# Supplementary material for: CD98 defines a metabolically flexible, proinflammatory subset of low‐density neutrophils in systemic lupus erythematosus
Source: Clin Transl Med. 2023 Jan 18;13(1):e1150. doi: 10.1002/ctm2.1150 (PMC9849148; doi:10.1002/ctm2.1150)
Supplement: Supplementary file 2 — Supporting Information [file CTM2-13-e1150-s003.xlsx]

## Sheet: Table S5. Differentially expres
	Protein.IDs	Majority.protein.IDs	Peptide.counts..all.	Peptide.counts..razor.unique.	Peptide.counts..unique.	Protein.names	Gene.names	EntrezID	logFC	AveExpr	t	P.Value	adj.P.Val	B
P02786;G3V0E5;H7C3V5;F8WBE5	P02786;G3V0E5;H7C3V5;F8WBE5	P02786;G3V0E5	20;19;3;1	20;19;3;1	20;19;3;1	Transferrin receptor protein 1;Transferrin receptor protein 1, serum form	TFRC	7037	5.18655	20.0648	16.3177	4.79e-10	1.75e-06	13.1059
P33992;B1AHB1;B1AHB2;B1AHA9	P33992;B1AHB1;B1AHB2;B1AHA9	P33992;B1AHB1	21;20;7;4	21;20;7;4	21;20;7;4	DNA replication licensing factor MCM5;DNA helicase	MCM5	4174	5.1108	20.966	14.8225	1.58e-09	2.21e-06	12.0813
X1WI28;P27635;B8A6G2;A6QRI9	X1WI28;P27635;B8A6G2;A6QRI9	X1WI28;P27635	7;7;2;2	7;7;2;2	2;2;2;2	60S ribosomal protein L10	RPL10	6134	3.84854	19.9981	13.5012	2.01e-09	2.21e-06	11.8998
P14625;Q96GW1;H0YIV0;Q58FF3;F8W026	P14625;Q96GW1;H0YIV0;Q58FF3;F8W026	P14625	50;16;6;4;3	50;16;6;4;3	48;14;6;4;1	Endoplasmin	HSP90B1	7184	1.82448	26.8888	12.3146	3e-09	2.21e-06	11.5357
P33993;P33993-3;P33993-2;C9J8M6	P33993;P33993-3;P33993-2;C9J8M6	P33993;P33993-3	25;21;9;3	25;21;9;3	25;21;9;3	DNA replication licensing factor MCM7	MCM7	4176	5.41403	20.3935	13.0831	3.03e-09	2.21e-06	11.5263
Q687X5;C9JS50;Q687X5-2	Q687X5;C9JS50;Q687X5-2	Q687X5;C9JS50;Q687X5-2	13;12;8	13;12;8	13;12;8	Metalloreductase STEAP4	STEAP4	79689	-4.74926	19.6084	-12.0139	4.21e-09	2.57e-06	11.2196
P43490;A0A0C4DFS8;C9JG65;C9JF35	P43490;A0A0C4DFS8;C9JG65;C9JF35	P43490;A0A0C4DFS8	32;22;4;2	32;22;4;2	32;22;4;2	Nicotinamide phosphoribosyltransferase	NAMPT	10135	-3.32866	24.9314	-11.4032	8.57e-09	3.74e-06	10.5519
P13667;C9JMN9	P13667;C9JMN9	P13667	30;2	29;2	29;2	Protein disulfide-isomerase A4	PDIA4	9601	1.89301	24.6373	11.3684	8.93e-09	3.74e-06	10.5129
Q13263;Q13263-2;M0R0K9;M0R2I3;M0R3C0	Q13263;Q13263-2;M0R0K9;M0R2I3;M0R3C0	Q13263;Q13263-2;M0R0K9	19;18;12;3;3	19;18;12;3;3	19;18;12;3;3	Transcription intermediary factor 1-beta	TRIM28	10155	2.72614	21.6841	11.2489	1.03e-08	3.74e-06	10.3776
B7ZLE8;A0A0G2JS53;E7EQW0;Q13075;A0A0G2JNC7;Q13075-2;A0A0G2JQE0;H0YAX2;E5RJA3	B7ZLE8;A0A0G2JS53;E7EQW0;Q13075;A0A0G2JNC7;Q13075-2;A0A0G2JQE0;H0YAX2;E5RJA3	B7ZLE8;A0A0G2JS53;E7EQW0;Q13075;A0A0G2JNC7;Q13075-2;A0A0G2JQE0	22;22;21;21;20;19;17;3;2	22;22;21;21;20;19;17;3;2	22;22;21;21;20;19;17;3;2	Baculoviral IAP repeat-containing protein 1	NAIP	4671	-5.16127	19.1591	-11.2028	1.09e-08	3.74e-06	10.3251
P15144;H0YLZ8;H0YMC1;H0YKT6	P15144;H0YLZ8;H0YMC1;H0YKT6	P15144	33;2;2;1	33;2;2;1	33;2;2;1	Aminopeptidase N	ANPEP	290	-2.52623	23.5681	-11.1762	1.12e-08	3.74e-06	10.2947
P19338;H7BY16	P19338;H7BY16	P19338;H7BY16	21;14	21;14	21;14	Nucleolin	NCL	4691	2.23394	24.5109	11.1055	1.23e-08	3.74e-06	10.2135
Q7KZF4;H7C597	Q7KZF4;H7C597	Q7KZF4	41;8	41;8	41;8	Staphylococcal nuclease domain-containing protein 1	SND1	27044	1.84737	24.0245	10.8784	1.62e-08	4.23e-06	9.94936
Q15744	Q15744	Q15744	7	7	7	CCAAT/enhancer-binding protein epsilon	CEBPE	1053	5.05359	20.1509	13.3846	1.4e-08	3.94e-06	9.90446
Q9NVP1;H7C452	Q9NVP1;H7C452	Q9NVP1	9;3	9;3	9;3	ATP-dependent RNA helicase DDX18	DDX18	8886	4.3153	18.9064	13.0333	1.89e-08	4.62e-06	9.77067
P13639;M0R0I6	P13639;M0R0I6	P13639	44;1	44;1	43;1	Elongation factor 2	EEF2	1938	1.3288	26.0231	10.5527	2.43e-08	5.56e-06	9.56117
P25205;P25205-2;J3KQ69;Q7Z6P5	P25205;P25205-2;J3KQ69;Q7Z6P5	P25205;P25205-2;J3KQ69	27;26;23;3	27;26;23;3	27;26;23;3	DNA replication licensing factor MCM3	MCM3	4172	4.14013	21.1945	10.4236	2.86e-08	6.16e-06	9.40427
X6R433;A0A0A0MT22;P08575-2;P08575;M3ZCP1;A0A075B788;E9PKH0;A0A140TA77;A0A140TA68;A0A0G2JNW2;A0A140TA57;M9MMK9	X6R433;A0A0A0MT22;P08575-2;P08575;M3ZCP1;A0A075B788;E9PKH0;A0A140TA77;A0A140TA68;A0A0G2JNW2;A0A140TA57;M9MMK9	X6R433;A0A0A0MT22;P08575-2;P08575;M3ZCP1;A0A075B788	49;49;49;49;27;27;21;15;15;15;1;1	49;49;49;49;27;27;21;15;15;15;1;1	49;49;49;49;27;27;21;15;15;15;1;1	Protein-tyrosine-phosphatase;Receptor-type tyrosine-protein phosphatase C	PTPRC	5788	-1.5766	25.4635	-10.3124	3.3e-08	6.71e-06	9.2676
J3KNB4;P49913	J3KNB4;P49913	J3KNB4;P49913	11;11	11;11	11;11	Cathelicidin antimicrobial peptide;Antibacterial protein FALL-39;Antibacterial protein LL-37	CAMP	820	-5.31991	21.634	-9.60373	8.42e-08	1.59e-05	8.36428
P17927;Q5SR44;E9PDY4;E9PQN4;H0YE06;A0A0C4DGF5;Q2VPA4-3;Q2VPA4;Q2VPA4-2	P17927;Q5SR44;E9PDY4;E9PQN4;H0YE06;A0A0C4DGF5;Q2VPA4-3;Q2VPA4;Q2VPA4-2	P17927;Q5SR44;E9PDY4	43;42;42;19;19;6;6;6;4	43;42;42;19;19;6;6;6;4	43;42;42;19;19;6;6;6;4	Complement receptor type 1	CR1	1378	-3.76383	23.3223	-9.58091	8.68e-08	1.59e-05	8.33423
Q9Y4L1;A0A087X054;E9PJ21;A0A087WWI4;K7EQK2;Q9Y4L1-2;J3KTF1;J3QL06;Q9BST8;J3QQH7;J3QLE9;A0A087X214;A0A087WW13;Q9BXT5	Q9Y4L1;A0A087X054;E9PJ21;A0A087WWI4;K7EQK2;Q9Y4L1-2;J3KTF1;J3QL06;Q9BST8;J3QQH7;J3QLE9;A0A087X214;A0A087WW13;Q9BXT5	Q9Y4L1;A0A087X054;E9PJ21;A0A087WWI4;K7EQK2;Q9Y4L1-2	38;37;25;25;25;20;10;9;6;6;6;4;4;1	38;37;25;25;25;20;10;9;6;6;6;4;4;1	38;37;25;25;25;20;10;9;6;6;6;4;4;1	Hypoxia up-regulated protein 1	HYOU1	10525	1.95125	23.7144	9.5144	9.51e-08	1.65e-05	8.24629
C9JXB8;C9JNW5;P83731	C9JXB8;C9JNW5;P83731	C9JXB8;C9JNW5;P83731	5;5;5	5;5;5	5;5;5	60S ribosomal protein L24	RPL24	6152	2.32743	22.217	9.9093	1.04e-07	1.65e-05	8.20041
P06576;H0YH81;F8W079;F8W0P7;H0YI37	P06576;H0YH81;F8W079;F8W0P7;H0YI37	P06576;H0YH81;F8W079	27;21;15;10;7	27;21;15;10;7	27;21;15;10;7	ATP synthase subunit beta, mitochondrial;ATP synthase subunit beta	ATP5B	506	1.20653	25.5828	9.47075	1.01e-07	1.65e-05	8.1883
O95498-6;O95498;J3KQ55;J3QT03;O95498-2;E9PRD9;E9PQ75;E9PL76;B4DQB2;J3KQQ7;O95498-3;O95498-4;E9PLK5;O95498-5;E9PK31	O95498-6;O95498;J3KQ55;J3QT03;O95498-2;E9PRD9;E9PQ75;E9PL76;B4DQB2;J3KQQ7;O95498-3;O95498-4;E9PLK5;O95498-5;E9PK31	O95498-6;O95498	10;10;4;4;4;3;3;3;3;3;3;3;2;2;1	10;10;4;4;4;3;3;3;3;3;3;3;2;2;1	10;10;4;4;4;3;3;3;3;3;3;3;2;2;1	Vascular non-inflammatory molecule 2	VNN2	8875	-3.58262	22.01	-9.40023	1.11e-07	1.69e-05	8.09412
Q01082;A0A087WUZ3;Q01082-2;Q01082-3;F8W6C1;O15020-2;O15020;A4QPE4;P11277-3;P11277;P11277-2	Q01082;A0A087WUZ3;Q01082-2;Q01082-3;F8W6C1;O15020-2;O15020;A4QPE4;P11277-3;P11277;P11277-2	Q01082;A0A087WUZ3;Q01082-2;Q01082-3	104;101;95;94;30;6;6;5;2;2;2	104;101;95;94;30;6;6;5;2;2;2	103;100;94;93;29;5;5;4;1;1;1	Spectrin beta chain, non-erythrocytic 1	SPTBN1	6711	0.987168	25.8281	9.37248	1.16e-07	1.69e-05	8.05689
P23396;P23396-2;E9PL09;H0YEU2;E9PPU1;F2Z2S8;H0YCJ7;H0YF32;E9PQ96;E9PJH4;E9PK82;E9PSF4;E9PQX2;H0YES8	P23396;P23396-2;E9PL09;H0YEU2;E9PPU1;F2Z2S8;H0YCJ7;H0YF32;E9PQ96;E9PJH4;E9PK82;E9PSF4;E9PQX2;H0YES8	P23396;P23396-2;E9PL09;H0YEU2;E9PPU1;F2Z2S8;H0YCJ7	15;14;13;10;9;8;8;7;5;5;5;4;2;1	15;14;13;10;9;8;8;7;5;5;5;4;2;1	15;14;13;10;9;8;8;7;5;5;5;4;2;1	40S ribosomal protein S3	RPS3	6188	1.87722	24.1477	9.3368	1.21e-07	1.69e-05	8.00888
P07948;P07948-2;E5RJ37;P12931;P12931-2	P07948;P07948-2;E5RJ37;P12931;P12931-2	P07948;P07948-2	20;19;6;2;2	17;16;6;0;0	17;16;6;0;0	Tyrosine-protein kinase Lyn	LYN	4067	-1.76357	21.9731	-9.3156	1.25e-07	1.69e-05	7.98029
O95716;M0R257;P20337;Q96E17	O95716;M0R257;P20337;Q96E17	O95716	9;2;1;1	9;2;1;1	6;0;0;0	Ras-related protein Rab-3D	RAB3D	9545	-1.34611	22.9296	-9.2533	1.36e-07	1.73e-05	7.89595
P63244;J3KPE3;D6RAC2;H0Y8W2;D6REE5;H0YAF8;D6RHH4;H0YAM7;D6R9Z1;D6R9L0;D6RFX4;D6RBD0;D6RFZ9;H0Y8R5;D6RAU2;E9PD14;D6RF23;H0Y9P0;D6R909;D6RGK8;D6RHJ5;D6RDI0	P63244;J3KPE3;D6RAC2;H0Y8W2;D6REE5;H0YAF8;D6RHH4;H0YAM7;D6R9Z1;D6R9L0;D6RFX4;D6RBD0;D6RFZ9;H0Y8R5;D6RAU2;E9PD14;D6RF23;H0Y9P0;D6R909;D6RGK8;D6RHJ5;D6RDI0	P63244;J3KPE3;D6RAC2;H0Y8W2;D6REE5;H0YAF8;D6RHH4;H0YAM7;D6R9Z1;D6R9L0;D6RFX4	18;16;14;13;13;12;12;12;11;11;10;8;8;7;7;7;6;4;4;3;3;2	18;16;14;13;13;12;12;12;11;11;10;8;8;7;7;7;6;4;4;3;3;2	18;16;14;13;13;12;12;12;11;11;10;8;8;7;7;7;6;4;4;3;3;2	Guanine nucleotide-binding protein subunit beta-2-like 1;Guanine nucleotide-binding protein subunit beta-2-like 1, N-terminally processed	GNB2L1	10399	1.88245	24.2189	9.22432	1.42e-07	1.73e-05	7.85655
H3BN02;P20702;Q13349	H3BN02;P20702;Q13349	H3BN02;P20702	22;22;3	20;20;2	20;20;2	Integrin alpha-X	ITGAX	3687	-6.06193	20.2314	-9.20999	1.45e-07	1.73e-05	7.83704
E5RI99;P62888;A0A0B4J213;E5RJH3;A0A0C4DH44	E5RI99;P62888;A0A0B4J213;E5RJH3;A0A0C4DH44	E5RI99;P62888	5;5;2;1;1	5;5;2;1;1	5;5;2;1;1	60S ribosomal protein L30	RPL30	6156	1.93049	21.3971	9.18649	1.5e-07	1.73e-05	7.80497
Q02880-2;Q02880;E9PCY5;H7BZ82	Q02880-2;Q02880;E9PCY5;H7BZ82	Q02880-2;Q02880;E9PCY5	35;35;32;1	35;35;32;1	25;25;22;1	DNA topoisomerase 2-beta;DNA topoisomerase 2	TOP2B	7155	1.60204	22.942	9.18035	1.51e-07	1.73e-05	7.79658
E7ER45;O43451;A0A0J9YVZ3;A0A0J9YX77;Q2M2H8;E7EW87;E9PEQ5;P14410	E7ER45;O43451;A0A0J9YVZ3;A0A0J9YX77;Q2M2H8;E7EW87;E9PEQ5;P14410	E7ER45;O43451;A0A0J9YVZ3;A0A0J9YX77	39;35;28;24;4;2;1;1	39;35;28;24;4;2;1;1	39;35;28;24;4;2;1;1	Maltase-glucoamylase, intestinal;Maltase;Glucoamylase	MGAM	8972	-2.64761	23.2385	-9.13583	1.61e-07	1.78e-05	7.73561
P33991;E5RFJ8;E5RG31;Q9UJA3-2;Q9UJA3-3;Q9UJA3;Q9UJA3-4	P33991;E5RFJ8;E5RG31;Q9UJA3-2;Q9UJA3-3;Q9UJA3;Q9UJA3-4	P33991	22;5;5;1;1;1;1	22;5;5;1;1;1;1	22;5;5;1;1;1;1	DNA replication licensing factor MCM4	MCM4	4173	3.69733	21.681	9.95582	1.88e-07	1.92e-05	7.66732
P40763-3;P40763;P40763-2;G8JLH9;K7EP08	P40763-3;P40763;P40763-2;G8JLH9;K7EP08	P40763-3;P40763;P40763-2;G8JLH9	29;29;28;24;3	29;29;28;24;3	29;29;28;24;3	Signal transducer and activator of transcription 3;Signal transducer and activator of transcription	STAT3	6774	2.35682	23.3199	9.06998	1.76e-07	1.9e-05	7.645
P32942;K7ERN2;K7ERF0;K7EP52;K7EQC7	P32942;K7ERN2;K7ERF0;K7EP52;K7EQC7	P32942;K7ERN2	9;8;3;3;1	9;8;3;3;1	9;8;3;3;1	Intercellular adhesion molecule 3	ICAM3	3385	-1.50045	22.8316	-9.02119	1.89e-07	1.92e-05	7.5775
P11021	P11021	P11021	28	27	27	78 kDa glucose-regulated protein	HSPA5	3309	1.90545	26.3957	8.82834	2.49e-07	2.46e-05	7.3078
P09874;Q5VX84;Q5VX85	P09874;Q5VX84;Q5VX85	P09874	15;1;1	15;1;1	15;1;1	Poly [ADP-ribose] polymerase 1	PARP1	142	3.48295	20.0884	10.0732	3.28e-07	3e-05	7.15311
Q9NR30;Q9NR30-2;A0A087WVC1;Q9BQ39	Q9NR30;Q9NR30-2;A0A087WVC1;Q9BQ39	Q9NR30;Q9NR30-2	19;17;2;2	19;17;2;2	19;17;2;2	Nucleolar RNA helicase 2	DDX21	9188	3.45937	21.196	9.06255	3.09e-07	2.98e-05	7.13973
P78347-2;P78347-4;P78347-3;P78347;P78347-5;A0A087WW90;A0A0D9SF80;A0A0A0MSY2;Q86UP8-3;Q86UP8;Q6EKJ0	P78347-2;P78347-4;P78347-3;P78347;P78347-5;A0A087WW90;A0A0D9SF80;A0A0A0MSY2;Q86UP8-3;Q86UP8;Q6EKJ0	P78347-2;P78347-4;P78347-3;P78347	11;11;11;11;2;1;1;1;1;1;1	11;11;11;11;2;1;1;1;1;1;1	11;11;11;11;2;1;1;1;1;1;1	General transcription factor II-I	GTF2I	2969	4.88763	18.2911	9.02912	3.23e-07	3e-05	7.09613
P33316-2;H0YNW5;H0YKC5;H0YNJ9;H0YMM5;A0A0C4DGL3;H0YMP1	P33316-2;H0YNW5;H0YKC5;H0YNJ9;H0YMM5;A0A0C4DGL3;H0YMP1	P33316-2;H0YNW5;H0YKC5;H0YNJ9;H0YMM5;A0A0C4DGL3;H0YMP1	9;8;8;7;6;6;5	9;8;8;7;6;6;5	1;0;0;1;0;0;0	Deoxyuridine 5-triphosphate nucleotidohydrolase, mitochondrial	DUT	1854	2.77718	22.1699	9.44198	3.46e-07	3.02e-05	7.07636
P23921;E9PL69;E9PP77;H0YCY7	P23921;E9PL69;E9PP77;H0YCY7	P23921;E9PL69	10;7;1;1	10;7;1;1	10;7;1;1	Ribonucleoside-diphosphate reductase large subunit	RRM1	6240	3.18646	19.5827	9.41087	3.59e-07	3.06e-05	7.03965
P68363;P68363-2;C9JDS9	P68363;P68363-2;C9JDS9	P68363;P68363-2	24;16;8	24;16;8	0;0;0	Tubulin alpha-1B chain	TUBA1B	10376	1.12597	26.4058	8.59993	3.47e-07	3.02e-05	6.98221
P09769;Q5TGY6;E5RFS5	P09769;Q5TGY6;E5RFS5	P09769;Q5TGY6	22;15;1	22;15;1	21;14;0	Tyrosine-protein kinase Fgr	FGR	2268	-2.04102	23.3429	-8.51713	3.92e-07	3.26e-05	6.86252
H0YD13;H0Y2P0;P16070-18;P16070-12;P16070-14;P16070-13;P16070-11;P16070-10;P16070-16;P16070-8;P16070-17;P16070-6;P16070-4;P16070-3;P16070-7;P16070-5;P16070;H0YE40;H0YDX6;H0YD17;H0YDW7;H0YCV9;H0Y5E4;P16070-15;P16070-9;E9PKC6;J3KN83	H0YD13;H0Y2P0;P16070-18;P16070-12;P16070-14;P16070-13;P16070-11;P16070-10;P16070-16;P16070-8;P16070-17;P16070-6;P16070-4;P16070-3;P16070-7;P16070-5;P16070;H0YE40;H0YDX6;H0YD17;H0YDW7;H0YCV9;H0Y5E4;P16070-15;P16070-9;E9PKC6;J3KN83	H0YD13;H0Y2P0;P16070-18;P16070-12;P16070-14;P16070-13;P16070-11;P16070-10;P16070-16;P16070-8;P16070-17;P16070-6;P16070-4;P16070-3;P16070-7;P16070-5;P16070;H0YE40	5;5;5;5;5;5;5;5;5;5;5;5;5;5;5;5;5;3;2;2;2;2;2;2;2;1;1	5;5;5;5;5;5;5;5;5;5;5;5;5;5;5;5;5;3;2;2;2;2;2;2;2;1;1	5;5;5;5;5;5;5;5;5;5;5;5;5;5;5;5;5;3;2;2;2;2;2;2;2;1;1	CD44 antigen	CD44	960	-1.79981	21.7884	-8.43427	4.44e-07	3.55e-05	6.74183
A0A0C4DFU2;P04179-4;P04179;A0A0C4DFU1;P04179-2;F5H3C5;F5H4R2;F5GYZ5;G8JLJ2;A0A0C4DG56;P04179-3;G5E9P6;F5GXZ9	A0A0C4DFU2;P04179-4;P04179;A0A0C4DFU1;P04179-2;F5H3C5;F5H4R2;F5GYZ5;G8JLJ2;A0A0C4DG56;P04179-3;G5E9P6;F5GXZ9	A0A0C4DFU2;P04179-4;P04179;A0A0C4DFU1;P04179-2;F5H3C5;F5H4R2;F5GYZ5	7;7;7;6;6;5;5;5;3;3;3;1;1	7;7;7;6;6;5;5;5;3;3;3;1;1	7;7;7;6;6;5;5;5;3;3;3;1;1	Superoxide dismutase;Superoxide dismutase [Mn], mitochondrial	SOD2	6648	-3.18306	22.3517	-8.42922	4.47e-07	3.55e-05	6.73444
O94925-3;O94925;B8ZZC5;B8ZZA8;O94925-2	O94925-3;O94925;B8ZZC5;B8ZZA8;O94925-2	O94925-3;O94925	6;4;2;2;2	6;4;2;2;2	6;4;2;2;2	Glutaminase kidney isoform, mitochondrial	GLS	2744	3.55553	18.0033	9.61054	5.44e-07	4.15e-05	6.67139
P19878;P19878-3;P19878-4;P19878-2;B1ALB7;B1ALB6;Q15776-2;Q15776	P19878;P19878-3;P19878-4;P19878-2;B1ALB7;B1ALB6;Q15776-2;Q15776	P19878;P19878-3;P19878-4;P19878-2	25;21;20;19;4;1;1;1	25;21;20;19;4;1;1;1	25;21;20;19;4;1;1;1	Neutrophil cytosol factor 2	NCF2	4688	-1.53191	24.0631	-8.32427	5.23e-07	4.07e-05	6.58021
J3KTA4;P17844;P17844-2;J3KRZ1;J3QSF1;J3QRQ7;J3KRX8;J3QRN5;X6RLV5;J3QR02;J3QLG9;J3QR62	J3KTA4;P17844;P17844-2;J3KRZ1;J3QSF1;J3QRQ7;J3KRX8;J3QRN5;X6RLV5;J3QR02;J3QLG9;J3QR62	J3KTA4;P17844;P17844-2	24;24;21;9;8;8;3;2;2;2;1;1	17;17;14;4;5;6;3;2;2;2;1;1	17;17;14;4;5;6;3;2;2;2;1;1	Probable ATP-dependent RNA helicase DDX5	DDX5	1655	2.01575	22.8347	8.22482	6.07e-07	4.53e-05	6.43269
O15553;F8W6Z2;O15553-1;F5H2E5;F5H595;F5GZV9;F5H6N9;O15553-3;I3L0S7;D2DTW1;E3P8H6	O15553;F8W6Z2;O15553-1;F5H2E5;F5H595;F5GZV9;F5H6N9;O15553-3;I3L0S7;D2DTW1;E3P8H6	O15553;F8W6Z2;O15553-1;F5H2E5;F5H595	10;8;8;6;5;4;4;4;2;1;1	10;8;8;6;5;4;4;4;2;1;1	10;8;8;6;5;4;4;4;2;1;1	Pyrin	MEFV	4210	-2.19748	20.1779	-8.1759	6.54e-07	4.74e-05	6.35966
Q6P4A8	Q6P4A8	Q6P4A8	19	19	16	Phospholipase B-like 1;Phospholipase B-like 1 chain A;Phospholipase B-like 1 chain B;Phospholipase B-like 1 chain C	PLBD1	79887	-2.88407	22.9669	-8.16943	6.6e-07	4.74e-05	6.34997
P18858-3;P18858;M0R0Q7;P18858-2;F5GZ28;B4E135;M0QY71;M0R1G7	P18858-3;P18858;M0R0Q7;P18858-2;F5GZ28;B4E135;M0QY71;M0R1G7	P18858-3;P18858;M0R0Q7;P18858-2;F5GZ28;B4E135	12;12;11;11;10;6;1;1	12;12;11;11;10;6;1;1	12;12;11;11;10;6;1;1	DNA ligase 1;DNA ligase	LIG1	3978	5.17456	18.8138	8.48541	1.16e-06	7.77e-05	5.89563
Q9BRF8;Q9BRF8-2;Q9BRF8-3	Q9BRF8;Q9BRF8-2;Q9BRF8-3	Q9BRF8;Q9BRF8-2	12;7;4	12;7;4	12;7;4	Serine/threonine-protein phosphatase CPPED1	CPPED1	55313	-2.29791	22.2476	-7.83742	1.1e-06	7.7e-05	5.84531
O00560;O00560-3;B4DHN5;E9PBU7	O00560;O00560-3;B4DHN5;E9PBU7	O00560;O00560-3;B4DHN5;E9PBU7	11;10;8;8	11;10;8;8	1;1;0;0	Syntenin-1	SDCBP	6386	-1.86711	21.8874	-7.79979	1.17e-06	7.77e-05	5.78715
P22748;K7EKY5;K7EIH9;P22748-2;K7ENI8	P22748;K7EKY5;K7EIH9;P22748-2;K7ENI8	P22748;K7EKY5	7;4;2;2;1	7;4;2;2;1	7;4;2;2;1	Carbonic anhydrase 4	CA4	762	-3.20406	19.9266	-8.31897	1.44e-06	9.07e-05	5.68311
P54886-2;P54886	P54886-2;P54886	P54886-2;P54886	12;12	12;12	12;12	Delta-1-pyrroline-5-carboxylate synthase;Glutamate 5-kinase;Gamma-glutamyl phosphate reductase	ALDH18A1	5832	3.7229	19.957	8.70034	1.56e-06	9.08e-05	5.65551
P62826;B5MDF5;J3KQE5;F5H018;B4DV51;H0YFC6;A0A087X0W0	P62826;B5MDF5;J3KQE5;F5H018;B4DV51;H0YFC6;A0A087X0W0	P62826;B5MDF5;J3KQE5;F5H018;B4DV51	11;10;10;8;6;3;1	11;10;10;8;6;3;1	11;10;10;8;6;3;1	GTP-binding nuclear protein Ran	RAN	5901	1.198	24.8664	7.71422	1.34e-06	8.73e-05	5.65417
Q5JTH9-2;Q5JTH9-3;Q5JTH9;A0A087X1U8	Q5JTH9-2;Q5JTH9-3;Q5JTH9;A0A087X1U8	Q5JTH9-2;Q5JTH9-3;Q5JTH9	8;8;8;1	8;8;8;1	8;8;8;1	RRP12-like protein	RRP12	23223	2.87233	19.1088	8.67372	1.61e-06	9.23e-05	5.62436
B5MDW0;A8MX39;A8MZ24;P11308-5;P11308-1;P11308-4;P11308;A0A0C4DG41;P11308-6;P11308-2;A0A088AWP2	B5MDW0;A8MX39;A8MZ24;P11308-5;P11308-1;P11308-4;P11308;A0A0C4DG41;P11308-6;P11308-2;A0A088AWP2	B5MDW0;A8MX39;A8MZ24;P11308-5;P11308-1;P11308-4;P11308;A0A0C4DG41;P11308-6;P11308-2	3;3;3;3;3;3;3;2;2;2;1	3;3;3;3;3;3;3;2;2;2;1	3;3;3;3;3;3;3;2;2;2;1	Transcriptional regulator ERG	ERG	2078	3.51712	16.9051	7.92724	1.51e-06	9.08e-05	5.58958
P40926;P40926-2;G3XAL0	P40926;P40926-2;G3XAL0	P40926;P40926-2;G3XAL0	14;12;10	14;12;10	14;12;10	Malate dehydrogenase, mitochondrial;Malate dehydrogenase	MDH2	4191	0.989971	24.8956	7.65741	1.46e-06	9.07e-05	5.56533
P62701	P62701	P62701	12	12	8	40S ribosomal protein S4, X isoform	RPS4X	6191	2.15983	23.3157	7.65699	1.46e-06	9.07e-05	5.56467
P78527;P78527-2;F5GX40;H0YG84	P78527;P78527-2;F5GX40;H0YG84	P78527;P78527-2	139;136;2;1	139;136;2;1	139;136;2;1	DNA-dependent protein kinase catalytic subunit	PRKDC	5591	0.925008	25.527	7.6272	1.53e-06	9.08e-05	5.51789
P11940;E7EQV3;E7ERJ7;P11940-2;A0A087WTT1;H0YAR2;Q9H361;H0YBN4;E5RJB9;H0YAP2;H0YB86;E5RGH3;E5RH24;H0YAS6;H0YB75;Q4VXU2;H0YAS7;E5RHG7;Q4VXU2-2;E5RGC4;E5RFD8;E5RJM8;H0YC10;H0YAW6;Q5JQF8;Q96DU9-2;Q96DU9	P11940;E7EQV3;E7ERJ7;P11940-2;A0A087WTT1;H0YAR2;Q9H361;H0YBN4;E5RJB9;H0YAP2;H0YB86;E5RGH3;E5RH24;H0YAS6;H0YB75;Q4VXU2;H0YAS7;E5RHG7;Q4VXU2-2;E5RGC4;E5RFD8;E5RJM8;H0YC10;H0YAW6;Q5JQF8;Q96DU9-2;Q96DU9	P11940;E7EQV3;E7ERJ7;P11940-2;A0A087WTT1;H0YAR2	25;23;23;23;22;13;10;8;6;6;6;5;5;5;5;5;4;3;3;2;2;1;1;1;1;1;1	25;23;23;23;22;13;10;8;6;6;6;5;5;5;5;5;4;3;3;2;2;1;1;1;1;1;1	17;15;16;15;14;9;8;4;3;6;4;2;3;4;4;3;3;2;3;2;2;1;1;1;1;1;1	Polyadenylate-binding protein 1;Polyadenylate-binding protein	PABPC1	26986	1.5444	24.1175	7.61473	1.56e-06	9.08e-05	5.49827
P14780	P14780	P14780	38	38	38	Matrix metalloproteinase-9;67 kDa matrix metalloproteinase-9;82 kDa matrix metalloproteinase-9	MMP9	4318	-3.18433	25.3308	-7.54499	1.75e-06	9.79e-05	5.38816
P30101	P30101	P30101	31	31	24	Protein disulfide-isomerase A3	PDIA3	2923	1.25704	25.9946	7.5387	1.77e-06	9.79e-05	5.3782
Q96ST2-2;Q96ST2-3;Q96ST2;A0A1B0GW95;H7C0U1	Q96ST2-2;Q96ST2-3;Q96ST2;A0A1B0GW95;H7C0U1	Q96ST2-2;Q96ST2-3;Q96ST2;A0A1B0GW95	3;3;3;2;1	3;3;3;2;1	3;3;3;2;1	Protein IWS1 homolog	IWS1	55677	5.13548	15.3637	13.0437	1.12e-06	7.7e-05	5.27653
Q9Y3U8;J3QSB5;J3KTD3	Q9Y3U8;J3QSB5;J3KTD3	Q9Y3U8	5;2;1	5;2;1	5;2;1	60S ribosomal protein L36	RPL36	25873	1.47846	22.8648	7.44811	2.04e-06	0.000111487	5.23407
P14598;A6NI72;A8MVU1;P14598-2;A0A087X1W0	P14598;A6NI72;A8MVU1;P14598-2;A0A087X1W0	P14598;A6NI72;A8MVU1	21;19;18;10;1	21;19;18;10;1	17;15;14;6;0	Neutrophil cytosol factor 1;Putative neutrophil cytosol factor 1B;Putative neutrophil cytosol factor 1C	NCF1;NCF1B;NCF1C	653361	-1.91061	23.5428	-7.43418	2.09e-06	0.000112343	5.21179
Q14344;Q14344-2	Q14344;Q14344-2	Q14344;Q14344-2	12;10	12;10	12;10	Guanine nucleotide-binding protein subunit alpha-13	GNA13	10672	-2.39781	20.947	-7.41156	2.17e-06	0.000113961	5.17557
P34897-3;P34897;P34897-2;G3V2Y4;H0YIZ0;G3V5L0;G3V4W5;G3V540;G3V2W0;G3V241;G3V3Y8;G3V4T0;G3V4X0;G3V2E4;G3V2Y1;G3V3C6	P34897-3;P34897;P34897-2;G3V2Y4;H0YIZ0;G3V5L0;G3V4W5;G3V540;G3V2W0;G3V241;G3V3Y8;G3V4T0;G3V4X0;G3V2E4;G3V2Y1;G3V3C6	P34897-3;P34897;P34897-2;G3V2Y4;H0YIZ0	17;17;16;9;9;8;7;6;5;4;4;4;4;4;1;1	17;17;16;9;9;8;7;6;5;4;4;4;4;4;1;1	16;16;15;8;9;7;6;5;5;4;4;4;4;4;1;1	Serine hydroxymethyltransferase, mitochondrial;Serine hydroxymethyltransferase	SHMT2	6472	2.25339	21.5822	7.40736	2.18e-06	0.000113961	5.16885
A0A087WVZ9;A0A0A0MQR7;P19388;A0A087WWX0	A0A087WVZ9;A0A0A0MQR7;P19388;A0A087WWX0	A0A087WVZ9;A0A0A0MQR7;P19388	3;3;3;1	3;3;3;1	3;3;3;1	DNA-directed RNA polymerases I, II, and III subunit RPABC1	POLR2E	5434	2.43942	17.9061	7.90441	2.53e-06	0.00012866	5.12326
O14929;O14929-2;F8WEW1;F8W9G7	O14929;O14929-2;F8WEW1;F8W9G7	O14929;O14929-2	9;7;1;1	9;7;1;1	9;7;1;1	Histone acetyltransferase type B catalytic subunit	HAT1	8520	2.45176	19.7038	7.35582	2.37e-06	0.000122139	5.08603
P25705;P25705-2;P25705-3;K7EK77;K7ERX7;K7EJP1;K7EQH4;K7ENJ4;K7ESA0	P25705;P25705-2;P25705-3;K7EK77;K7ERX7;K7EJP1;K7EQH4;K7ENJ4;K7ESA0	P25705;P25705-2;P25705-3	24;23;22;10;9;7;6;6;2	24;23;22;10;9;7;6;6;2	24;23;22;10;9;7;6;6;2	ATP synthase subunit alpha, mitochondrial	ATP5A1	498	1.09802	25.1876	7.30675	2.57e-06	0.00012866	5.00683
P02794;G3V1D1;G3V192;E9PPQ4;E9PRK8;E9PKY7;E9PQR3;E9PKM5;E9PK45	P02794;G3V1D1;G3V192;E9PPQ4;E9PRK8;E9PKY7;E9PQR3;E9PKM5;E9PK45	P02794;G3V1D1;G3V192	9;8;8;3;2;2;1;1;1	9;8;8;3;2;2;1;1;1	9;8;8;3;2;2;1;1;1	Ferritin heavy chain;Ferritin heavy chain, N-terminally processed;Ferritin	FTH1	2495	-4.78234	21.1827	-7.4743	2.98e-06	0.000143255	4.92061
Q02878;F8VZ45;U3KQR5;F8VR69;F8VZA3;F8VWR1;F8VU16	Q02878;F8VZ45;U3KQR5;F8VR69;F8VZA3;F8VWR1;F8VU16	Q02878	9;3;3;2;1;1;1	9;3;3;2;1;1;1	9;3;3;2;1;1;1	60S ribosomal protein L6	RPL6	6128	1.41204	23.7061	7.24397	2.84e-06	0.000140632	4.90498
A0A0G2JLT7;A0A0G2JNB3;F8W6G6;A0A0G2JN67;A0A0G2JN08;C9JWL8;F8WD89;A0A0G2JM95;A0A0G2JMM1;O75022;O75022-3;O75022-2;Q6PI73-2;A0A075B7A5;A0A0G2JPN1;A0A0G2JNG2;A0A0G2JPG2;P59901-2;P59901	A0A0G2JLT7;A0A0G2JNB3;F8W6G6;A0A0G2JN67;A0A0G2JN08;C9JWL8;F8WD89;A0A0G2JM95;A0A0G2JMM1;O75022;O75022-3;O75022-2;Q6PI73-2;A0A075B7A5;A0A0G2JPN1;A0A0G2JNG2;A0A0G2JPG2;P59901-2;P59901	A0A0G2JLT7;A0A0G2JNB3;F8W6G6;A0A0G2JN67;A0A0G2JN08	9;9;9;9;7;3;3;3;3;3;3;3;2;1;1;1;1;1;1	8;8;8;8;6;3;3;3;2;2;2;2;2;0;1;0;0;0;0	1;1;1;1;1;1;1;0;0;0;0;0;0;0;0;0;0;0;0		LILRB3	11025	-3.7048	19.6561	-7.22165	2.95e-06	0.000143255	4.86864
A0A0C4DFL7;Q16850;Q16850-2;H7C0D0	A0A0C4DFL7;Q16850;Q16850-2;H7C0D0	A0A0C4DFL7;Q16850;Q16850-2	8;8;7;3	8;8;7;3	8;8;7;3	Lanosterol 14-alpha demethylase	CYP51A1	1595	3.877	19.8666	8.46684	3.76e-06	0.000162029	4.84766
P49915;P49915-2	P49915;P49915-2	P49915;P49915-2	20;19	20;19	20;19	GMP synthase [glutamine-hydrolyzing]	GMPS	8833	2.48789	21.0873	7.20787	3.02e-06	0.000143396	4.84617
P42704;B8ZZ38;A0A0C4DG06;C9JCA9;H7C3W8	P42704;B8ZZ38;A0A0C4DG06;C9JCA9;H7C3W8	P42704	47;16;16;14;2	47;16;16;14;2	47;16;16;14;2	Leucine-rich PPR motif-containing protein, mitochondrial	LRPPRC	10128	3.01376	22.0654	7.19952	3.06e-06	0.000143514	4.83254
P11215;P11215-2;H3BMV4	P11215;P11215-2;H3BMV4	P11215;P11215-2	49;49;1	49;49;1	47;47;1	Integrin alpha-M	ITGAM	3684	-1.67089	25.9478	-7.15361	3.3e-06	0.000152826	4.75741
P49662;P49662-2;P49662-4;E9PMT1;P49662-5;P51878-3;P51878-6;P51878-2;P51878;P51878-5;P49662-3;Q6UXS9-3;Q6UXS9	P49662;P49662-2;P49662-4;E9PMT1;P49662-5;P51878-3;P51878-6;P51878-2;P51878;P51878-5;P49662-3;Q6UXS9-3;Q6UXS9	P49662;P49662-2;P49662-4	7;6;5;3;2;2;2;2;2;2;1;1;1	7;6;5;3;2;2;2;2;2;2;1;1;1	7;6;5;3;2;2;2;2;2;2;1;1;1	Caspase-4;Caspase-4 subunit 1;Caspase-4 subunit 2	CASP4	837	-2.5348	19.2402	-7.13995	3.38e-06	0.000152856	4.73501
P10809;E7ESH4;E7EXB4;P10809-2;C9JL25;C9JL19;C9JCQ4;C9J0S9	P10809;E7ESH4;E7EXB4;P10809-2;C9JL25;C9JL19;C9JCQ4;C9J0S9	P10809	35;13;12;4;3;2;2;1	35;13;12;4;3;2;2;1	35;13;12;4;3;2;2;1	60 kDa heat shock protein, mitochondrial	HSPD1	3329	1.42882	24.8788	7.13834	3.38e-06	0.000152856	4.73237
P20333;B5A977;P20333-2	P20333;B5A977;P20333-2	P20333;B5A977;P20333-2	2;1;1	2;1;1	2;1;1	Tumor necrosis factor receptor superfamily member 1B;Tumor necrosis factor receptor superfamily member 1b, membrane form;Tumor necrosis factor-binding protein 2	TNFRSF1B;TNFR1B	7133	-3.64362	15.9984	-7.91296	4.18e-06	0.000164228	4.69985
Q12931-2;Q12931;I3L0K7;I3L239	Q12931-2;Q12931;I3L0K7;I3L239	Q12931-2;Q12931;I3L0K7	12;12;9;3	12;12;9;3	12;12;9;3	Heat shock protein 75 kDa, mitochondrial	TRAP1	10131	2.225	20.3373	7.59341	3.92e-06	0.000163884	4.69156
J3KPA1;P54108;P54108-2;P54108-3	J3KPA1;P54108;P54108-2;P54108-3	J3KPA1;P54108;P54108-2;P54108-3	4;4;4;4	4;4;4;4	4;4;4;4	Cysteine-rich secretory protein 3	CRISP3	10321	-2.66052	20.8086	-7.32082	3.77e-06	0.000162029	4.68829
P25025;C9JG19;C9J2F9;C9J1J7;C9JW47;P25024	P25025;C9JG19;C9J2F9;C9J1J7;C9JW47;P25024	P25025	5;2;2;2;2;1	5;2;2;2;2;1	5;2;2;2;2;1	C-X-C chemokine receptor type 2	CXCR2	3579	-5.4183	18.8133	-7.31021	3.83e-06	0.000162788	4.6721
P23193;P23193-2;E5RIS7;E5RJ93;B7Z4S1;E5RK46;E5RFI1;Q5JRI7;A0A0A0MT58;Q15560-2;Q15560	P23193;P23193-2;E5RIS7;E5RJ93;B7Z4S1;E5RK46;E5RFI1;Q5JRI7;A0A0A0MT58;Q15560-2;Q15560	P23193;P23193-2;E5RIS7	10;8;5;4;4;2;2;1;1;1;1	10;8;5;4;4;2;2;1;1;1;1	10;8;5;4;4;2;2;1;1;1;1	Transcription elongation factor A protein 1	TCEA1	6917	2.82099	19.6843	7.57204	4.04e-06	0.000164031	4.66142
Q32Q12;P22392-2;J3KPD9;P22392;O60361;F6XY72	Q32Q12;P22392-2;J3KPD9;P22392;O60361;F6XY72	Q32Q12;P22392-2;J3KPD9;P22392	14;14;10;10;6;3	14;14;10;10;6;3	5;5;1;5;3;1	Nucleoside diphosphate kinase;Nucleoside diphosphate kinase B	NME1-NME2;NME2	654364	1.16539	24.7966	7.09361	3.64e-06	0.000162029	4.65878
P49321;P49321-3;P49321-2;Q5T624;P49321-4;E9PRH9;H0YF33;H0YDS9;E9PI86;E9PPQ8;E9PPR5	P49321;P49321-3;P49321-2;Q5T624;P49321-4;E9PRH9;H0YF33;H0YDS9;E9PI86;E9PPQ8;E9PPR5	P49321;P49321-3;P49321-2;Q5T624;P49321-4;E9PRH9;H0YF33	14;13;12;10;10;7;7;6;6;3;2	14;13;12;10;10;7;7;6;6;3;2	14;13;12;10;10;7;7;6;6;3;2	Nuclear autoantigenic sperm protein	NASP	4678	3.14005	21.0649	7.56183	4.09e-06	0.000164228	4.64699
Q15149-7;Q15149-8;Q15149-9;Q15149-5;Q15149-4;Q15149-6;Q15149-3;Q15149-2;Q15149;E9PMV1;E9PKG0;H0YDN1;E9PIA2;E9PQ28	Q15149-7;Q15149-8;Q15149-9;Q15149-5;Q15149-4;Q15149-6;Q15149-3;Q15149-2;Q15149;E9PMV1;E9PKG0;H0YDN1;E9PIA2;E9PQ28	Q15149-7;Q15149-8;Q15149-9;Q15149-5;Q15149-4;Q15149-6;Q15149-3;Q15149-2;Q15149	128;128;128;128;128;128;128;128;128;18;7;7;4;2	128;128;128;128;128;128;128;128;128;18;7;7;4;2	125;125;125;125;125;125;125;125;125;18;7;7;4;2	Plectin	PLEC	5339	-1.2437	24.126	-7.08162	3.72e-06	0.000162029	4.639
Q8IWA5-3;Q8IWA5;Q8IWA5-2;K7EPV6;K7ESF5;K7EMN3;K7ESP7	Q8IWA5-3;Q8IWA5;Q8IWA5-2;K7EPV6;K7ESF5;K7EMN3;K7ESP7	Q8IWA5-3;Q8IWA5;Q8IWA5-2	11;11;10;4;4;1;1	11;11;10;4;4;1;1	11;11;10;4;4;1;1	Choline transporter-like protein 2	SLC44A2	57153	-2.87391	20.1421	-7.28626	3.97e-06	0.000163884	4.63551
M0R0F0;P46782;M0R0R2;M0QZN2	M0R0F0;P46782;M0R0R2;M0QZN2	M0R0F0;P46782;M0R0R2;M0QZN2	7;7;6;4	7;7;6;4	7;7;6;4	40S ribosomal protein S5;40S ribosomal protein S5, N-terminally processed	RPS5	6193	3.20414	21.145	7.24184	4.25e-06	0.000165554	4.57288
J3KPD6;P08631-2;P08631;H0Y3C5;P08631-3;P08631-4;Q9H6Q3-4;Q9H6Q3-2;Q9H6Q3-3;Q9H6Q3	J3KPD6;P08631-2;P08631;H0Y3C5;P08631-3;P08631-4;Q9H6Q3-4;Q9H6Q3-2;Q9H6Q3-3;Q9H6Q3	J3KPD6;P08631-2;P08631;H0Y3C5;P08631-3;P08631-4	21;21;21;20;20;20;1;1;1;1	21;21;21;20;20;20;1;1;1;1	18;18;18;17;17;17;1;1;1;1	Non-specific protein-tyrosine kinase;Tyrosine-protein kinase HCK	HCK	3055	-1.16628	23.994	-7.03955	3.99e-06	0.000163884	4.56947
P60842;J3KT12;P60842-2;J3QS69;J3KTB5;J3QL43;J3KSZ0;J3QR64;J3KTN0;J3QLN6;J3QKZ9;J3KS25;J3KS93;J3QQP0;J3QL52	P60842;J3KT12;P60842-2;J3QS69;J3KTB5;J3QL43;J3KSZ0;J3QR64;J3KTN0;J3QLN6;J3QKZ9;J3KS25;J3KS93;J3QQP0;J3QL52	P60842;J3KT12;P60842-2;J3QS69;J3KTB5;J3QL43;J3KSZ0	23;18;18;17;15;13;12;10;9;8;7;7;4;3;2	23;18;18;17;15;13;12;10;9;8;7;7;4;3;2	14;11;11;10;9;6;8;5;6;3;3;3;1;1;1	Eukaryotic initiation factor 4A-I	EIF4A1	1973	1.47248	25.1466	7.01374	4.16e-06	0.000164228	4.52667
P39019;M0R2L9;M0QXK4;M0QYF7;M0R140;A0A075B6E2	P39019;M0R2L9;M0QXK4;M0QYF7;M0R140;A0A075B6E2	P39019;M0R2L9;M0QXK4;M0QYF7;M0R140	6;4;4;4;4;2	6;4;4;4;4;2	6;4;4;4;4;2	40S ribosomal protein S19	RPS19	6223	2.38545	22.0256	7.21032	4.47e-06	0.000172034	4.50582
P31150;G5E9U5	P31150;G5E9U5	P31150	26;8	15;4	15;4	Rab GDP dissociation inhibitor alpha	GDI1	2664	-1.61466	21.8657	-6.96018	4.55e-06	0.000173476	4.43757
Q9Y6D6;E5RIF2;E5RHL7;E5RHZ1;E5RJN9	Q9Y6D6;E5RIF2;E5RHL7;E5RHZ1;E5RJN9	Q9Y6D6;E5RIF2	34;26;15;7;1	34;26;15;7;1	24;20;12;7;1	Brefeldin A-inhibited guanine nucleotide-exchange protein 1	ARFGEF1	10565	2.07667	21.8991	6.9344	4.75e-06	0.000179275	4.39454
P16885;A0A0A0MRF9;H3BPZ3;H3BQV5	P16885;A0A0A0MRF9;H3BPZ3;H3BQV5	P16885;A0A0A0MRF9	49;48;9;5	49;48;9;5	48;47;9;5	1-phosphatidylinositol 4,5-bisphosphate phosphodiesterase gamma-2;Phosphoinositide phospholipase C	PLCG2	5336	-0.95917	23.6596	-6.91483	4.91e-06	0.000183381	4.36179
P22626;P22626-2;A0A087WUI2	P22626;P22626-2;A0A087WUI2	P22626;P22626-2;A0A087WUI2	18;17;13	18;17;13	18;17;13	Heterogeneous nuclear ribonucleoproteins A2/B1	HNRNPA2B1	3181	1.38832	25.9913	6.90552	4.99e-06	0.000184394	4.3462
F5GZS6;J3KPF3;P08195-2;P08195-3;P08195;P08195-4;F5GZI0;H0YFX4;H0YFS2;F5H867;F5H0E2	F5GZS6;J3KPF3;P08195-2;P08195-3;P08195;P08195-4;F5GZI0;H0YFX4;H0YFS2;F5H867;F5H0E2	F5GZS6;J3KPF3;P08195-2;P08195-3;P08195;P08195-4	12;12;12;12;12;12;4;3;2;1;1	12;12;12;12;12;12;4;3;2;1;1	12;12;12;12;12;12;4;3;2;1;1	4F2 cell-surface antigen heavy chain	SLC3A2	6520	2.27719	20.4339	7.33998	5.63e-06	0.000203962	4.33003
Q9Y2G3;H7C4W6;A0A0C4DG94;H0Y854;H7C4E6	Q9Y2G3;H7C4W6;A0A0C4DG94;H0Y854;H7C4E6	Q9Y2G3;H7C4W6	17;13;4;3;2	17;13;4;3;2	15;12;3;3;2	Probable phospholipid-transporting ATPase IF;Phospholipid-transporting ATPase	ATP11B	23200	-2.16131	21.02	-6.84642	5.51e-06	0.00020169	4.24694
P42677;Q5T4L4;H0YMV8;Q71UM5;C9J1C5;C9JLI6	P42677;Q5T4L4;H0YMV8;Q71UM5;C9J1C5;C9JLI6	P42677;Q5T4L4;H0YMV8;Q71UM5	3;2;2;2;1;1	3;2;2;2;1;1	3;2;2;2;1;1	40S ribosomal protein S27;40S ribosomal protein S27-like	RPS27;RPS27L	6232	2.41213	20.8454	7.28175	6.13e-06	0.000211499	4.24569
P02750	P02750	P02750	7	7	7	Leucine-rich alpha-2-glycoprotein	LRG1	116844	-1.87059	21.5308	-6.79686	6e-06	0.000211499	4.1633
P09382;F8WEI7	P09382;F8WEI7	P09382	8;1	8;1	8;1	Galectin-1	LGALS1	3956	-1.75785	22.5405	-6.7964	6e-06	0.000211499	4.16251
Q9NZL9;Q9NZL9-4;Q9NZL9-2;Q9NZL9-3;H7C0X7;E5RJR3;Q9NZL9-5	Q9NZL9;Q9NZL9-4;Q9NZL9-2;Q9NZL9-3;H7C0X7;E5RJR3;Q9NZL9-5	Q9NZL9;Q9NZL9-4;Q9NZL9-2;Q9NZL9-3;H7C0X7	11;9;9;8;6;4;2	11;9;9;8;6;4;2	11;9;9;8;6;4;2	Methionine adenosyltransferase 2 subunit beta	MAT2B	27430	3.695	20.112	6.98566	6.36e-06	0.000211499	4.15439
P36578;H3BM89;H3BTP7;H3BU31	P36578;H3BM89;H3BTP7;H3BU31	P36578;H3BM89	20;13;9;8	20;13;9;8	20;13;9;8	60S ribosomal protein L4	RPL4	6124	1.86996	23.8135	6.78033	6.17e-06	0.000211499	4.13532
P27361;E9PQW4;P27361-3;B3KR49;P27361-2;E9PBK7;E9PJF0;H0YEX6;E9PRH7;H0YDH9	P27361;E9PQW4;P27361-3;B3KR49;P27361-2;E9PBK7;E9PJF0;H0YEX6;E9PRH7;H0YDH9	P27361;E9PQW4;P27361-3;B3KR49;P27361-2;E9PBK7;E9PJF0	14;12;12;11;11;10;10;5;5;2	10;8;8;8;7;7;6;5;5;1	10;8;8;8;7;7;6;5;5;1	Mitogen-activated protein kinase 3;Mitogen-activated protein kinase	MAPK3	5595	-2.06688	20.5176	-6.7748	6.23e-06	0.000211499	4.12595
P32969;D6RAN4;H0Y9V9;E7ESE0;H0Y9R4	P32969;D6RAN4;H0Y9V9;E7ESE0;H0Y9R4	P32969;D6RAN4;H0Y9V9;E7ESE0	9;8;8;7;3	9;8;8;7;3	9;8;8;7;3	60S ribosomal protein L9	RPL9	6133	1.86175	22.2094	6.7675	6.3e-06	0.000211499	4.11359
Q9UJZ1;A0A087WYB4;Q9UJZ1-2;F2Z2I8	Q9UJZ1;A0A087WYB4;Q9UJZ1-2;F2Z2I8	Q9UJZ1;A0A087WYB4;Q9UJZ1-2	12;10;9;4	12;10;9;4	12;10;9;4	Stomatin-like protein 2, mitochondrial	STOML2	30968	2.2512	20.3427	6.76352	6.35e-06	0.000211499	4.10683
P05388;F8VWS0;P05388-2;F8VU65;F8VPE8;G3V210;F8VW21;Q8NHW5;F8VQY6;F8VRK7;F8VZS0;F8VS58;F8VWV4;F8W1K8	P05388;F8VWS0;P05388-2;F8VU65;F8VPE8;G3V210;F8VW21;Q8NHW5;F8VQY6;F8VRK7;F8VZS0;F8VS58;F8VWV4;F8W1K8	P05388;F8VWS0;P05388-2;F8VU65;F8VPE8;G3V210;F8VW21;Q8NHW5;F8VQY6;F8VRK7;F8VZS0	9;8;8;7;6;6;6;6;5;5;5;4;3;2	9;8;8;7;6;6;6;6;5;5;5;4;3;2	9;8;8;7;6;6;6;6;5;5;5;4;3;2	60S acidic ribosomal protein P0;60S acidic ribosomal protein P0-like	RPLP0;RPLP0P6	6175	1.81846	23.0544	6.7582	6.4e-06	0.000211499	4.0978
V9HW75;A0A087WSV8;P80303-2;P80303;Q2L696;E9PKG6;E9PLR0;E9PLE9;H0YEG8;E9PJP3;E9PM22;H0YD18	V9HW75;A0A087WSV8;P80303-2;P80303;Q2L696;E9PKG6;E9PLR0;E9PLE9;H0YEG8;E9PJP3;E9PM22;H0YD18	V9HW75;A0A087WSV8;P80303-2;P80303;Q2L696;E9PKG6	13;13;13;13;10;9;5;5;5;2;2;1	13;13;13;13;10;9;5;5;5;2;2;1	13;13;13;13;10;9;5;5;5;2;2;1	Nucleobindin-2;Nesfatin-1	HEL-S-109;NUCB2;Nucb2	4925	1.49102	21.9868	6.75696	6.42e-06	0.000211499	4.0957
P16435;E7EMD0;H0Y4R2	P16435;E7EMD0;H0Y4R2	P16435;E7EMD0;H0Y4R2	13;11;10	13;11;10	13;11;10	NADPH--cytochrome P450 reductase	POR	5447	-1.93637	21.1055	-6.72637	6.76e-06	0.000220835	4.04373
Q15084-3;Q15084;Q15084-4;Q15084-5;Q15084-2	Q15084-3;Q15084;Q15084-4;Q15084-5;Q15084-2	Q15084-3;Q15084;Q15084-4;Q15084-5;Q15084-2	18;18;18;18;18	18;18;18;18;18	18;18;18;18;18	Protein disulfide-isomerase A6	PDIA6	10130	1.45947	24.3824	6.71526	6.89e-06	0.000223077	4.02481
Q9H4M9;A0A024R571;C9JC03;C9J2Z4;C9JDQ8;Q9NZN3;C9JIJ3;C9IZH1;Q9NZN3-2;Q9NZN4	Q9H4M9;A0A024R571;C9JC03;C9J2Z4;C9JDQ8;Q9NZN3;C9JIJ3;C9IZH1;Q9NZN3-2;Q9NZN4	Q9H4M9;A0A024R571;C9JC03;C9J2Z4	34;33;24;20;12;12;8;8;3;1	34;33;24;20;12;12;8;8;3;1	32;31;22;18;10;10;8;8;3;1	EH domain-containing protein 1	EHD1	10938	-0.974373	24.6351	-6.70127	7.06e-06	0.000225085	4.00098
P07237;H7BZ94;I3L312;I3L398;H0Y3Z3;I3NI03;I3L4M2;I3L3U6;I3L0S0;I3L3P5;I3L514;I3L1Y5	P07237;H7BZ94;I3L312;I3L398;H0Y3Z3;I3NI03;I3L4M2;I3L3U6;I3L0S0;I3L3P5;I3L514;I3L1Y5	P07237;H7BZ94	35;31;17;16;16;9;8;8;7;5;3;1	35;31;17;16;16;9;8;8;7;5;3;1	35;31;17;16;16;9;8;8;7;5;3;1	Protein disulfide-isomerase	P4HB	5034	1.12218	27.661	6.69976	7.08e-06	0.000225085	3.99839
P16615-5;P16615-2;P16615-3;P16615;P16615-4;H7C5W9;H3BVB2	P16615-5;P16615-2;P16615-3;P16615;P16615-4;H7C5W9;H3BVB2	P16615-5;P16615-2;P16615-3;P16615;P16615-4;H7C5W9	20;20;20;20;17;16;3	15;15;15;15;12;11;2	10;10;10;10;8;7;0	Sarcoplasmic/endoplasmic reticulum calcium ATPase 2	ATP2A2	488	1.31491	21.6437	6.68847	7.21e-06	0.000227498	3.97914
A0A087WTK0;A0A087WVC6;Q12913;Q12913-2;E9PPH3	A0A087WTK0;A0A087WVC6;Q12913;Q12913-2;E9PPH3	A0A087WTK0;A0A087WVC6;Q12913	20;20;20;9;1	20;20;20;9;1	20;20;20;9;1	Protein-tyrosine-phosphatase;Receptor-type tyrosine-protein phosphatase eta	PTPRJ	5795	-1.90784	22.0455	-6.67822	7.34e-06	0.000229551	3.96163
Q14566	Q14566	Q14566	24	24	24	DNA replication licensing factor MCM6	MCM6	4175	4.05797	21.6729	7.06064	8.49e-06	0.000252402	3.92113
A0A087WXM6;J3QQT2;J3KRX5;A0A0A6YYL6;P18621;P18621-3;J3QLC8;A0A0A0MRF8;P18621-2;J3KRB3;A0A087WWH0;J3QS96;A0A087WY81;J3KSJ0	A0A087WXM6;J3QQT2;J3KRX5;A0A0A6YYL6;P18621;P18621-3;J3QLC8;A0A0A0MRF8;P18621-2;J3KRB3;A0A087WWH0;J3QS96;A0A087WY81;J3KSJ0	A0A087WXM6;J3QQT2;J3KRX5;A0A0A6YYL6;P18621;P18621-3;J3QLC8;A0A0A0MRF8;P18621-2;J3KRB3;A0A087WWH0;J3QS96	5;5;5;5;5;5;4;4;4;3;3;3;2;1	5;5;5;5;5;5;4;4;4;3;3;3;2;1	5;5;5;5;5;5;4;4;4;3;3;3;2;1	60S ribosomal protein L17	RPL17;RPL17-C18orf32	6139	1.5838	22.1981	6.64951	7.71e-06	0.0002391	3.91252
P12004	P12004	P12004	11	11	11	Proliferating cell nuclear antigen	PCNA	5111	1.79973	23.026	6.63572	7.9e-06	0.000242776	3.8889
P10644;P10644-2;K7EPB2;K7EM13;K7EIE5;K7EID3;K7EJ40;K7EK41;K7EMU2;K7EMZ6;K7EQK3;X6RAV4;K7EPR5;H7BYW5;C9JSK5;P31321;K7EKR1	P10644;P10644-2;K7EPB2;K7EM13;K7EIE5;K7EID3;K7EJ40;K7EK41;K7EMU2;K7EMZ6;K7EQK3;X6RAV4;K7EPR5;H7BYW5;C9JSK5;P31321;K7EKR1	P10644;P10644-2;K7EPB2	19;15;12;9;6;6;6;6;5;5;4;4;3;3;3;3;2	19;15;12;9;6;6;6;6;5;5;4;4;3;3;3;3;2	19;15;12;9;6;6;6;6;5;5;4;4;3;3;3;3;2	cAMP-dependent protein kinase type I-alpha regulatory subunit;cAMP-dependent protein kinase type I-alpha regulatory subunit, N-terminally processed	PRKAR1A	5573	-1.3853	22.9948	-6.62827	8e-06	0.000243859	3.87612
P08240-2;P08240	P08240-2;P08240	P08240-2;P08240	13;13	13;13	13;13	Signal recognition particle receptor subunit alpha	SRPR	6734	2.21046	20.9357	6.61116	8.24e-06	0.00024908	3.84673
P61289;P61289-3;P61289-2;K9J957;B3KQ25;K7ESG5;K7ENH2;A0A087WTV2;K7EMD0;K7EPX6;K7EKR3;B7Z8D3	P61289;P61289-3;P61289-2;K9J957;B3KQ25;K7ESG5;K7ENH2;A0A087WTV2;K7EMD0;K7EPX6;K7EKR3;B7Z8D3	P61289;P61289-3;P61289-2;K9J957;B3KQ25;K7ESG5;K7ENH2;A0A087WTV2	9;9;9;8;7;7;6;5;4;4;4;2	9;9;9;8;7;7;6;5;4;4;4;2	9;9;9;8;7;7;6;5;4;4;4;2	Proteasome activator complex subunit 3	PSME3	10197	1.37681	21.6656	6.78871	8.71e-06	0.000254943	3.84033
P38646;H0Y8S0;H0YBG6;D6RA73;D6RJI2	P38646;H0Y8S0;H0YBG6;D6RA73;D6RJI2	P38646	23;3;3;2;2	23;3;3;2;2	23;3;3;2;2	Stress-70 protein, mitochondrial	HSPA9	3313	1.67346	24.0328	6.59993	8.4e-06	0.000251864	3.82744
P62241;Q5JR95	P62241;Q5JR95	P62241;Q5JR95	10;9	10;9	10;9	40S ribosomal protein S8	RPS8	6202	1.74459	23.6119	6.58339	8.64e-06	0.000254943	3.79896
P49736;H0Y8E6;F8WDM3	P49736;H0Y8E6;F8WDM3	P49736;H0Y8E6	21;20;1	21;20;1	21;20;1	DNA replication licensing factor MCM2	MCM2	4171	4.65404	21.441	6.9367	1.02e-05	0.000288367	3.73616
Q92900-2;Q92900	Q92900-2;Q92900	Q92900-2;Q92900	19;19	19;19	19;19	Regulator of nonsense transcripts 1	UPF1	5976	1.39641	21.2832	6.54398	9.25e-06	0.000268635	3.73099
H3BLV0;B1AP13;H7BY55;P08174-4;P08174;P08174-3;P08174-5;P08174-2;P08174-6;P08174-7;B1AP15	H3BLV0;B1AP13;H7BY55;P08174-4;P08174;P08174-3;P08174-5;P08174-2;P08174-6;P08174-7;B1AP15	H3BLV0;B1AP13;H7BY55;P08174-4;P08174;P08174-3;P08174-5;P08174-2;P08174-6;P08174-7	5;5;5;5;5;5;5;5;5;5;2	5;5;5;5;5;5;5;5;5;5;2	5;5;5;5;5;5;5;5;5;5;2	Complement decay-accelerating factor	CD55	1604	-3.48011	20.4934	-6.68774	1.03e-05	0.000288367	3.69419
Q9H0A0-2;Q9H0A0;A0A087WV29;E9PMU0;E9PJN6	Q9H0A0-2;Q9H0A0;A0A087WV29;E9PMU0;E9PJN6	Q9H0A0-2;Q9H0A0;A0A087WV29	12;12;11;2;1	12;12;11;2;1	12;12;11;2;1	N-acetyltransferase 10	NAT10	55226	4.34172	18.6586	7.1431	1.17e-05	0.000321316	3.6821
P42331-6;P42331-4;P42331-3;P42331;P42331-5;H7C4P1;P42331-2;B7Z8K7;C9JB56	P42331-6;P42331-4;P42331-3;P42331;P42331-5;H7C4P1;P42331-2;B7Z8K7;C9JB56	P42331-6;P42331-4;P42331-3;P42331;P42331-5;H7C4P1;P42331-2;B7Z8K7	24;24;23;23;22;19;17;13;8	24;24;23;23;22;19;17;13;8	24;24;23;23;22;19;17;13;8	Rho GTPase-activating protein 25	ARHGAP25	9938	-1.19168	22.6265	-6.49907	1e-05	0.000288126	3.65324
P62081;B5MCP9	P62081;B5MCP9	P62081;B5MCP9	8;6	8;6	8;6	40S ribosomal protein S7	RPS7	6201	1.42689	22.8696	6.48924	1.02e-05	0.000288367	3.63618
O75923-3;O75923-9;O75923-6;O75923-12;O75923-5;O75923-11;O75923-7;O75923-13;O75923-15	O75923-3;O75923-9;O75923-6;O75923-12;O75923-5;O75923-11;O75923-7;O75923-13;O75923-15	O75923-3;O75923-9;O75923-6;O75923-12;O75923-5;O75923-11;O75923-7;O75923-13;O75923-15	85;85;85;85;85;85;85;85;81	85;85;85;85;85;85;85;85;81	1;1;1;1;1;1;1;1;1	Dysferlin	DYSF	8291	-1.08126	25.3542	-6.48077	1.03e-05	0.000288367	3.62148
Q9HD45;Q5TB53	Q9HD45;Q5TB53	Q9HD45;Q5TB53	9;8	9;8	9;8	Transmembrane 9 superfamily member 3	TM9SF3	56889	1.96407	19.9004	6.43567	1.12e-05	0.000309606	3.54298
Q96CX2;Q68DU8;Q6ZWB6	Q96CX2;Q68DU8;Q6ZWB6	Q96CX2	12;1;1	12;1;1	12;1;1	BTB/POZ domain-containing protein KCTD12	KCTD12	115207	-2.80625	20.3589	-6.5862	1.21e-05	0.000330545	3.52933
Q8N0X7	Q8N0X7	Q8N0X7	6	6	6	Spartin	SPG20	23111	2.28529	19.045	6.79898	1.26e-05	0.000335834	3.52806
Q9Y287;Q9Y287-2	Q9Y287;Q9Y287-2	Q9Y287;Q9Y287-2	2;1	2;1	2;1	Integral membrane protein 2B;BRI2, membrane form;BRI2 intracellular domain;BRI2C, soluble form;Bri23 peptide	ITM2B	9445	-2.91822	19.5679	-6.5785	1.23e-05	0.000332246	3.51676
E9PR26;Q86YT9-4;Q86YT9-2;Q86YT9;E9PKK2;Q86YT9-3	E9PR26;Q86YT9-4;Q86YT9-2;Q86YT9;E9PKK2;Q86YT9-3	E9PR26;Q86YT9-4;Q86YT9-2;Q86YT9;E9PKK2	5;5;5;5;3;2	5;5;5;5;3;2	5;5;5;5;3;2	Junctional adhesion molecule-like	AMICA1	120425	-3.50888	18.7271	-6.97112	1.48e-05	0.000362674	3.46957
P61353;K7ELC7;K7EQQ9;K7ERY7	P61353;K7ELC7;K7EQQ9;K7ERY7	P61353;K7ELC7;K7EQQ9	5;4;3;1	5;4;3;1	5;4;3;1	60S ribosomal protein L27	RPL27	6155	2.25965	21.8194	6.37833	1.24e-05	0.000332246	3.44276
P32320	P32320	P32320	8	8	8	Cytidine deaminase	CDA	978	-1.26527	22.6109	-6.35602	1.28e-05	0.000340517	3.40365
F5GWX5;A0A0C4DGG9;Q14839;Q14839-2;Q8TDI0;K7EMY3;Q12873-2;Q12873;Q12873-3;F2Z2R5;F5H6N4;F6T542;I3L229;H7C3H7;H7C0J3	F5GWX5;A0A0C4DGG9;Q14839;Q14839-2;Q8TDI0;K7EMY3;Q12873-2;Q12873;Q12873-3;F2Z2R5;F5H6N4;F6T542;I3L229;H7C3H7;H7C0J3	F5GWX5;A0A0C4DGG9;Q14839;Q14839-2	32;32;32;32;9;7;7;7;7;4;2;1;1;1;1	32;32;32;32;9;7;7;7;7;4;2;1;1;1;1	32;32;32;32;9;7;7;7;7;4;2;1;1;1;1	Chromodomain-helicase-DNA-binding protein 4	CHD4	1108	1.66957	21.6428	6.34929	1.3e-05	0.000342091	3.39184
P08708;H0YN88;A0A075B716;H0YN73	P08708;H0YN88;A0A075B716;H0YN73	P08708;H0YN88;A0A075B716	5;4;4;1	5;4;4;1	5;4;4;1	40S ribosomal protein S17	RPS17	6218	1.90201	22.1569	6.34024	1.32e-05	0.000345102	3.37594
F2Z388;P42766	F2Z388;P42766	F2Z388;P42766	3;3	3;3	3;3	60S ribosomal protein L35	RPL35	11224	1.89772	21.4328	6.49307	1.41e-05	0.000355458	3.35833
O60488-2;O60488;H0Y9A0	O60488-2;O60488;H0Y9A0	O60488-2;O60488	7;7;3	7;7;3	5;5;3	Long-chain-fatty-acid--CoA ligase 4	ACSL4	2182	-3.01451	18.9244	-6.32758	1.35e-05	0.000350383	3.35368
P06737-2;P06737;E9PK47	P06737-2;P06737;E9PK47	P06737-2;P06737;E9PK47	52;52;46	52;52;46	44;44;38	Glycogen phosphorylase, liver form;Alpha-1,4 glucan phosphorylase	PYGL	5836	-1.34259	26.0448	-6.31963	1.37e-05	0.000352829	3.33968
F5GX99;Q9H078-2;H0YGM0;Q9H078-5;Q9H078-3;Q9H078-4;Q9H078;F5H7A5;F5H392	F5GX99;Q9H078-2;H0YGM0;Q9H078-5;Q9H078-3;Q9H078-4;Q9H078;F5H7A5;F5H392	F5GX99;Q9H078-2;H0YGM0;Q9H078-5;Q9H078-3;Q9H078-4;Q9H078;F5H7A5;F5H392	6;6;5;5;5;5;5;4;3	6;6;5;5;5;5;5;4;3	6;6;5;5;5;5;5;4;3	Caseinolytic peptidase B protein homolog	CLPB	81570	3.26854	18.5728	6.30863	1.4e-05	0.000355458	3.32032
P46013;P46013-2	P46013;P46013-2	P46013;P46013-2	32;29	32;29	32;29	Antigen KI-67	MKI67	4288	4.12855	19.9402	6.46583	1.48e-05	0.000362674	3.31329
Q96S97;C9JJV6;C9JZL8;C9J5M0;C9JC07	Q96S97;C9JJV6;C9JZL8;C9J5M0;C9JC07	Q96S97;C9JJV6;C9JZL8;C9J5M0;C9JC07	3;2;2;2;2	3;2;2;2;2	3;2;2;2;2	Myeloid-associated differentiation marker	MYADM	91663	-1.45679	21.7946	-6.30243	1.41e-05	0.000355458	3.30938
A0A0R4J2E8;A8MXP9;P43243;D6REM6;D6R991;H0Y8T4;B3KM87;P43243-2;Q68E03;D6RB45;A0A1B0GX04;D6R9F3;D6RBS2;D6RCM3;D6REK4;D6R8Z5;D6RBI2;D6RBK5;D6RE02;D6RIA2;D6RAM9;D6RAY2	A0A0R4J2E8;A8MXP9;P43243;D6REM6;D6R991;H0Y8T4;B3KM87;P43243-2;Q68E03;D6RB45;A0A1B0GX04;D6R9F3;D6RBS2;D6RCM3;D6REK4;D6R8Z5;D6RBI2;D6RBK5;D6RE02;D6RIA2;D6RAM9;D6RAY2	A0A0R4J2E8;A8MXP9;P43243;D6REM6;D6R991	17;17;17;15;11;8;8;8;3;2;2;2;2;2;2;2;2;2;2;2;1;1	17;17;17;15;11;8;8;8;3;2;2;2;2;2;2;2;2;2;2;2;1;1	17;17;17;15;11;8;8;8;3;2;2;2;2;2;2;2;2;2;2;2;1;1	Matrin-3	MATR3	9782	1.15726	22.6557	6.29968	1.42e-05	0.000355458	3.30453
O75533;H7C341	O75533;H7C341	O75533	30;5	30;5	30;5	Splicing factor 3B subunit 1	SF3B1	23451	1.16057	23.079	6.29102	1.44e-05	0.000358481	3.28926
O75643;O75643-2;B4E0P5	O75643;O75643-2;B4E0P5	O75643	56;15;10	56;15;10	56;15;10	U5 small nuclear ribonucleoprotein 200 kDa helicase	SNRNP200	23020	1.0416	23.3779	6.27186	1.49e-05	0.000362674	3.25544
P23246;P23246-2;H0Y9K7;H0Y9U2	P23246;P23246-2;H0Y9K7;H0Y9U2	P23246;P23246-2	18;16;4;2	18;16;4;2	17;15;4;2	Splicing factor, proline- and glutamine-rich	SFPQ	6421	0.900628	24.4129	6.26908	1.5e-05	0.000362674	3.25051
P05186-3;P05186;P05186-2;B1ANL0	P05186-3;P05186;P05186-2;B1ANL0	P05186-3;P05186;P05186-2	15;14;12;4	15;14;12;4	15;14;12;4	Alkaline phosphatase, tissue-nonspecific isozyme	ALPL	249	-3.06436	22.5889	-6.25993	1.52e-05	0.000362674	3.23433
P05455;E7ERC4;E9PGX9;E9PFL9	P05455;E7ERC4;E9PGX9;E9PFL9	P05455;E7ERC4	17;9;7;6	17;9;7;6	17;9;7;6	Lupus La protein	SSB	6741	1.76767	22.6051	6.25486	1.54e-05	0.000362674	3.22537
Q6P2Q9;I3L0J9;I3L3Z8;I3L1T8	Q6P2Q9;I3L0J9;I3L3Z8;I3L1T8	Q6P2Q9	65;24;9;1	65;24;9;1	65;24;9;1	Pre-mRNA-processing-splicing factor 8	PRPF8	10594	0.914694	23.6346	6.2537	1.54e-05	0.000362674	3.22331
P51571;A6NLM8	P51571;A6NLM8	P51571;A6NLM8	4;2	4;2	4;2	Translocon-associated protein subunit delta	SSR4	6748	1.21663	22.4872	6.25338	1.54e-05	0.000362674	3.22275
A0A087WV05;Q99417;A0A0D9SEI7	A0A087WV05;Q99417;A0A0D9SEI7	A0A087WV05;Q99417	5;5;1	5;5;1	5;5;1	C-Myc-binding protein	MYCBP	26292	2.32082	20.1225	6.25088	1.55e-05	0.000362674	3.21832
P61978-2;P61978;S4R457;S4R359	P61978-2;P61978;S4R457;S4R359	P61978-2;P61978	21;20;5;3	21;20;5;3	1;1;0;0	Heterogeneous nuclear ribonucleoprotein K	HNRNPK	3190	1.21556	25.4405	6.23846	1.58e-05	0.000368393	3.19632
P33121;E7EPM6;P33121-2;P33121-3;B7Z3Z9;D6RER0;H0Y9U7;H0Y9Z9;D6RG07;E7ERD7;Q9UKU0-7;Q9ULC5-4;Q9UKU0-2;Q9ULC5;Q9UKU0-5;Q9UKU0-3;Q9UKU0;Q9UKU0-9;Q9UKU0-6;Q9UKU0-8;Q9UKU0-1;Q9ULC5-3	P33121;E7EPM6;P33121-2;P33121-3;B7Z3Z9;D6RER0;H0Y9U7;H0Y9Z9;D6RG07;E7ERD7;Q9UKU0-7;Q9ULC5-4;Q9UKU0-2;Q9ULC5;Q9UKU0-5;Q9UKU0-3;Q9UKU0;Q9UKU0-9;Q9UKU0-6;Q9UKU0-8;Q9UKU0-1;Q9ULC5-3	P33121;E7EPM6;P33121-2;P33121-3;B7Z3Z9;D6RER0	28;27;27;26;21;15;10;4;4;1;1;1;1;1;1;1;1;1;1;1;1;1	28;27;27;26;21;15;10;4;4;1;1;1;1;1;1;1;1;1;1;1;1;1	28;27;27;26;21;15;10;4;4;1;1;1;1;1;1;1;1;1;1;1;1;1	Long-chain-fatty-acid--CoA ligase 1	ACSL1	2180	-1.27089	24.681	-6.23426	1.59e-05	0.0003688	3.18888
P62249;M0R210;A0A087WZ27;M0R3H0;M0R1M5;Q6IPX4;M0QX76	P62249;M0R210;A0A087WZ27;M0R3H0;M0R1M5;Q6IPX4;M0QX76	P62249;M0R210;A0A087WZ27;M0R3H0;M0R1M5;Q6IPX4	8;7;6;5;4;4;3	8;7;6;5;4;4;3	8;7;6;5;4;4;3	40S ribosomal protein S16	RPS16;ZNF90	6217	1.59491	22.8866	6.22743	1.61e-05	0.000369177	3.17677
Q8IX19;M0R0S5;M0QYG6	Q8IX19;M0R0S5;M0QYG6	Q8IX19;M0R0S5;M0QYG6	6;5;4	6;5;4	6;5;4	Mast cell-expressed membrane protein 1	MCEMP1	199675	-1.35888	22.6375	-6.2266	1.61e-05	0.000369177	3.1753
P42785;P42785-2;E9PIG4;E9PQN3;E9PKN6;E9PQB5;E9PL85;E9PLY4;E9PNF7;E9PNJ1;E9PL49;E9PR42	P42785;P42785-2;E9PIG4;E9PQN3;E9PKN6;E9PQB5;E9PL85;E9PLY4;E9PNF7;E9PNJ1;E9PL49;E9PR42	P42785;P42785-2;E9PIG4;E9PQN3;E9PKN6	15;14;9;8;8;7;7;5;5;5;3;1	15;14;9;8;8;7;7;5;5;5;3;1	15;14;9;8;8;7;7;5;5;5;3;1	Lysosomal Pro-X carboxypeptidase	PRCP	5547	-1.38276	22.8097	-6.20867	1.67e-05	0.000378767	3.14347
Q9UIA0;B1AHH5;B1AHH6	Q9UIA0;B1AHH5;B1AHH6	Q9UIA0;B1AHH5;B1AHH6	4;2;2	3;2;2	3;2;2	Cytohesin-4	CYTH4	27128	-2.3389	17.9829	-6.73727	2.07e-05	0.000440236	3.12554
P04844-2;P04844;Q5JYR7;Q5JYR4;F2Z3K5;H0Y5M1;Q5JYR3	P04844-2;P04844;Q5JYR7;Q5JYR4;F2Z3K5;H0Y5M1;Q5JYR3	P04844-2;P04844	21;21;10;8;6;4;3	21;21;10;8;6;4;3	21;21;10;8;6;4;3	Dolichyl-diphosphooligosaccharide--protein glycosyltransferase subunit 2	RPN2	6185	0.988367	24.0377	6.19856	1.7e-05	0.000383261	3.1255
P62829;J3KT29;J3KTJ3;C9JD32;B9ZVP7	P62829;J3KT29;J3KTJ3;C9JD32;B9ZVP7	P62829;J3KT29;J3KTJ3;C9JD32;B9ZVP7	6;4;3;3;3	6;4;3;3;3	6;4;3;3;3	60S ribosomal protein L23	RPL23	9349	2.8611	20.9075	6.35056	1.79e-05	0.000396548	3.12145
Q9Y5B9;G3V5A4;G3V401;G3V2X0	Q9Y5B9;G3V5A4;G3V401;G3V2X0	Q9Y5B9	18;1;1;1	18;1;1;1	18;1;1;1	FACT complex subunit SPT16	SUPT16H	11198	2.1458	20.9148	6.18893	1.73e-05	0.000387498	3.10838
G5E9G0;P39023;B5MCW2;H7C422;H7C3M2;F8WCR1;Q92901	G5E9G0;P39023;B5MCW2;H7C422;H7C3M2;F8WCR1;Q92901	G5E9G0;P39023;B5MCW2;H7C422	11;11;8;6;4;2;1	11;11;8;6;4;2;1	11;11;8;6;4;2;1	60S ribosomal protein L3	RPL3	6122	2.45358	22.5048	6.18337	1.74e-05	0.000388968	3.09849
O60603	O60603	O60603	10	10	10	Toll-like receptor 2	TLR2	7097	-3.40282	21.0992	-7.50157	2.04e-05	0.000437195	3.08217
Q96AG4;I3L223	Q96AG4;I3L223	Q96AG4	9;1	9;1	9;1	Leucine-rich repeat-containing protein 59	LRRC59	55379	1.46851	22.7095	6.32593	1.86e-05	0.00040829	3.0802
H7C580;V9GYZ1;V9GZ57;P18084	H7C580;V9GYZ1;V9GZ57;P18084	H7C580;V9GYZ1;V9GZ57;P18084	1;1;1;1	1;1;1;1	1;1;1;1	Integrin beta;Integrin beta-5	ITGB5	3693	-1.57228	23.7614	-6.68779	2.22e-05	0.000468937	3.05519
Q9UKX7-2;Q9UKX7;B0QY21	Q9UKX7-2;Q9UKX7;B0QY21	Q9UKX7-2;Q9UKX7	9;9;1	9;9;1	9;9;1	Nuclear pore complex protein Nup50	NUP50	10762	2.27521	20.412	6.15195	1.84e-05	0.000406445	3.04248
P11169;Q8TDB8-4;Q8TDB8-2;Q8TDB8;Q8TDB8-5;F5GYR5;Q8TDB8-3	P11169;Q8TDB8-4;Q8TDB8-2;Q8TDB8;Q8TDB8-5;F5GYR5;Q8TDB8-3	P11169;Q8TDB8-4;Q8TDB8-2;Q8TDB8;Q8TDB8-5	5;3;3;3;3;1;1	5;3;3;3;3;1;1	5;3;3;3;3;1;1	Solute carrier family 2, facilitated glucose transporter member 3;Solute carrier family 2, facilitated glucose transporter member 14	SLC2A3;SLC2A14	6515	-1.46369	23.2165	-6.13213	1.91e-05	0.000416092	3.00709
P68104;Q5VTE0;A0A087WVQ9;P68104-2;A0A087WV01;Q05639;Q5JR01;A6PW80	P68104;Q5VTE0;A0A087WVQ9;P68104-2;A0A087WV01;Q05639;Q5JR01;A6PW80	P68104;Q5VTE0;A0A087WVQ9;P68104-2;A0A087WV01	25;23;22;22;19;9;4;3	25;23;22;22;19;9;4;3	25;23;22;22;19;9;4;3	Elongation factor 1-alpha 1;Putative elongation factor 1-alpha-like 3;Elongation factor 1-alpha	EEF1A1;EEF1A1P5	1915	1.58814	26.2894	6.11676	1.96e-05	0.000425167	2.97961
A0A0G2JMY9;Q8N6C8;Q8N6C8-3;Q8N6C8-2;A0A0G2JMJ0;A0A0G2JM99;A0A0G2JLV5;Q8NHL6-5;A0A0G2JNR3;A0A0G2JNK9;F6RVM3;A0A087WVJ8;A0A0G2JP96;O75019-2;O75019	A0A0G2JMY9;Q8N6C8;Q8N6C8-3;Q8N6C8-2;A0A0G2JMJ0;A0A0G2JM99;A0A0G2JLV5;Q8NHL6-5;A0A0G2JNR3;A0A0G2JNK9;F6RVM3;A0A087WVJ8;A0A0G2JP96;O75019-2;O75019	A0A0G2JMY9;Q8N6C8;Q8N6C8-3;Q8N6C8-2;A0A0G2JMJ0;A0A0G2JM99;A0A0G2JLV5	8;8;8;7;5;5;4;3;3;3;2;1;1;1;1	7;7;7;6;4;5;4;3;3;3;2;1;1;1;1	4;4;4;4;2;2;2;0;0;0;0;0;0;0;0	Leukocyte immunoglobulin-like receptor subfamily A member 3	LILRA3	11026	-2.68029	20.6389	-6.10291	2.01e-05	0.000433296	2.9548
Q14314;A0A1B0GVK0	Q14314;A0A1B0GVK0	Q14314	4;1	4;1	4;1	Fibroleukin	FGL2	10875	-2.99761	17.6587	-6.59599	2.54e-05	0.000527678	2.94536
Q15080;A0A0G2JR51;Q15080-3;Q15080-2;B0QY04	Q15080;A0A0G2JR51;Q15080-3;Q15080-2;B0QY04	Q15080;A0A0G2JR51;Q15080-3;Q15080-2;B0QY04	21;20;15;15;11	21;20;15;15;11	21;20;15;15;11	Neutrophil cytosol factor 4	NCF4	4689	-1.00076	24.0334	-6.04598	2.23e-05	0.000468937	2.85259
E9PLT0;O75534-2;O75534;O75534-3;O75534-4;E9PNG3	E9PLT0;O75534-2;O75534;O75534-3;O75534-4;E9PNG3	E9PLT0;O75534-2;O75534;O75534-3;O75534-4	14;14;14;14;14;3	14;14;14;14;14;3	14;14;14;14;14;3	Cold shock domain-containing protein E1	CSDE1	7812	3.99241	19.0965	6.29986	2.73e-05	0.000543209	2.81299
P04843;B7Z4L4;F8WF32	P04843;B7Z4L4;F8WF32	P04843;B7Z4L4	24;18;3	24;18;3	24;18;3	Dolichyl-diphosphooligosaccharide--protein glycosyltransferase subunit 1	RPN1	6184	0.946597	24.6797	5.99883	2.43e-05	0.00050766	2.76759
P37268;E9PNM1;P37268-4;P37268-3;P37268-2;P37268-5;E9PJG4;E9PS69	P37268;E9PNM1;P37268-4;P37268-3;P37268-2;P37268-5;E9PJG4;E9PS69	P37268;E9PNM1;P37268-4;P37268-3;P37268-2;P37268-5;E9PJG4	8;7;6;6;6;5;4;3	8;7;6;6;6;5;4;3	8;7;6;6;6;5;4;3	Squalene synthase	FDFT1	2222	3.67167	19.1063	7.05846	3.44e-05	0.000648548	2.7673
P27824;P27824-2;P27824-3;D6RGY2;H0Y9Q7;D6RB85;D6RDP7;D6RAU8;D6RFL1;H0Y9H1;D6RAQ8;D6RHJ3;D6RD16	P27824;P27824-2;P27824-3;D6RGY2;H0Y9Q7;D6RB85;D6RDP7;D6RAU8;D6RFL1;H0Y9H1;D6RAQ8;D6RHJ3;D6RD16	P27824;P27824-2;P27824-3	24;24;20;8;7;5;5;4;3;3;2;1;1	24;24;20;8;7;5;5;4;3;3;2;1;1	24;24;20;8;7;5;5;4;3;3;2;1;1	Calnexin	CANX	821	0.959952	25.8216	5.9696	2.56e-05	0.000527896	2.71472
P40429;M0QYS1;Q8J015;Q6NVV1;M0QZU1;A0A096LPE0	P40429;M0QYS1;Q8J015;Q6NVV1;M0QZU1;A0A096LPE0	P40429;M0QYS1;Q8J015;Q6NVV1	5;4;3;3;1;1	5;4;3;3;1;1	5;4;3;3;1;1	60S ribosomal protein L13a;Putative 60S ribosomal protein L13a protein RPL13AP3	RPL13A;RPL13a;RPL13AP3	23521	1.49477	22.2379	5.96777	2.57e-05	0.000527896	2.71141
P05771;P05771-2;P17252;I3L1Z0;H3BV73;J3KN97;J3KRN5;A0A0C4DGL5	P05771;P05771-2;P17252;I3L1Z0;H3BV73;J3KN97;J3KRN5;A0A0C4DGL5	P05771;P05771-2	14;14;5;3;3;2;2;1	14;14;5;3;3;2;2;1	14;14;5;3;3;2;2;1	Protein kinase C beta type	PRKCB	5579	-1.40162	21.532	-5.96475	2.58e-05	0.000527896	2.70594
P26022	P26022	P26022	11	11	11	Pentraxin-related protein PTX3	PTX3	5806	-2.53191	21.024	-5.95188	2.64e-05	0.000537358	2.68262
P50416;P50416-2;H3BMD2;H3BP22;H3BUV7	P50416;P50416-2;H3BMD2;H3BP22;H3BUV7	P50416;P50416-2	17;16;2;1;1	17;16;2;1;1	17;16;2;1;1	Carnitine O-palmitoyltransferase 1, liver isoform	CPT1A	1374	1.39331	22.0846	5.94818	2.66e-05	0.000537994	2.6759
P30050;P30050-2	P30050;P30050-2	P30050;P30050-2	6;4	6;4	6;4	60S ribosomal protein L12	RPL12	6136	2.12124	22.2935	5.94116	2.7e-05	0.000541892	2.66318
Q9P258	Q9P258	Q9P258	14	14	14	Protein RCC2	RCC2	55920	1.06118	23.094	5.93526	2.73e-05	0.000543209	2.65247
P09960;P09960-2;P09960-4;P09960-3;B4DEH5	P09960;P09960-2;P09960-4;P09960-3;B4DEH5	P09960;P09960-2;P09960-4;P09960-3	36;32;32;28;5	36;32;32;28;5	36;32;32;28;5	Leukotriene A-4 hydrolase	LTA4H	4048	-0.893263	26.0289	-5.92122	2.8e-05	0.000552774	2.62698
Q9NUQ9;E5RI16;Q9NUQ9-2;E5RJL8;A0A087X178;E5RJE1;E5RIR8;E5RK61;E5RFS4;E5RHU5;E5RGI7;E5RK81;E5RH75	Q9NUQ9;E5RI16;Q9NUQ9-2;E5RJL8;A0A087X178;E5RJE1;E5RIR8;E5RK61;E5RFS4;E5RHU5;E5RGI7;E5RK81;E5RH75	Q9NUQ9;E5RI16;Q9NUQ9-2	16;8;8;6;6;5;5;4;4;4;4;3;3	16;8;8;6;6;5;5;4;4;4;4;3;3	14;8;6;6;4;5;5;4;4;4;4;3;3	Protein FAM49B	FAM49B	51571	-0.989449	23.8893	-5.90022	2.9e-05	0.000569614	2.58878
Q15181;Q5SQT6	Q15181;Q5SQT6	Q15181;Q5SQT6	17;9	17;9	17;9	Inorganic pyrophosphatase	PPA1	5464	1.0046	23.2642	5.89882	2.91e-05	0.000569614	2.58624
Q9UM07;B1AQ67;B7WPD9;A0A0G2JR66;Q9ULW8;Q2KJY2-2;Q2KJY2	Q9UM07;B1AQ67;B7WPD9;A0A0G2JR66;Q9ULW8;Q2KJY2-2;Q2KJY2	Q9UM07	28;4;1;1;1;1;1	28;4;1;1;1;1;1	28;4;1;1;1;1;1	Protein-arginine deiminase type-4	PADI4	23569	-1.29431	25.2007	-5.88397	2.99e-05	0.000582125	2.55919
P23284	P23284	P23284	14	14	14	Peptidyl-prolyl cis-trans isomerase B	PPIB	5479	1.13959	25.5894	5.8564	3.15e-05	0.00060893	2.5089
O60701-3;O60701-2;O60701	O60701-3;O60701-2;O60701	O60701-3;O60701-2;O60701	7;7;7	7;7;7	7;7;7	UDP-glucose 6-dehydrogenase	UGDH	7358	1.69093	18.961	5.98796	3.31e-05	0.000633853	2.50537
O95347;O95347-2;A0A0C4DGE5;Q5T821	O95347;O95347-2;A0A0C4DGE5;Q5T821	O95347;O95347-2	17;16;3;1	17;16;3;1	17;16;3;1	Structural maintenance of chromosomes protein 2	SMC2	10592	1.63292	20.4149	5.83236	3.29e-05	0.00063295	2.46495
Q00169;F5GWE5;I3L459;I3L4H1;I3L4C0;I3L3W1;I3L2X8;I3L471;I3L4U7	Q00169;F5GWE5;I3L459;I3L4H1;I3L4C0;I3L3W1;I3L2X8;I3L471;I3L4U7	Q00169;F5GWE5;I3L459;I3L4H1	9;8;6;6;4;3;3;3;3	7;6;4;4;2;2;2;2;2	7;6;4;4;2;2;2;2;2	Phosphatidylinositol transfer protein alpha isoform	PITPNA	5306	-2.51918	20.0893	-5.94973	3.54e-05	0.000663175	2.46187
P51812;B1AXG1;Q9UK32-2;Q9UK32;B1AXG2	P51812;B1AXG1;Q9UK32-2;Q9UK32;B1AXG2	P51812	14;5;4;4;3	11;2;2;2;1	9;1;1;1;1	Ribosomal protein S6 kinase alpha-3	RPS6KA3	6197	-1.64127	20.6396	-5.82137	3.35e-05	0.000639091	2.44484
Q9BZQ8;H0Y7M9	Q9BZQ8;H0Y7M9	Q9BZQ8	24;4	24;4	24;4	Protein Niban	FAM129A	116496	-1.25764	23.526	-5.80972	3.43e-05	0.000648548	2.42349
E7EX73;E9PGM1;E7EUU4;Q04637-5;Q04637-4;Q04637-3;Q04637;Q04637-8;Q04637-9;Q04637-6;Q04637-7;C9JF13;C9J6B6;C9J2Z7;C9K073;H7C044;H7C0V6;F8WCF2;C9JHW9	E7EX73;E9PGM1;E7EUU4;Q04637-5;Q04637-4;Q04637-3;Q04637;Q04637-8;Q04637-9;Q04637-6;Q04637-7;C9JF13;C9J6B6;C9J2Z7;C9K073;H7C044;H7C0V6;F8WCF2;C9JHW9	E7EX73;E9PGM1;E7EUU4;Q04637-5;Q04637-4;Q04637-3;Q04637;Q04637-8;Q04637-9;Q04637-6;Q04637-7	23;23;23;23;23;23;23;23;23;22;22;10;8;6;6;4;3;1;1	23;23;23;23;23;23;23;23;23;22;22;10;8;6;6;4;3;1;1	19;19;19;19;19;19;19;19;19;18;18;7;7;6;6;3;3;1;1	Eukaryotic translation initiation factor 4 gamma 1	EIF4G1	1981	1.32325	22.2988	5.78923	3.56e-05	0.000664067	2.38591
Q8NF91;A0A0C4DG40;Q8NF91-4;E7ENN3;Q8NF91-7;Q8NF91-10;Q8NF91-2;Q8NF91-8;Q8NF91-6;F5GXQ8;Q8NF91-5;H0Y325;H0Y326;Q8NF91-11;F5H422;F5H4Q0;F5GYQ7;Q8NF91-3;Q5JV20;F8WAI0;Q8NF91-9;A0A087WYJ5;A0A0C4DH48;Q8NF91-12;E9PEL9;H0YGD3;F5H6R8	Q8NF91;A0A0C4DG40;Q8NF91-4;E7ENN3;Q8NF91-7;Q8NF91-10;Q8NF91-2;Q8NF91-8;Q8NF91-6;F5GXQ8;Q8NF91-5;H0Y325;H0Y326;Q8NF91-11;F5H422;F5H4Q0;F5GYQ7;Q8NF91-3;Q5JV20;F8WAI0;Q8NF91-9;A0A087WYJ5;A0A0C4DH48;Q8NF91-12;E9PEL9;H0YGD3;F5H6R8	Q8NF91;A0A0C4DG40;Q8NF91-4;E7ENN3;Q8NF91-7	158;156;156;148;108;58;51;48;33;27;27;22;15;14;13;13;11;11;10;10;10;6;6;5;4;1;1	158;156;156;148;108;58;51;48;33;27;27;22;15;14;13;13;11;11;10;10;10;6;6;5;4;1;1	158;156;156;148;108;58;51;48;33;27;27;22;15;14;13;13;11;11;10;10;10;6;6;5;4;1;1	Nesprin-1	SYNE1	23345	-1.69705	23.4609	-5.7694	3.69e-05	0.000684087	2.34948
Q08211;Q08211-2	Q08211;Q08211-2	Q08211	37;7	37;7	37;7	ATP-dependent RNA helicase A	DHX9	1660	1.00948	24.1073	5.76754	3.7e-05	0.000684087	2.34607
A0A024R4E5;Q00341;Q00341-2;H0Y394;H7C0A4;C9JHS7;C9JHZ8;C9JES8;C9JZI8;C9J5E5;C9JIZ1;H7C2D1;C9JT62;C9JK79;H7BZC3;C9JMQ6;C9JQ82;C9JBS3;C9JEJ8;C9JHN6	A0A024R4E5;Q00341;Q00341-2;H0Y394;H7C0A4;C9JHS7;C9JHZ8;C9JES8;C9JZI8;C9J5E5;C9JIZ1;H7C2D1;C9JT62;C9JK79;H7BZC3;C9JMQ6;C9JQ82;C9JBS3;C9JEJ8;C9JHN6	A0A024R4E5;Q00341;Q00341-2;H0Y394	19;19;17;12;6;4;4;4;4;4;4;4;2;2;2;1;1;1;1;1	19;19;17;12;6;4;4;4;4;4;4;4;2;2;2;1;1;1;1;1	19;19;17;12;6;4;4;4;4;4;4;4;2;2;2;1;1;1;1;1	Vigilin	HDLBP	3069	2.48408	20.1658	5.7596	3.76e-05	0.000690669	2.33146
Q9Y336;Q9Y336-2;M0R2D4	Q9Y336;Q9Y336-2;M0R2D4	Q9Y336;Q9Y336-2;M0R2D4	4;4;3	4;4;3	4;4;3	Sialic acid-binding Ig-like lectin 9	SIGLEC9	27180	-1.789	20.1627	-5.74818	3.84e-05	0.000701815	2.31044
Q9HD33-2;Q9HD33;Q9HD33-3	Q9HD33-2;Q9HD33;Q9HD33-3	Q9HD33-2;Q9HD33	5;5;2	5;5;2	5;5;2	39S ribosomal protein L47, mitochondrial	MRPL47	57129	2.25137	18.1626	5.84219	4.26e-05	0.000771509	2.28588
O60486;B4DHQ7;F5H3A2;F8W1K6;F8VUW4;F8W095;H0YAM9;A0A087WU36;O15031;Q9Y4D7	O60486;B4DHQ7;F5H3A2;F8W1K6;F8VUW4;F8W095;H0YAM9;A0A087WU36;O15031;Q9Y4D7	O60486;B4DHQ7	20;10;5;5;2;1;1;1;1;1	20;10;5;5;2;1;1;1;1;1	20;10;5;5;2;1;1;1;1;1	Plexin-C1	PLXNC1	10154	-3.87477	19.8538	-5.73241	3.95e-05	0.000718915	2.28139
J3QSV6;O76021;I3L3U9;I3L234;I3L3C4;O76021-2	J3QSV6;O76021;I3L3U9;I3L234;I3L3C4;O76021-2	J3QSV6;O76021;I3L3U9;I3L234;I3L3C4	6;6;5;3;3;1	6;6;5;3;3;1	6;6;5;3;3;1	Ribosomal L1 domain-containing protein 1	RSL1D1	26156	2.96881	18.8552	6.1315	5.06e-05	0.000877666	2.25723
Q96DI7;Q96DI7-2;Q9NSS8	Q96DI7;Q96DI7-2;Q9NSS8	Q96DI7;Q96DI7-2	11;9;5	11;9;5	11;9;5	U5 small nuclear ribonucleoprotein 40 kDa protein	SNRNP40	9410	1.81332	20.5419	5.686	4.3e-05	0.000775542	2.1957
Q5H8X8;O95399;O95399-2	Q5H8X8;O95399;O95399-2	Q5H8X8;O95399;O95399-2	1;1;1	1;1;1	1;1;1	Urotensin-2	UTS2	10911	1.20502	22.7334	6.30506	5.77e-05	0.000971825	2.18781
E9PGT3;Q15418-4;Q15418;Q15418-2;Q15418-3;E9PMM7;Q5SVM6;E9PAN7;Q5SVM7	E9PGT3;Q15418-4;Q15418;Q15418-2;Q15418-3;E9PMM7;Q5SVM6;E9PAN7;Q5SVM7	E9PGT3;Q15418-4;Q15418;Q15418-2;Q15418-3	16;16;16;16;15;4;3;3;1	16;16;16;16;15;4;3;3;1	12;12;12;12;12;2;2;1;1	Ribosomal protein S6 kinase;Ribosomal protein S6 kinase alpha-1	RPS6KA1	6195	-1.2532	22.3001	-5.66577	4.47e-05	0.000801207	2.15824
Q15067-2;Q15067-3;Q15067;K7ELT1;I3L0T4;K7ENF1;K7ESC7;I3L2U4;I3L4S5	Q15067-2;Q15067-3;Q15067;K7ELT1;I3L0T4;K7ENF1;K7ESC7;I3L2U4;I3L4S5	Q15067-2;Q15067-3;Q15067	16;14;14;3;3;2;2;1;1	16;14;14;3;3;2;2;1;1	16;14;14;3;3;2;2;1;1	Peroxisomal acyl-coenzyme A oxidase 1	ACOX1	51	-1.38661	21.286	-5.66203	4.5e-05	0.000802842	2.15132
Q9NYF8-4;Q9NYF8-2;Q9NYF8;E9PK91;Q9NYF8-3;E9PJA7;E9PK09;E9PQN2;E9PKI6;H0YF14;H0YF00;H0YF63	Q9NYF8-4;Q9NYF8-2;Q9NYF8;E9PK91;Q9NYF8-3;E9PJA7;E9PK09;E9PQN2;E9PKI6;H0YF14;H0YF00;H0YF63	Q9NYF8-4;Q9NYF8-2;Q9NYF8;E9PK91;Q9NYF8-3;E9PJA7;E9PK09;E9PQN2;E9PKI6	6;6;6;5;5;4;4;4;4;2;1;1	5;5;5;5;5;4;4;4;4;1;1;1	5;5;5;5;5;4;4;4;4;1;1;1	Bcl-2-associated transcription factor 1	BCLAF1	9774	2.46423	18.466	5.90741	5.15e-05	0.000888825	2.14683
P51991;H7C1J8	P51991;H7C1J8	P51991	11;1	11;1	2;0	Heterogeneous nuclear ribonucleoprotein A3	HNRNPA3	220988	1.06178	24.2841	5.6538	4.57e-05	0.000811226	2.13607
Q7Z5L9-2;Q7Z5L9;Q7Z5L9-3	Q7Z5L9-2;Q7Z5L9;Q7Z5L9-3	Q7Z5L9-2;Q7Z5L9	5;5;1	5;5;1	5;5;1	Interferon regulatory factor 2-binding protein 2	IRF2BP2	359948	3.95501	19.9719	6.98731	6.37e-05	0.00103977	2.1259
Q9UHB9-4;Q9UHB9;Q9UHB9-2;Q9UHB9-3	Q9UHB9-4;Q9UHB9;Q9UHB9-2;Q9UHB9-3	Q9UHB9-4;Q9UHB9;Q9UHB9-2;Q9UHB9-3	14;14;12;7	14;14;12;7	14;14;12;7	Signal recognition particle subunit SRP68	SRP68	6730	1.57756	21.0679	5.63732	4.71e-05	0.000832374	2.1055
O00391;O00391-2;A8MXT8	O00391;O00391-2;A8MXT8	O00391;O00391-2	19;18;3	19;18;3	19;18;3	Sulfhydryl oxidase 1	QSOX1	5768	-1.83209	22.3875	-5.62907	4.78e-05	0.000840463	2.09018
P20290-2;P20290;H0Y9Y1;D6RDG3	P20290-2;P20290;H0Y9Y1;D6RDG3	P20290-2;P20290;H0Y9Y1;D6RDG3	4;4;2;2	4;4;2;2	4;4;2;2	Transcription factor BTF3	BTF3	689	2.49882	18.4932	5.74863	5.02e-05	0.000874032	2.08836
P67809;C9J5V9;H0Y449;Q9Y2T7	P67809;C9J5V9;H0Y449;Q9Y2T7	P67809;C9J5V9;H0Y449	13;8;7;4	13;8;7;4	9;7;5;0	Nuclease-sensitive element-binding protein 1	YBX1	4904	1.77198	21.7693	5.62694	4.8e-05	0.000840463	2.08622
P20592;H9KVC7;H9KVC9;P20592-2;P20591-2;P20591;C9JEL4;H9KVD0;H9KVC4;C9JS04;C9JZQ9;F8W8T1	P20592;H9KVC7;H9KVC9;P20592-2;P20591-2;P20591;C9JEL4;H9KVD0;H9KVC4;C9JS04;C9JZQ9;F8W8T1	P20592	10;3;3;3;3;3;2;1;1;1;1;1	10;3;3;3;3;3;2;1;1;1;1;1	10;3;3;3;3;3;2;1;1;1;1;1	Interferon-induced GTP-binding protein Mx2	MX2	4600	-3.46561	18.0537	-5.68193	5.64e-05	0.000955604	1.99456
Q9BUQ8;F8VVA2	Q9BUQ8;F8VVA2	Q9BUQ8	6;1	6;1	6;1	Probable ATP-dependent RNA helicase DDX23	DDX23	9416	2.05285	18.7336	5.81955	5.95e-05	0.000994548	1.96839
Q13043;F5H5B4;Q13043-2;Q13188;Q13188-2;A0A087WVN8;Q8NBU1;E5RFQ9;A0A087WZ06;A0A087WYT4;E5RIM6	Q13043;F5H5B4;Q13043-2;Q13188;Q13188-2;A0A087WVN8;Q8NBU1;E5RFQ9;A0A087WZ06;A0A087WYT4;E5RIM6	Q13043;F5H5B4;Q13043-2	21;17;17;6;6;5;3;3;3;2;2	21;17;17;6;6;5;3;3;3;2;2	21;17;17;6;6;5;3;3;3;2;2	Serine/threonine-protein kinase 4;Serine/threonine-protein kinase 4 37kDa subunit;Serine/threonine-protein kinase 4 18kDa subunit	STK4	6789	-1.62404	22.6533	-5.55895	5.45e-05	0.000934242	1.95962
P62277;J3KMX5;E9PS50	P62277;J3KMX5;E9PS50	P62277;J3KMX5	6;4;1	6;4;1	6;4;1	40S ribosomal protein S13	RPS13	6207	1.97729	22.7587	5.55746	5.47e-05	0.000934242	1.95683
P17612-2;P17612;Q15136;K7ERP6	P17612-2;P17612;Q15136;K7ERP6	P17612-2;P17612;Q15136	7;7;5;3	7;7;5;3	3;3;3;1	cAMP-dependent protein kinase catalytic subunit alpha	PRKACA;KIN27	5566	-1.995	20.9765	-5.55058	5.54e-05	0.000941922	1.94399
O43704;D6RD70;D6RIA8	O43704;D6RD70;D6RIA8	O43704;D6RD70	6;4;2	6;4;2	6;4;2	Sulfotransferase family cytosolic 1B member 1;Sulfotransferase	SULT1B1	27284	-2.45211	20.2398	-5.75608	6.62e-05	0.00105329	1.91515
A0A0J9YYL3;A0A0J9YVP6;Q9UHX1-4;Q9UHX1-6;Q9UHX1-2;A0A0J9YXJ8;A0A0J9YXX5;Q9UHX1-3;Q9UHX1-5;Q9UHX1;A0A0J9YVR6;E9PQ56;A0A0J9YWM1;H0YEM1;E9PN18;E9PMU7;H0YCP8;E9PL19	A0A0J9YYL3;A0A0J9YVP6;Q9UHX1-4;Q9UHX1-6;Q9UHX1-2;A0A0J9YXJ8;A0A0J9YXX5;Q9UHX1-3;Q9UHX1-5;Q9UHX1;A0A0J9YVR6;E9PQ56;A0A0J9YWM1;H0YEM1;E9PN18;E9PMU7;H0YCP8;E9PL19	A0A0J9YYL3;A0A0J9YVP6;Q9UHX1-4;Q9UHX1-6;Q9UHX1-2;A0A0J9YXJ8;A0A0J9YXX5;Q9UHX1-3;Q9UHX1-5;Q9UHX1;A0A0J9YVR6;E9PQ56;A0A0J9YWM1;H0YEM1	14;14;14;14;14;13;13;13;13;13;9;9;8;8;6;5;5;3	14;14;14;14;14;13;13;13;13;13;9;9;8;8;6;5;5;3	14;14;14;14;14;13;13;13;13;13;9;9;8;8;6;5;5;3	Poly(U)-binding-splicing factor PUF60	PUF60	22827	1.72139	21.1078	5.6441	6.03e-05	0.000998545	1.90367
P31949	P31949	P31949	7	7	7	Protein S100-A11;Protein S100-A11, N-terminally processed	S100A11	6282	-1.21105	24.5424	-5.52338	5.83e-05	0.000977443	1.89313
P22894;H7C1M3	P22894;H7C1M3	P22894;H7C1M3	21;13	21;13	21;13	Neutrophil collagenase	MMP8	4317	-1.28547	25.6177	-5.50904	5.98e-05	0.000994932	1.86627
P43487-2;P43487;C9JJ34;F6WQW2;C9JXG8;C9JGV6;C9JDM3;C9JIC6	P43487-2;P43487;C9JJ34;F6WQW2;C9JXG8;C9JGV6;C9JDM3;C9JIC6	P43487-2;P43487;C9JJ34;F6WQW2;C9JXG8;C9JGV6	5;5;4;4;3;3;2;1	5;5;4;4;3;3;2;1	5;5;4;4;3;3;2;1	Ran-specific GTPase-activating protein	RANBP1	5902	0.914767	22.5913	5.50073	6.08e-05	0.00100145	1.8507
O76094;O76094-2;D6RDY6;R4GNC1	O76094;O76094-2;D6RDY6;R4GNC1	O76094;O76094-2;D6RDY6	10;9;5;3	10;9;5;3	10;9;5;3	Signal recognition particle subunit SRP72	SRP72	6731	1.40908	20.3174	5.60515	6.46e-05	0.00105089	1.83447
Q13813;Q13813-3	Q13813;Q13813-3	Q13813;Q13813-3	115;113	115;113	1;1	Spectrin alpha chain, non-erythrocytic 1	SPTAN1	6709	0.726922	26.1431	5.47644	6.36e-05	0.00103977	1.80514
Q9NPP4;Q9NPP4-2;Q9NPP4-3;Q9NPP4-4	Q9NPP4;Q9NPP4-2;Q9NPP4-3;Q9NPP4-4	Q9NPP4	35;15;5;3	35;15;5;3	35;15;5;3	NLR family CARD domain-containing protein 4	NLRC4	58484	-1.27037	23.2469	-5.46391	6.51e-05	0.00105268	1.78159
P16035;B4DFW2;K7EIX4	P16035;B4DFW2;K7EIX4	P16035;B4DFW2	7;4;2	7;4;2	7;4;2	Metalloproteinase inhibitor 2	TIMP2	7077	-2.03091	19.5472	-5.46111	6.55e-05	0.00105268	1.77633
P78324;P78324-4;P78324-2;Q5TFQ8;H3BQ21;H3BUA5;H3BRP9;H3BV43;H3BML4;H9KV29;Q9P1W8-3;O00241-2;Q9P1W8-4;Q9P1W8-2;Q9P1W8;H3BTT9;H3BU43;H3BSK5	P78324;P78324-4;P78324-2;Q5TFQ8;H3BQ21;H3BUA5;H3BRP9;H3BV43;H3BML4;H9KV29;Q9P1W8-3;O00241-2;Q9P1W8-4;Q9P1W8-2;Q9P1W8;H3BTT9;H3BU43;H3BSK5	P78324;P78324-4;P78324-2;Q5TFQ8	13;12;12;10;4;3;3;3;3;3;3;3;3;3;3;1;1;1	13;12;12;10;4;3;3;3;3;3;3;3;3;3;3;1;1;1	10;10;9;8;4;2;0;0;0;0;2;0;2;2;2;0;1;1	Tyrosine-protein phosphatase non-receptor type substrate 1;Signal-regulatory protein beta-1 isoform 3	SIRPA;SIRPB1	140885	-2.15892	22.4831	-5.45995	6.56e-05	0.00105268	1.77416
Q00839-2;Q00839;Q5RI18	Q00839-2;Q00839;Q5RI18	Q00839-2;Q00839	28;28;7	28;28;7	28;28;7	Heterogeneous nuclear ribonucleoprotein U	HNRNPU	3192	0.924793	24.9405	5.455	6.62e-05	0.00105329	1.76486
Q01432;Q01432-5;Q01432-4;Q01432-6;E9PKC5;Q01432-3;E9PIR5;E9PLK6;Q01432-2;H0YDY8;E9PPG2;P23109-2;P23109	Q01432;Q01432-5;Q01432-4;Q01432-6;E9PKC5;Q01432-3;E9PIR5;E9PLK6;Q01432-2;H0YDY8;E9PPG2;P23109-2;P23109	Q01432;Q01432-5;Q01432-4;Q01432-6;E9PKC5;Q01432-3	24;24;24;22;19;18;3;3;3;2;2;2;2	24;24;24;22;19;18;3;3;3;2;2;2;2	24;24;24;22;19;18;3;3;3;2;2;2;2	AMP deaminase 3	AMPD3	272	-1.01893	23.5679	-5.45053	6.68e-05	0.0010576	1.75643
P51970	P51970	P51970	6	6	6	NADH dehydrogenase [ubiquinone] 1 alpha subcomplex subunit 8	NDUFA8	4702	3.73619	18.8855	5.53635	7.31e-05	0.0011421	1.74819
Q6UXH1-4;Q6UXH1;Q6UXH1-6;Q6UXH1-5;A6PWM2;Q6UXH1-3;Q6UXH1-2	Q6UXH1-4;Q6UXH1;Q6UXH1-6;Q6UXH1-5;A6PWM2;Q6UXH1-3;Q6UXH1-2	Q6UXH1-4;Q6UXH1;Q6UXH1-6;Q6UXH1-5;A6PWM2;Q6UXH1-3;Q6UXH1-2	6;6;6;6;4;4;4	6;6;6;6;4;4;4	6;6;6;6;4;4;4	Cysteine-rich with EGF-like domain protein 2	CRELD2	79174	1.50689	21.0026	5.42439	7.02e-05	0.00110618	1.70722
P08571;D6RFL4	P08571;D6RFL4	P08571;D6RFL4	9;7	9;7	9;7	Monocyte differentiation antigen CD14;Monocyte differentiation antigen CD14, urinary form;Monocyte differentiation antigen CD14, membrane-bound form	CD14	929	-3.38705	20.6906	-5.40695	7.25e-05	0.00113825	1.67435
Q6PL18;A0A0B4J211	Q6PL18;A0A0B4J211	Q6PL18;A0A0B4J211	4;2	4;2	4;2	ATPase family AAA domain-containing protein 2	ATAD2	29028	2.70305	17.1902	5.73268	9.38e-05	0.00137187	1.59259
Q13464;A0A0U1RQV4;C9JFJ0;J3KRH6	Q13464;A0A0U1RQV4;C9JFJ0;J3KRH6	Q13464;A0A0U1RQV4	35;29;2;1	35;29;2;1	31;25;0;1	Rho-associated protein kinase 1	ROCK1	6093	-1.12474	22.5083	-5.36015	7.92e-05	0.00123297	1.58591
P13010;C9JZ81;H7C0H9	P13010;C9JZ81;H7C0H9	P13010	31;5;1	31;5;1	31;5;1	X-ray repair cross-complementing protein 5	XRCC5	7520	1.05541	24.5084	5.3427	8.19e-05	0.00126187	1.55286
P67936;P67936-2;K7ENT6;K7EMU5;K7EPB9;U3KQK2;K7ERG3;K7EPV9	P67936;P67936-2;K7ENT6;K7EMU5;K7EPB9;U3KQK2;K7ERG3;K7EPV9	P67936;P67936-2	13;8;5;4;4;4;4;3	10;5;3;3;3;3;2;3	7;2;0;0;2;0;0;0	Tropomyosin alpha-4 chain	TPM4	7171	-1.1226	21.4659	-5.34216	8.2e-05	0.00126187	1.55184
O95831-3;O95831;O95831-2;E9PMA0;O95831-6;O95831-4;O95831-5	O95831-3;O95831;O95831-2;E9PMA0;O95831-6;O95831-4;O95831-5	O95831-3;O95831;O95831-2	15;15;8;7;7;7;6	15;15;8;7;7;7;6	15;15;8;7;7;7;6	Apoptosis-inducing factor 1, mitochondrial	AIFM1	9131	1.32014	21.0687	5.34123	8.21e-05	0.00126187	1.55007
Q0VD83;Q0VD83-4;Q0VD83-3;Q0VD83-2	Q0VD83;Q0VD83-4;Q0VD83-3;Q0VD83-2	Q0VD83;Q0VD83-4;Q0VD83-3	29;29;28;13	29;29;28;13	29;29;28;13	Apolipoprotein B receptor	APOBR	55911	-0.934357	23.2789	-5.33774	8.26e-05	0.00126492	1.54347
P15880;E9PQD7;H0YEN5;E9PMM9;I3L404;E9PPT0;E9PM36;H3BNG3;H0YE27	P15880;E9PQD7;H0YEN5;E9PMM9;I3L404;E9PPT0;E9PM36;H3BNG3;H0YE27	P15880;E9PQD7;H0YEN5;E9PMM9	11;10;8;6;5;5;3;2;1	11;10;8;6;5;5;3;2;1	11;10;8;6;5;5;3;2;1	40S ribosomal protein S2	RPS2	6187	1.23504	23.4186	5.32366	8.49e-05	0.00128924	1.51675
Q14697;Q14697-2;F5H6X6;E9PKU7;E9PNH1	Q14697;Q14697-2;F5H6X6;E9PKU7;E9PNH1	Q14697;Q14697-2;F5H6X6;E9PKU7	38;37;35;30;5	38;37;35;30;5	38;37;35;30;5	Neutral alpha-glucosidase AB	GANAB	23193	0.734826	25.1554	5.32108	8.53e-05	0.00128924	1.51187
C9J7K9;O15162-2;O15162;C9J0H3;C9J9P4;C9JE06;H7C5I5	C9J7K9;O15162-2;O15162;C9J0H3;C9J9P4;C9JE06;H7C5I5	C9J7K9;O15162-2;O15162;C9J0H3;C9J9P4;C9JE06	7;7;7;5;5;5;3	7;7;7;5;5;5;3	7;7;7;5;5;5;3	Phospholipid scramblase 1	PLSCR1	5359	-1.36199	22.2389	-5.32026	8.54e-05	0.00128924	1.51031
Q96S66-4;Q96S66-3;Q96S66-2;Q96S66	Q96S66-4;Q96S66-3;Q96S66-2;Q96S66	Q96S66-4;Q96S66-3;Q96S66-2;Q96S66	3;3;3;3	3;3;3;3	3;3;3;3	Chloride channel CLIC-like protein 1	CLCC1	23155	2.21942	16.9937	6.0243	0.000127203	0.00176924	1.50905
P80188;P80188-2;X6R8F3	P80188;P80188-2;X6R8F3	P80188;P80188-2;X6R8F3	17;16;15	17;16;15	17;16;15	Neutrophil gelatinase-associated lipocalin	LCN2	3934	-1.05764	26.6691	-5.31716	8.59e-05	0.00128924	1.50443
O43143	O43143	O43143	25	25	24	Pre-mRNA-splicing factor ATP-dependent RNA helicase DHX15	DHX15	1665	0.965063	22.5446	5.31637	8.61e-05	0.00128924	1.50293
P62854;Q5JNZ5	P62854;Q5JNZ5	P62854;Q5JNZ5	3;2	3;2	3;2	40S ribosomal protein S26;Putative 40S ribosomal protein S26-like 1	RPS26;RPS26P11	6231	2.37624	21.4209	5.31465	8.63e-05	0.00128924	1.49965
Q9NRL2;Q9NRL2-2;A0A087WWN7	Q9NRL2;Q9NRL2-2;A0A087WWN7	Q9NRL2;Q9NRL2-2	17;16;2	17;16;2	17;16;2	Bromodomain adjacent to zinc finger domain protein 1A	BAZ1A	11177	2.29694	19.7747	5.39922	9.34e-05	0.00137187	1.46507
A0A0A0MRE5;Q9ULH1;Q9ULH1-2;H0YBF7;H0YBM4;E5RHD7;O43150-2;O43150;E5RFD9	A0A0A0MRE5;Q9ULH1;Q9ULH1-2;H0YBF7;H0YBM4;E5RHD7;O43150-2;O43150;E5RFD9	A0A0A0MRE5;Q9ULH1;Q9ULH1-2;H0YBF7	21;21;21;17;6;2;2;2;1	21;21;21;17;6;2;2;2;1	21;21;21;17;6;2;2;2;1	Arf-GAP with SH3 domain, ANK repeat and PH domain-containing protein 1	ASAP1	50807	-1.05407	21.5871	-5.2862	9.11e-05	0.00135535	1.4456
O43390;O43390-2;O43390-3;O43390-4;B4DT28	O43390;O43390-2;O43390-3;O43390-4;B4DT28	O43390;O43390-2;O43390-3;O43390-4;B4DT28	21;20;18;17;15	21;20;18;17;15	16;15;14;13;12	Heterogeneous nuclear ribonucleoprotein R	HNRNPR	10236	0.972959	23.2305	5.28336	9.16e-05	0.00135623	1.4402
P26373;J3QSB4;P26373-2;H3BTH3	P26373;J3QSB4;P26373-2;H3BTH3	P26373;J3QSB4;P26373-2	5;4;3;1	5;4;3;1	5;4;3;1	60S ribosomal protein L13	RPL13	6137	1.78186	22.4859	5.2816	9.19e-05	0.00135623	1.43686
Q9BZK7;A0A0D9SF63;O60907-2;O60907;A0A1B0GVH3;Q9BQ87;A0A1B0GUU2;F8W9D8;C9IYU9;C9JCW4;C9JLJ1;C9JTW8;A0A0D9SFI2;C9JY82;C9JCK0;C9JBN1;C9JEC9;C9J3H2;C9J903;A0A0D9SEW5;A0A0D9SFS8;C9J7E1;A0A0D9SF25	Q9BZK7;A0A0D9SF63;O60907-2;O60907;A0A1B0GVH3;Q9BQ87;A0A1B0GUU2;F8W9D8;C9IYU9;C9JCW4;C9JLJ1;C9JTW8;A0A0D9SFI2;C9JY82;C9JCK0;C9JBN1;C9JEC9;C9J3H2;C9J903;A0A0D9SEW5;A0A0D9SFS8;C9J7E1;A0A0D9SF25	Q9BZK7;A0A0D9SF63;O60907-2;O60907	8;7;4;4;3;3;2;2;2;1;1;1;1;1;1;1;1;1;1;1;1;1;1	8;7;4;4;3;3;2;2;2;1;1;1;1;1;1;1;1;1;1;1;1;1;1	8;7;4;4;3;3;2;2;2;1;1;1;1;1;1;1;1;1;1;1;1;1;1	F-box-like/WD repeat-containing protein TBL1XR1;F-box-like/WD repeat-containing protein TBL1X	TBL1XR1;TBL1X	79718	2.15855	19.4681	5.36318	9.97e-05	0.00144175	1.39984
O95466-2;O95466;O95466-3;K7EK60;A0A0A0MR62;K7EJE6;Q96PY5-3;Q96PY5;K7EMY8;K7ERL1;C9IZY8;F8W1F5;Q8IVF7-2;Q8IVF7-3;Q8IVF7	O95466-2;O95466;O95466-3;K7EK60;A0A0A0MR62;K7EJE6;Q96PY5-3;Q96PY5;K7EMY8;K7ERL1;C9IZY8;F8W1F5;Q8IVF7-2;Q8IVF7-3;Q8IVF7	O95466-2;O95466;O95466-3;K7EK60	33;31;31;20;16;14;5;4;2;2;1;1;1;1;1	33;31;31;20;16;14;5;4;2;2;1;1;1;1;1	33;31;31;20;16;14;5;4;2;2;1;1;1;1;1	Formin-like protein 1	FMNL1	752	-1.04132	23.5755	-5.25318	9.71e-05	0.00141459	1.38274
A0A0G2JNT8;A0A0G2JNQ7;A0A0G2JN35;A0A0G2JPH5;Q8N423-2;Q8N423;Q8N423-4;A0A0G2JNE7;A0A0G2JNH0;Q8N423-3;A0A0G2JM05;A0A0G2JLS7;H7C0C3;A0A0G2JPC7;A0A0G2JM57;A0A0G2JQ10;A0A0G2JNE9;A0A0G2JML1;A0A0G2JM84;A0A0G2JPU4;A0A0G2JMH7	A0A0G2JNT8;A0A0G2JNQ7;A0A0G2JN35;A0A0G2JPH5;Q8N423-2;Q8N423;Q8N423-4;A0A0G2JNE7;A0A0G2JNH0;Q8N423-3;A0A0G2JM05;A0A0G2JLS7;H7C0C3;A0A0G2JPC7;A0A0G2JM57;A0A0G2JQ10;A0A0G2JNE9;A0A0G2JML1;A0A0G2JM84;A0A0G2JPU4;A0A0G2JMH7	A0A0G2JNT8;A0A0G2JNQ7;A0A0G2JN35;A0A0G2JPH5;Q8N423-2;Q8N423;Q8N423-4;A0A0G2JNE7;A0A0G2JNH0;Q8N423-3	9;9;9;9;9;9;7;5;5;5;4;4;3;1;1;1;1;1;1;1;1	9;9;9;9;9;9;7;5;5;5;4;4;3;1;1;1;1;1;1;1;1	5;5;5;5;5;5;3;4;4;4;1;1;0;1;1;1;1;1;1;1;1	Leukocyte immunoglobulin-like receptor subfamily B member 2	LILRB2	10288	-1.40042	20.8815	-5.23659	0.000100187	0.00144286	1.3511
P28331;P28331-2;P28331-4;B4DJ81;P28331-3;P28331-5;F8WDL5;C9JPQ5	P28331;P28331-2;P28331-4;B4DJ81;P28331-3;P28331-5;F8WDL5;C9JPQ5	P28331;P28331-2;P28331-4;B4DJ81;P28331-3;P28331-5	19;19;18;17;17;17;2;2	19;19;18;17;17;17;2;2	19;19;18;17;17;17;2;2	NADH-ubiquinone oxidoreductase 75 kDa subunit, mitochondrial	NDUFS1	4719	1.48962	21.2172	5.23179	0.00010111	0.00145044	1.34193
P39880-6;P39880-4;P39880-5;P39880-2;P39880;P39880-3;P39880-9;Q13948-9;Q13948-10;Q13948-2;Q13948	P39880-6;P39880-4;P39880-5;P39880-2;P39880;P39880-3;P39880-9;Q13948-9;Q13948-10;Q13948-2;Q13948	P39880-6;P39880-4;P39880-5;P39880-2;P39880;P39880-3;P39880-9;Q13948-9;Q13948-10;Q13948-2;Q13948	3;3;3;3;3;3;2;2;2;2;2	3;3;3;3;3;3;2;2;2;2;2	3;3;3;3;3;3;2;2;2;2;2	Homeobox protein cut-like 1;Protein CASP	CUX1	1523	-7.4855	20.474	-11.1736	9.85e-05	0.00143044	1.2793
H7C4E0;E7EWX8;A0A0C4DFN3;Q99685;H7C5K5;H7C599;Q99685-2	H7C4E0;E7EWX8;A0A0C4DFN3;Q99685;H7C5K5;H7C599;Q99685-2	H7C4E0;E7EWX8;A0A0C4DFN3;Q99685;H7C5K5;H7C599;Q99685-2	2;2;2;2;1;1;1	2;2;2;2;1;1;1	2;2;2;2;1;1;1	Monoglyceride lipase	MGLL	11343	-3.63579	17.4299	-6.1204	0.000173799	0.00216244	1.27781
P18077;F8WBS5;F8WB72;C9K025	P18077;F8WBS5;F8WB72;C9K025	P18077;F8WBS5;F8WB72;C9K025	4;3;3;3	4;3;3;3	4;3;3;3	60S ribosomal protein L35a	RPL35A	6165	3.53417	20.9091	5.68032	0.000141623	0.00191165	1.27077
Q9UBS4;H7C2Y5	Q9UBS4;H7C2Y5	Q9UBS4	10;4	10;4	10;4	DnaJ homolog subfamily B member 11	DNAJB11	51726	1.55217	21.5212	5.15474	0.000117185	0.00166836	1.19451
P48047;H7C0C1;H7C068;H7C086	P48047;H7C0C1;H7C068;H7C086	P48047;H7C0C1	8;5;3;2	8;5;3;2	8;5;3;2	ATP synthase subunit O, mitochondrial	ATP5O	539	1.06245	22.6392	5.15461	0.000117214	0.00166836	1.19427
O60264;A0A0A0MRP6;B7ZLQ5;P28370-2;P28370	O60264;A0A0A0MRP6;B7ZLQ5;P28370-2;P28370	O60264	25;7;7;7;7	25;7;7;7;7	25;7;7;7;7	SWI/SNF-related matrix-associated actin-dependent regulator of chromatin subfamily A member 5	SMARCA5	8467	1.24384	21.9658	5.14596	0.000119178	0.00168975	1.17766
P42575;A0A087WYM1;C9JRR9;P42575-3;P42575-2	P42575;A0A087WYM1;C9JRR9;P42575-3;P42575-2	P42575;A0A087WYM1;C9JRR9;P42575-3;P42575-2	2;1;1;1;1	2;1;1;1;1	2;1;1;1;1	Caspase-2;Caspase-2 subunit p18;Caspase-2 subunit p13;Caspase-2 subunit p12	CASP2	835	2.21473	17.0996	5.59881	0.000159881	0.0020498	1.17468
Q13405;H0YDP7;E9PI78;E9PNF1	Q13405;H0YDP7;E9PI78;E9PNF1	Q13405;H0YDP7	3;2;1;1	3;2;1;1	3;2;1;1	39S ribosomal protein L49, mitochondrial	MRPL49	740	3.11078	16.9562	5.76474	0.000180549	0.0022015	1.16785
O60506-3;O60506-4;O60506;O60506-2;B7Z645;O60506-5;F6UXX1;H0YAA0	O60506-3;O60506-4;O60506;O60506-2;B7Z645;O60506-5;F6UXX1;H0YAA0	O60506-3;O60506-4;O60506;O60506-2;B7Z645;O60506-5	20;19;19;18;16;13;8;1	15;14;14;13;12;10;6;1	15;14;14;13;12;10;6;1	Heterogeneous nuclear ribonucleoprotein Q	SYNCRIP	10492	1.29533	22.8564	5.13343	0.000122081	0.00172346	1.15362
P49588;P49588-2;H3BPK7	P49588;P49588-2;H3BPK7	P49588;P49588-2	28;27;7	28;27;7	28;27;7	Alanine--tRNA ligase, cytoplasmic	AARS	16	1.36184	22.877	5.13139	0.000122562	0.00172346	1.14969
P50990;P50990-2;P50990-3;H7C4C8;H7C2U0	P50990;P50990-2;P50990-3;H7C4C8;H7C2U0	P50990;P50990-2;P50990-3	25;24;22;11;4	25;24;22;11;4	25;24;22;11;4	T-complex protein 1 subunit theta	CCT8	10694	0.884215	24.4368	5.12966	0.00012297	0.00172346	1.14637
P55899;M0R0H0;M0QYM4;M0R220;M0QYN1;M0QYN9;M0R0A9;M0R2T3;M0R266	P55899;M0R0H0;M0QYM4;M0R220;M0QYN1;M0QYN9;M0R0A9;M0R2T3;M0R266	P55899;M0R0H0;M0QYM4;M0R220;M0QYN1;M0QYN9;M0R0A9	3;2;2;2;2;2;2;1;1	3;2;2;2;2;2;2;1;1	3;2;2;2;2;2;2;1;1	IgG receptor FcRn large subunit p51	FCGRT	2217	-2.58901	17.423	-5.11946	0.000125406	0.0017509	1.12677
E9PCY7;G8JLB6;P31943;D6RIT2;D6RIU0;D6RBM0;E7EQJ0;D6RAM1;E5RGV0;D6R9T0;D6RFM3;D6RDU3;D6RJ04;D6RIH9;E7EN40;H0YB39;D6RDL0;H0YBG7;H0YBD7;D6R9D3;D6RF17;E5RGH4;E5RJ94;H0YAQ2	E9PCY7;G8JLB6;P31943;D6RIT2;D6RIU0;D6RBM0;E7EQJ0;D6RAM1;E5RGV0;D6R9T0;D6RFM3;D6RDU3;D6RJ04;D6RIH9;E7EN40;H0YB39;D6RDL0;H0YBG7;H0YBD7;D6R9D3;D6RF17;E5RGH4;E5RJ94;H0YAQ2	E9PCY7;G8JLB6;P31943;D6RIT2;D6RIU0;D6RBM0;E7EQJ0;D6RAM1;E5RGV0;D6R9T0;D6RFM3;D6RDU3;D6RJ04;D6RIH9	11;11;11;7;7;7;6;6;6;6;6;6;6;6;5;5;4;4;4;3;3;3;2;2	9;9;9;7;7;7;6;6;6;6;6;6;6;6;5;3;4;2;2;3;3;3;2;2	6;6;6;6;5;5;5;5;4;5;5;5;5;5;4;1;4;1;1;3;3;1;2;1	Heterogeneous nuclear ribonucleoprotein H;Heterogeneous nuclear ribonucleoprotein H, N-terminally processed	HNRNPH1	3187	1.0088	23.5445	5.10952	0.000127828	0.00177119	1.10767
P08238	P08238	P08238	40	38	17	Heat shock protein HSP 90-beta	HSP90AB1	3326	1.06001	26.9325	5.10671	0.000128523	0.0017741	1.10225
Q9NPA2;O43923	Q9NPA2;O43923	Q9NPA2	8;2	8;2	8;2	Matrix metalloproteinase-25	MMP25	64386	-2.86799	20.2818	-5.17956	0.000139289	0.00189675	1.09174
Q8WWI5;Q8WWI5-3;Q8WWI5-2	Q8WWI5;Q8WWI5-3;Q8WWI5-2	Q8WWI5;Q8WWI5-3;Q8WWI5-2	8;7;7	8;7;7	8;7;7	Choline transporter-like protein 1	SLC44A1	23446	3.0115	18.904	5.15695	0.000145186	0.00193626	1.0632
A8K878;P55145;H7C2D6	A8K878;P55145;H7C2D6	A8K878;P55145	7;7;2	7;7;2	7;7;2	Mesencephalic astrocyte-derived neurotrophic factor	MANF	7873	3.1615	21.5044	5.23569	0.000160264	0.0020498	1.06232
Q5JSP0;Q5JSP0-2;Q5JSP0-3	Q5JSP0;Q5JSP0-2;Q5JSP0-3	Q5JSP0;Q5JSP0-2;Q5JSP0-3	16;14;14	16;14;14	16;14;14	FYVE, RhoGEF and PH domain-containing protein 3	FGD3	89846	-1.2892	21.2484	-5.08513	0.00013398	0.00184247	1.06071
H3BLZ8;Q92841;Q92841-1;Q92841-3;Q92841-2;A0A0U1RQJ0	H3BLZ8;Q92841;Q92841-1;Q92841-3;Q92841-2;A0A0U1RQJ0	H3BLZ8;Q92841;Q92841-1;Q92841-3;Q92841-2	27;27;26;26;25;2	27;27;26;26;25;2	20;20;19;19;19;1	Probable ATP-dependent RNA helicase DDX17	DDX17	10521	0.880331	24.412	5.08265	0.000134622	0.00184438	1.05593
Q96HS1-2;Q96HS1;F5GXG4	Q96HS1-2;Q96HS1;F5GXG4	Q96HS1-2;Q96HS1	3;3;1	3;3;1	3;3;1	Serine/threonine-protein phosphatase PGAM5, mitochondrial	PGAM5	192111	1.63128	19.8175	5.38391	0.00016368	0.00208621	1.03217
F2Z2W7;Q8IZ69-2;Q8IZ69;H7C100	F2Z2W7;Q8IZ69-2;Q8IZ69;H7C100	F2Z2W7;Q8IZ69-2;Q8IZ69;H7C100	2;2;2;1	2;2;2;1	2;2;2;1	tRNA (uracil-5-)-methyltransferase homolog A	TRMT2A	27037	4.35744	16.0484	5.693	0.000199225	0.00235086	1.02142
Q49AN9;F5H013;P62308;A8MWD9	Q49AN9;F5H013;P62308;A8MWD9	Q49AN9;F5H013;P62308;A8MWD9	2;2;2;2	2;2;2;2	2;2;2;2	Small nuclear ribonucleoprotein G;Putative small nuclear ribonucleoprotein G-like protein 15	SNRPG;SNRPGP15	6637	1.59063	19.8597	5.13389	0.000151469	0.00198592	1.02095
O15371-2;O15371-3;O15371;B0QYA5;B0QYA4;B0QYA8;B0QYA6	O15371-2;O15371-3;O15371;B0QYA5;B0QYA4;B0QYA8;B0QYA6	O15371-2;O15371-3;O15371	15;15;15;7;3;2;2	15;15;15;7;3;2;2	15;15;15;7;3;2;2	Eukaryotic translation initiation factor 3 subunit D	EIF3D	8664	1.69621	21.6188	5.06427	0.000139482	0.00189675	1.02051
P29466-2;P29466;G3V169;P29466-3;P29466-4;B4DVD8;H0YEC7;P29466-5;Q5FBZ0	P29466-2;P29466;G3V169;P29466-3;P29466-4;B4DVD8;H0YEC7;P29466-5;Q5FBZ0	P29466-2;P29466;G3V169;P29466-3;P29466-4;B4DVD8;H0YEC7	12;12;11;10;9;7;6;4;2	12;12;11;10;9;7;6;4;2	11;11;10;10;9;6;6;4;1	Caspase-1;Caspase-1 subunit p20;Caspase-1 subunit p10;Caspase	CASP1	834	-2.18622	20.5498	-5.06135	0.000140271	0.00190041	1.01488
P61019;E9PKL7;P61019-2;Q5HYI5;Q8WUD1;H7C125;H0YD31;E9PE37;Q8WUD1-2;H0YDL5	P61019;E9PKL7;P61019-2;Q5HYI5;Q8WUD1;H7C125;H0YD31;E9PE37;Q8WUD1-2;H0YDL5	P61019;E9PKL7;P61019-2	13;10;10;6;6;4;4;3;2;1	13;10;10;6;6;4;4;3;2;1	12;9;9;5;5;4;4;3;1;1	Ras-related protein Rab-2A	RAB2A	5862	-1.0499	22.4917	-5.05264	0.000142653	0.00191847	0.998059
O43175;Q5SZU1	O43175;Q5SZU1	O43175;Q5SZU1	13;11	13;11	13;11	D-3-phosphoglycerate dehydrogenase	PHGDH	26227	1.83385	21.0247	5.04469	0.000144862	0.00193626	0.982715
O00160;M0QXU2;Q12965;M0QY89;H0YLE5;M0QXU5;H0YLJ4;M0QXE0	O00160;M0QXU2;Q12965;M0QY89;H0YLE5;M0QXU5;H0YLJ4;M0QXE0	O00160	39;5;5;4;2;1;1;1	39;5;5;4;2;1;1;1	39;5;5;4;2;1;1;1	Unconventional myosin-If	MYO1F	4542	-0.792803	24.843	-5.04219	0.000145563	0.00193626	0.97789
O00567;H0YDU4;H0Y653;Q5JXT2	O00567;H0YDU4;H0Y653;Q5JXT2	O00567;H0YDU4;H0Y653	13;8;7;6	13;8;7;6	13;8;7;6	Nucleolar protein 56	NOP56	10528	2.67725	20.2025	5.0353	0.000147515	0.00195511	0.964589
Q08209-2;Q08209;Q08209-3;E7ETC2;Q08209-5;Q08209-4;E9PPC8;E9PK68	Q08209-2;Q08209;Q08209-3;E7ETC2;Q08209-5;Q08209-4;E9PPC8;E9PK68	Q08209-2;Q08209;Q08209-3;E7ETC2;Q08209-5;Q08209-4	11;11;10;9;9;6;4;4	11;11;10;9;9;6;4;4	7;7;7;5;5;4;2;2	Serine/threonine-protein phosphatase 2B catalytic subunit alpha isoform;Serine/threonine-protein phosphatase	PPP3CA	5530	-1.17863	21.9054	-5.03333	0.000148079	0.00195549	0.960779
Q8N386	Q8N386	Q8N386	3	3	3	Leucine-rich repeat-containing protein 25	LRRC25	126364	-4.07074	18.9124	-5.28776	0.000191434	0.00226623	0.951749
P42285;H0Y8U3	P42285;H0Y8U3	P42285	6;1	6;1	6;1	Superkiller viralicidic activity 2-like 2	SKIV2L2	23517	2.05375	17.78	5.21967	0.000164787	0.00209302	0.944505
P17987;E7ERF2;E7EQR6;F5H282;F5H136;F5GZ03;F5H676;F5H726;F5GZI8;F5GYL4;F5H7Y1	P17987;E7ERF2;E7EQR6;F5H282;F5H136;F5GZ03;F5H676;F5H726;F5GZI8;F5GYL4;F5H7Y1	P17987;E7ERF2;E7EQR6;F5H282	25;19;15;13;8;8;6;5;5;3;2	25;19;15;13;8;8;6;5;5;3;2	25;19;15;13;8;8;6;5;5;3;2	T-complex protein 1 subunit alpha	TCP1	6950	0.772399	23.6235	5.02451	0.000150628	0.001982	0.943735
Q9UBT2;Q9UBT2-2;K7EPL2;U3KQ93;K7ESK7;U3KQ55;K7ES38	Q9UBT2;Q9UBT2-2;K7EPL2;U3KQ93;K7ESK7;U3KQ55;K7ES38	Q9UBT2;Q9UBT2-2	15;11;7;5;4;2;2	15;11;7;5;4;2;2	15;11;7;5;4;2;2	SUMO-activating enzyme subunit 2	UBA2	10054	1.5557	21.2938	5.01919	0.000152188	0.00198822	0.933446
Q96N66;Q96N66-2;Q96N66-3;A9C4B8;M0R1Z5;H7C2M4;C9J4E9;A0A0G2JNX6	Q96N66;Q96N66-2;Q96N66-3;A9C4B8;M0R1Z5;H7C2M4;C9J4E9;A0A0G2JNX6	Q96N66;Q96N66-2;Q96N66-3	9;8;7;4;3;1;1;1	9;8;7;4;3;1;1;1	9;8;7;4;3;1;1;1	Lysophospholipid acyltransferase 7	MBOAT7	79143	-1.42661	21.7883	-5.01201	0.000154317	0.00200887	0.919569
P49411;H3BNU3	P49411;H3BNU3	P49411	17;1	17;1	17;1	Elongation factor Tu, mitochondrial	TUFM	7284	0.84488	23.7752	5.00946	0.000155082	0.00201167	0.914632
A0A087WXC5;E7ESZ7;O95299;O95299-2;C9J6X0;H7C2W5;H7C1Y7;H7C2X4;Q8N1B9	A0A087WXC5;E7ESZ7;O95299;O95299-2;C9J6X0;H7C2W5;H7C1Y7;H7C2X4;Q8N1B9	A0A087WXC5;E7ESZ7;O95299;O95299-2;C9J6X0	8;8;8;7;4;3;3;3;3	8;8;8;7;4;3;3;3;3	8;8;8;7;4;3;3;3;3	NADH dehydrogenase [ubiquinone] 1 alpha subcomplex subunit 10, mitochondrial	NDUFA10	4705	1.1453	20.4333	4.99587	0.000159221	0.0020498	0.88833
P12318-2;P12318;V9GY55;F5GXY9;F5GX41;V9GY83;H0YGT0;P31995;P31995-2	P12318-2;P12318;V9GY55;F5GXY9;F5GX41;V9GY83;H0YGT0;P31995;P31995-2	P12318-2;P12318	5;5;2;2;2;2;2;2;1	5;5;2;2;2;2;2;2;1	5;5;2;2;2;2;2;2;1	Low affinity immunoglobulin gamma Fc region receptor II-a	FCGR2A	2212	-4.04489	17.7012	-5.14941	0.000186258	0.00223848	0.88323
E7EPN9;Q9Y520-3;Q9Y520-6;Q9Y520-4;Q9Y520-5;Q9Y520;Q9Y520-7;Q9Y520-2;H7C5N8;A0A0A0MS30	E7EPN9;Q9Y520-3;Q9Y520-6;Q9Y520-4;Q9Y520-5;Q9Y520;Q9Y520-7;Q9Y520-2;H7C5N8;A0A0A0MS30	E7EPN9;Q9Y520-3;Q9Y520-6;Q9Y520-4;Q9Y520-5;Q9Y520;Q9Y520-7;Q9Y520-2	11;11;11;11;11;11;11;10;3;1	11;11;11;11;11;11;11;10;3;1	11;11;11;11;11;11;11;10;3;1	Protein PRRC2C	PRRC2C	23215	2.45703	18.5539	4.99286	0.000160156	0.0020498	0.882487
Q9HAV4;H0Y3Q8;E2QRM3;H0Y9I3;H0Y3W3	Q9HAV4;H0Y3Q8;E2QRM3;H0Y9I3;H0Y3W3	Q9HAV4	13;1;1;1;1	13;1;1;1;1	13;1;1;1;1	Exportin-5	XPO5	57510	2.97931	18.8741	5.18038	0.000176453	0.00217329	0.875698
Q9UBD5;Q9UBD5-2;Q9UBD5-3	Q9UBD5;Q9UBD5-2;Q9UBD5-3	Q9UBD5;Q9UBD5-2;Q9UBD5-3	2;2;1	2;2;1	2;2;1	Origin recognition complex subunit 3	ORC3	23595	2.1836	16.9053	5.07197	0.000169771	0.00213409	0.866481
P20933;H0Y9C7;H0Y8L9	P20933;H0Y9C7;H0Y8L9	P20933;H0Y9C7	4;2;1	4;2;1	4;2;1	N(4)-(beta-N-acetylglucosaminyl)-L-asparaginase;Glycosylasparaginase alpha chain;Glycosylasparaginase beta chain	AGA	175	-2.55322	20.1927	-5.33648	0.000237712	0.00270709	0.846429
Q9NS69	Q9NS69	Q9NS69	3	3	3	Mitochondrial import receptor subunit TOM22 homolog	TOMM22	56993	2.73039	19.4371	5.37531	0.000224021	0.00258353	0.838068
P43353;P43353-2;Q9BUJ8;A0A087X192;A0A087X2D4;A0A087WUF8;P48448;A0A087WTE0;E9PJV0;C9JKT2;C9JMC5;I3L3I9;A8MYB8;E9PNN6;P30838	P43353;P43353-2;Q9BUJ8;A0A087X192;A0A087X2D4;A0A087WUF8;P48448;A0A087WTE0;E9PJV0;C9JKT2;C9JMC5;I3L3I9;A8MYB8;E9PNN6;P30838	P43353;P43353-2;Q9BUJ8	12;11;6;5;5;4;3;1;1;1;1;1;1;1;1	12;11;6;5;5;4;3;1;1;1;1;1;1;1;1	11;10;6;5;5;4;2;1;0;0;0;0;0;0;0	Aldehyde dehydrogenase family 3 member B1	ALDH3B1	221	-1.88705	20.4215	-4.96906	0.000167727	0.002123	0.836366
Q14739;C9JXK0;C9JES9	Q14739;C9JXK0;C9JES9	Q14739;C9JXK0	14;8;4	14;8;4	14;8;4	Lamin-B receptor	LBR	3930	-0.958326	23.7937	-4.96654	0.00016855	0.00212605	0.831481
Q02790;F5H1U3;H0YFG2;F5H120	Q02790;F5H1U3;H0YFG2;F5H120	Q02790	16;4;3;1	16;4;3;1	16;4;3;1	Peptidyl-prolyl cis-trans isomerase FKBP4;Peptidyl-prolyl cis-trans isomerase FKBP4, N-terminally processed	FKBP4	2288	1.84818	20.9678	4.95761	0.000171502	0.00214847	0.814146
B7Z6D5;Q96GQ7	B7Z6D5;Q96GQ7	B7Z6D5;Q96GQ7	1;1	1;1	1;1	Probable ATP-dependent RNA helicase DDX27	DDX27	55661	2.33819	16.512	5.73336	0.000280593	0.00305479	0.809733
A0A024R4M0;P46781;B5MCT8;C9JM19;F2Z3C0;A8MXK4	A0A024R4M0;P46781;B5MCT8;C9JM19;F2Z3C0;A8MXK4	A0A024R4M0;P46781;B5MCT8;C9JM19	10;10;8;8;3;3	10;10;8;8;3;3	10;10;8;8;3;3	40S ribosomal protein S9	RPS9	6203	1.43603	23.2023	4.95507	0.000172349	0.00215172	0.809226
Q9NR97;Q9NR97-2	Q9NR97;Q9NR97-2	Q9NR97;Q9NR97-2	7;7	7;7	7;7	Toll-like receptor 8	TLR8	51311	-2.45836	18.1101	-5.02029	0.000186802	0.00223848	0.798545
E9PD56;H7BYG4;W5RWE6;A0A0C4DG95;Q7Z7A4-5;Q7Z7A4-7;Q7Z7A4-2;Q7Z7A4-6;Q7Z7A4-4;Q7Z7A4;H7C4V0;Q7Z7A4-3;U3KQS4;Q96I76	E9PD56;H7BYG4;W5RWE6;A0A0C4DG95;Q7Z7A4-5;Q7Z7A4-7;Q7Z7A4-2;Q7Z7A4-6;Q7Z7A4-4;Q7Z7A4;H7C4V0;Q7Z7A4-3;U3KQS4;Q96I76	E9PD56;H7BYG4;W5RWE6;A0A0C4DG95;Q7Z7A4-5;Q7Z7A4-7;Q7Z7A4-2;Q7Z7A4-6;Q7Z7A4-4;Q7Z7A4;H7C4V0;Q7Z7A4-3;U3KQS4	4;4;4;4;4;4;4;4;4;4;3;3;2;1	4;4;4;4;4;4;4;4;4;4;3;3;2;1	4;4;4;4;4;4;4;4;4;4;3;3;2;1	PX domain-containing protein kinase-like protein	PXK	54899	2.40354	18.6277	4.94842	0.000174593	0.00216379	0.796313
P23469-3;P23469-2;P23469;S4R2Y5	P23469-3;P23469-2;P23469;S4R2Y5	P23469-3;P23469-2;P23469	8;8;8;2	8;8;8;2	8;8;8;2	Receptor-type tyrosine-protein phosphatase epsilon	PTPRE	5791	-1.80328	19.0916	-4.94696	0.000175091	0.00216379	0.793471
O43566	O43566	O43566	14	14	5	Regulator of G-protein signaling 14	RGS14	10636	-1.78462	19.9367	-4.93599	0.000178867	0.00219562	0.772172
O94906-2;O94906	O94906-2;O94906	O94906-2;O94906	14;14	14;14	14;14	Pre-mRNA-processing factor 6	PRPF6	24148	1.49148	20.3035	4.93156	0.000180415	0.0022015	0.763569
O43852;O43852-3;O43852-10;O43852-5;O43852-6;O43852-13;O43852-14;O43852-11;O43852-2;O43852-4;O43852-9;H0Y875;O43852-12;O43852-7;O43852-15;O43852-8	O43852;O43852-3;O43852-10;O43852-5;O43852-6;O43852-13;O43852-14;O43852-11;O43852-2;O43852-4;O43852-9;H0Y875;O43852-12;O43852-7;O43852-15;O43852-8	O43852;O43852-3;O43852-10;O43852-5;O43852-6;O43852-13;O43852-14;O43852-11;O43852-2;O43852-4;O43852-9	6;6;5;5;5;4;4;4;4;4;3;2;2;2;2;2	6;6;5;5;5;4;4;4;4;4;3;2;2;2;2;2	6;6;5;5;5;4;4;4;4;4;3;2;2;2;2;2	Calumenin	CALU	813	2.18813	19.594	5.10796	0.000200276	0.00235566	0.748321
Q9Y376;A0A087X0K1;B7ZBJ4;Q5TAW7;Q9H9S4	Q9Y376;A0A087X0K1;B7ZBJ4;Q5TAW7;Q9H9S4	Q9Y376;A0A087X0K1	15;13;1;1;1	15;13;1;1;1	15;13;1;1;1	Calcium-binding protein 39	CAB39	51719	-0.946194	23.8148	-4.92216	0.000183748	0.00223306	0.745294
J3KS52;Q8TDQ1-3;Q8TDQ1-4;Q8TDQ1-2;Q8TDQ1-5;Q8TDQ1;Q8TDQ1-6	J3KS52;Q8TDQ1-3;Q8TDQ1-4;Q8TDQ1-2;Q8TDQ1-5;Q8TDQ1;Q8TDQ1-6	J3KS52;Q8TDQ1-3;Q8TDQ1-4;Q8TDQ1-2;Q8TDQ1-5;Q8TDQ1;Q8TDQ1-6	4;4;4;4;4;4;4	4;4;4;4;4;4;4	4;4;4;4;4;4;4	CMRF35-like molecule 1	CD300LF	146722	-2.24124	19.088	-4.91794	0.000185267	0.00223848	0.737075
P62857	P62857	P62857	2	2	2	40S ribosomal protein S28	RPS28	6234	1.46227	21.3088	4.91616	0.00018591	0.00223848	0.733617
P26641;P26641-2	P26641;P26641-2	P26641;P26641-2	21;20	21;20	21;20	Elongation factor 1-gamma	EEF1G	1937	0.76933	24.956	4.91116	0.00018773	0.00223848	0.723897
P38606;P38606-2;C9JVW8;C9JA17	P38606;P38606-2;C9JVW8;C9JA17	P38606;P38606-2	32;31;10;9	32;31;10;9	32;31;10;9	V-type proton ATPase catalytic subunit A	ATP6V1A	523	-0.858144	23.8303	-4.91079	0.000187866	0.00223848	0.723172
P27695;G3V3M6;G3V5Q1;G3V3C7;A0A0C4DGK8;G3V5M0;G3V359;G3V5D9;H7C4A8;G3V3Y6;G3V2D9	P27695;G3V3M6;G3V5Q1;G3V3C7;A0A0C4DGK8;G3V5M0;G3V359;G3V5D9;H7C4A8;G3V3Y6;G3V2D9	P27695;G3V3M6;G3V5Q1;G3V3C7;A0A0C4DGK8;G3V5M0;G3V359	18;16;14;13;12;11;11;8;8;2;1	18;16;14;13;12;11;11;8;8;2;1	18;16;14;13;12;11;11;8;8;2;1	DNA-(apurinic or apyrimidinic site) lyase;DNA-(apurinic or apyrimidinic site) lyase, mitochondrial	APEX1	328	1.02535	24.1457	4.90481	0.00019007	0.00225739	0.711532
M0R2B7;P28340;M0QZR8;M0QXE6;M0QXQ2;M0QZB4;M0R3H8	M0R2B7;P28340;M0QZR8;M0QXE6;M0QXQ2;M0QZB4;M0R3H8	M0R2B7;P28340;M0QZR8	11;11;8;4;3;2;2	11;11;8;4;3;2;2	11;11;8;4;3;2;2	DNA polymerase;DNA polymerase delta catalytic subunit	POLD1	5424	2.02969	18.6655	4.97915	0.000201619	0.00236386	0.694229
M0R0A1;C9J4Z3;Q6P4E4;E9PEL3;M0R2L6;P61513;G5E9R3;A6NKH3	M0R0A1;C9J4Z3;Q6P4E4;E9PEL3;M0R2L6;P61513;G5E9R3;A6NKH3	M0R0A1;C9J4Z3;Q6P4E4;E9PEL3;M0R2L6;P61513;G5E9R3;A6NKH3	2;2;2;2;2;2;1;1	2;2;2;2;2;2;1;1	2;2;2;2;2;2;1;1	60S ribosomal protein L37a;Putative 60S ribosomal protein L37a-like protein	RPL37A;RPL37AP8	6168	1.9307	20.8135	5.27757	0.000260204	0.00289309	0.688501
Q6P2E9;Q6P2E9-2;I3L2F4	Q6P2E9;Q6P2E9-2;I3L2F4	Q6P2E9;Q6P2E9-2	7;4;2	7;4;2	7;4;2	Enhancer of mRNA-decapping protein 4	EDC4	23644	2.02187	18.1834	5.07289	0.000212997	0.00248135	0.686387
Q32P28-4;Q32P28;Q32P28-3;H7C2W6;E2QRI1;Q32P28-2	Q32P28-4;Q32P28;Q32P28-3;H7C2W6;E2QRI1;Q32P28-2	Q32P28-4;Q32P28;Q32P28-3;H7C2W6	4;4;4;2;1;1	4;4;4;2;1;1	4;4;4;2;1;1	Prolyl 3-hydroxylase 1	LEPRE1	64175	2.60074	17.4737	5.24239	0.000274706	0.00301764	0.634305
Q53F23;P24557;A0A0A0MSK3;A0A0C4DH47;P24557-4;P24557-2;P24557-3;C9JS68;E7EP75;F8WD37;F8WC80	Q53F23;P24557;A0A0A0MSK3;A0A0C4DH47;P24557-4;P24557-2;P24557-3;C9JS68;E7EP75;F8WD37;F8WC80	Q53F23;P24557;A0A0A0MSK3;A0A0C4DH47;P24557-4;P24557-2;P24557-3	14;14;13;13;13;13;13;4;2;1;1	14;14;13;13;13;13;13;4;2;1;1	14;14;13;13;13;13;13;4;2;1;1	Thromboxane-A synthase	TBXAS1	6916	-1.99081	20.8499	-4.86087	0.000207099	0.00242034	0.625899
P21283;E7EV59;A0A0U1RR16;Q8NEY4-2;Q8NEY4	P21283;E7EV59;A0A0U1RR16;Q8NEY4-2;Q8NEY4	P21283;E7EV59	17;12;1;1;1	17;12;1;1;1	17;12;1;1;1	V-type proton ATPase subunit C 1	ATP6V1C1	528	-1.25446	22.4911	-4.83164	0.000219291	0.00254656	0.568821
O43920	O43920	O43920	3	3	3	NADH dehydrogenase [ubiquinone] iron-sulfur protein 5	NDUFS5	4725	4.35835	18.3306	5.32686	0.000332955	0.0034212	0.568298
P49790;P49790-3;P49790-2	P49790;P49790-3;P49790-2	P49790;P49790-3;P49790-2	8;8;7	8;8;7	8;8;7	Nuclear pore complex protein Nup153	NUP153	9972	2.11792	17.7498	4.82673	0.000221407	0.00256299	0.559241
O00291-3;O00291-4;O00291;O75146	O00291-3;O00291-4;O00291;O75146	O00291-3;O00291-4;O00291	17;17;17;1	17;17;17;1	17;17;17;1	Huntingtin-interacting protein 1	HIP1	3092	-2.81806	20.2197	-4.81944	0.000224593	0.00258353	0.544985
Q13247-3;Q13247;Q13247-2	Q13247-3;Q13247;Q13247-2	Q13247-3;Q13247;Q13247-2	7;7;4	7;7;4	4;4;3	Serine/arginine-rich splicing factor 6	SRSF6	6431	1.92784	20.8973	4.79313	0.00023649	0.00270709	0.493494
F8WJN3;Q16630-3;Q16630;Q16630-2;F8W084	F8WJN3;Q16630-3;Q16630;Q16630-2;F8W084	F8WJN3;Q16630-3;Q16630;Q16630-2	7;7;7;7;1	7;7;7;7;1	7;7;7;7;1	Cleavage and polyadenylation specificity factor subunit 6	CPSF6	11052	1.24456	20.9744	4.78938	0.000238235	0.00270709	0.486164
P25398	P25398	P25398	8	8	8	40S ribosomal protein S12	RPS12	6206	1.55447	22.9851	4.78804	0.000238864	0.00270709	0.483531
E7EMM4;A0A1B0GW68;A0A1B0GUA4;A0A1B0GTM3;A0A1B0GTZ5;A0A1B0GUH5;Q13510;Q13510-2;A0A1B0GTP7;A0A1B0GUE3;A0A1B0GUG1;A0A1B0GUW4;Q13510-3;A0A1B0GV06;A0A1B0GUB3;A0A1B0GVG2;A0A1B0GV95;A0A1B0GW48;A0A1B0GVJ1;A0A1B0GU62;A0A1B0GU06;A0A1B0GVE7;A0A1B0GUJ3;A0A1B0GVA3;A0A1B0GW66;A0A1B0GVC9;A0A1B0GV88	E7EMM4;A0A1B0GW68;A0A1B0GUA4;A0A1B0GTM3;A0A1B0GTZ5;A0A1B0GUH5;Q13510;Q13510-2;A0A1B0GTP7;A0A1B0GUE3;A0A1B0GUG1;A0A1B0GUW4;Q13510-3;A0A1B0GV06;A0A1B0GUB3;A0A1B0GVG2;A0A1B0GV95;A0A1B0GW48;A0A1B0GVJ1;A0A1B0GU62;A0A1B0GU06;A0A1B0GVE7;A0A1B0GUJ3;A0A1B0GVA3;A0A1B0GW66;A0A1B0GVC9;A0A1B0GV88	E7EMM4;A0A1B0GW68;A0A1B0GUA4;A0A1B0GTM3;A0A1B0GTZ5;A0A1B0GUH5;Q13510;Q13510-2;A0A1B0GTP7;A0A1B0GUE3;A0A1B0GUG1;A0A1B0GUW4;Q13510-3;A0A1B0GV06;A0A1B0GUB3;A0A1B0GVG2	17;17;17;17;17;17;17;17;15;14;14;14;13;11;9;9;6;6;6;6;6;5;4;3;3;3;2	17;17;17;17;17;17;17;17;15;14;14;14;13;11;9;9;6;6;6;6;6;5;4;3;3;3;2	17;17;17;17;17;17;17;17;15;14;14;14;13;11;9;9;6;6;6;6;6;5;4;3;3;3;2	Acid ceramidase;Acid ceramidase subunit alpha;Acid ceramidase subunit beta	ASAH1	427	-1.23045	22.927	-4.78767	0.000239035	0.00270709	0.482818
G3V3A4;Q13573;G3V5R3;G3V4X8	G3V3A4;Q13573;G3V5R3;G3V4X8	G3V3A4;Q13573;G3V5R3;G3V4X8	4;4;2;2	4;4;2;2	4;4;2;2	SNW domain-containing protein 1	SNW1	22938	3.8712	17.9207	5.14064	0.00032167	0.00333334	0.476538
Q16739	Q16739	Q16739	6	6	6	Ceramide glucosyltransferase	UGCG	7357	1.94746	19.3244	4.95205	0.000263675	0.00292279	0.471768
O14798	O14798	O14798	1	1	1	Tumor necrosis factor receptor superfamily member 10C	TNFRSF10C	8794	-1.70966	19.7874	-4.7787	0.000243287	0.00274674	0.465232
C9JF17;P05090	C9JF17;P05090	C9JF17;P05090	2;2	2;2	2;2	Apolipoprotein D	APOD	347	2.14138	17.6723	5.28326	0.000354402	0.00357701	0.460202
J3KPX7;Q99623;F5GY37;Q99623-2;F5GWA7;F5H3X6;F5H0C5;F5H2D2;U3KPZ5	J3KPX7;Q99623;F5GY37;Q99623-2;F5GWA7;F5H3X6;F5H0C5;F5H2D2;U3KPZ5	J3KPX7;Q99623;F5GY37;Q99623-2;F5GWA7;F5H3X6	14;14;13;12;10;9;4;3;1	14;14;13;12;10;9;4;3;1	14;14;13;12;10;9;4;3;1	Prohibitin-2	PHB2	11331	0.908226	22.8617	4.77529	0.000244923	0.0027567	0.458549
P60866;P60866-2;E5RJX2;E5RIP1;G3XAN0	P60866;P60866-2;E5RJX2;E5RIP1;G3XAN0	P60866;P60866-2;E5RJX2	3;3;2;1;1	3;3;2;1;1	3;3;2;1;1	40S ribosomal protein S20	RPS20	6224	2.67433	21.7618	5.02431	0.000295983	0.00318442	0.449196
P22102;P22102-2;F8WD69;C9JBJ1;C9JTV6;C9JZG2;C9JKQ7;H7C366;A0A140TA71	P22102;P22102-2;F8WD69;C9JBJ1;C9JTV6;C9JZG2;C9JKQ7;H7C366;A0A140TA71	P22102;P22102-2	20;12;9;8;8;6;6;2;1	20;12;9;8;8;6;6;2;1	20;12;9;8;8;6;6;2;1	Trifunctional purine biosynthetic protein adenosine-3;Phosphoribosylamine--glycine ligase;Phosphoribosylformylglycinamidine cyclo-ligase;Phosphoribosylglycinamide formyltransferase	GART	2618	1.02548	21.7911	4.76969	0.000247634	0.00277866	0.447571
P62917;E9PKZ0;E9PKU4;G3V1A1;E9PP36	P62917;E9PKZ0;E9PKU4;G3V1A1;E9PP36	P62917;E9PKZ0;E9PKU4;G3V1A1	6;5;5;4;2	6;5;5;4;2	6;5;5;4;2	60S ribosomal protein L8	RPL8	6132	2.37222	20.9587	4.76567	0.000249599	0.00279215	0.439686
J3KN32;Q9UKL0;H0YNY4;E9PR63;E9PQE5;B4DV59;Q9P2K3-2;Q9P2K3-4;Q9P2K3;Q9P2K3-3	J3KN32;Q9UKL0;H0YNY4;E9PR63;E9PQE5;B4DV59;Q9P2K3-2;Q9P2K3-4;Q9P2K3;Q9P2K3-3	J3KN32;Q9UKL0	7;7;1;1;1;1;1;1;1;1	7;7;1;1;1;1;1;1;1;1	7;7;1;1;1;1;1;1;1;1	REST corepressor 1	RCOR1	23186	2.68307	18.3509	5.11661	0.000333959	0.00342191	0.439048
Q9BQG0;Q9BQG0-2;I3L1L3	Q9BQG0;Q9BQG0-2;I3L1L3	Q9BQG0;Q9BQG0-2;I3L1L3	11;11;9	11;11;9	11;11;9	Myb-binding protein 1A	MYBBP1A	10514	3.74635	17.7689	4.75595	0.000254412	0.00283732	0.420637
B4DGM3;Q969G3-6;Q969G3-5;Q969G3-3;Q969G3-2;Q969G3-4;Q969G3;J3QKS7;K7EMQ8;H7C048;J3KT85;J3QKX6;J3QR61	B4DGM3;Q969G3-6;Q969G3-5;Q969G3-3;Q969G3-2;Q969G3-4;Q969G3;J3QKS7;K7EMQ8;H7C048;J3KT85;J3QKX6;J3QR61	B4DGM3;Q969G3-6;Q969G3-5;Q969G3-3;Q969G3-2;Q969G3-4;Q969G3;J3QKS7;K7EMQ8;H7C048	7;7;7;7;7;7;7;6;5;4;2;2;2	7;7;7;7;7;7;7;6;5;4;2;2;2	7;7;7;7;7;7;7;6;5;4;2;2;2	SWI/SNF-related matrix-associated actin-dependent regulator of chromatin subfamily E member 1	SMARCE1	6605	2.64268	18.9102	4.71968	0.000273248	0.00301764	0.349419
Q7Z406;Q7Z406-6;Q7Z406-2;Q7Z406-4;Q7Z406-5;M0QY43;A1L2Z2	Q7Z406;Q7Z406-6;Q7Z406-2;Q7Z406-4;Q7Z406-5;M0QY43;A1L2Z2	Q7Z406;Q7Z406-6;Q7Z406-2;Q7Z406-4;Q7Z406-5;M0QY43	11;11;11;9;8;6;3	2;2;2;2;1;1;1	2;2;2;2;1;1;1	Myosin-14	MYH14	79784	-1.8951	21.6598	-4.71832	0.000273982	0.00301764	0.346743
Q9Y676;A0A0G2JIC6	Q9Y676;A0A0G2JIC6	Q9Y676;A0A0G2JIC6	3;2	3;2	3;2	28S ribosomal protein S18b, mitochondrial	MRPS18B	28973	2.11351	17.4155	4.9613	0.000328966	0.00339931	0.343049
E9PJD9;P46776;E9PLL6;E9PLX7	E9PJD9;P46776;E9PLL6;E9PLX7	E9PJD9;P46776;E9PLL6	6;6;5;2	6;6;5;2	6;6;5;2	60S ribosomal protein L27a	RPL27A	6157	1.51594	22.5717	4.7142	0.000276215	0.00302513	0.33865
P11177-2;P11177;P11177-3;C9J634;F8WF02	P11177-2;P11177;P11177-3;C9J634;F8WF02	P11177-2;P11177;P11177-3;C9J634	9;9;8;6;4	9;9;8;6;4	9;9;8;6;4	Pyruvate dehydrogenase E1 component subunit beta, mitochondrial	PDHB	5162	1.66851	20.7993	4.71138	0.000277757	0.00303294	0.333099
J3KQ96;E7ETY2;Q13428-2;Q13428-8;Q13428-6;Q13428-7;Q13428;Q13428-3;Q13428-4;Q13428-5	J3KQ96;E7ETY2;Q13428-2;Q13428-8;Q13428-6;Q13428-7;Q13428;Q13428-3;Q13428-4;Q13428-5	J3KQ96;E7ETY2;Q13428-2;Q13428-8;Q13428-6;Q13428-7;Q13428;Q13428-3;Q13428-4;Q13428-5	4;4;4;4;4;4;4;4;4;3	4;4;4;4;4;4;4;4;4;3	4;4;4;4;4;4;4;4;4;3	Treacle protein	TCOF1	6949	1.35483	17.631	4.86965	0.000305326	0.00322798	0.324339
P20645;H0YGT2;H0YF90;F5GX30;H0YGE9	P20645;H0YGT2;H0YF90;F5GX30;H0YGE9	P20645;H0YGT2;H0YF90;F5GX30	4;2;2;2;1	4;2;2;2;1	4;2;2;2;1	Cation-dependent mannose-6-phosphate receptor	M6PR	4074	1.49472	19.7436	4.86795	0.000306249	0.00322841	0.321305
Q5T3Q7;Q9H583	Q5T3Q7;Q9H583	Q5T3Q7;Q9H583	4;4	4;4	4;4	HEAT repeat-containing protein 1;HEAT repeat-containing protein 1, N-terminally processed	HEATR1	55127	2.20984	17.594	5.03994	0.0003766	0.0036933	0.318871
P35573;P35573-2;P35573-3	P35573;P35573-2;P35573-3	P35573;P35573-2;P35573-3	37;35;35	37;35;35	37;35;35	Glycogen debranching enzyme;4-alpha-glucanotransferase;Amylo-alpha-1,6-glucosidase	AGL	178	-0.980065	22.3357	-4.70166	0.000283133	0.0030733	0.313987
Q8IZQ1-2;Q8IZQ1	Q8IZQ1-2;Q8IZQ1	Q8IZQ1-2;Q8IZQ1	9;9	9;9	9;9	WD repeat and FYVE domain-containing protein 3	WDFY3	23001	-2.83931	18.3262	-4.82396	0.000331314	0.00341393	0.308762
K7EM18;P41567;K7EQP2	K7EM18;P41567;K7EQP2	K7EM18;P41567	5;5;1	5;5;1	2;2;0	Eukaryotic translation initiation factor 1	EIF1	10209	2.16972	19.9132	4.74207	0.000314326	0.00330403	0.293142
O15355	O15355	O15355	9	9	9	Protein phosphatase 1G	PPM1G	5496	2.70895	19.6092	4.68928	0.000290135	0.00313999	0.289634
O14776-2;O14776;G3V220	O14776-2;O14776;G3V220	O14776-2;O14776;G3V220	9;9;6	9;9;6	9;9;6	Transcription elongation regulator 1	TCERG1	10915	1.86484	19.408	4.68583	0.000292124	0.00315218	0.282826
F5GX51;Q9Y4F9;F5H029;B7Z6U4;Q9Y4F9-2	F5GX51;Q9Y4F9;F5H029;B7Z6U4;Q9Y4F9-2	F5GX51;Q9Y4F9;F5H029;B7Z6U4;Q9Y4F9-2	12;12;7;7;7	12;12;7;7;7	12;12;7;7;7	Protein FAM65B	FAM65B	9750	-2.26907	20.7939	-4.67536	0.000298225	0.00319914	0.262223
A0A087WZR4;H0Y4U3;M9MML6;O75015;E9PNY5;A0A087WU90	A0A087WZR4;H0Y4U3;M9MML6;O75015;E9PNY5;A0A087WU90	A0A087WZR4;H0Y4U3;M9MML6;O75015	5;5;5;5;1;1	5;5;5;5;1;1	2;2;2;2;1;1	Low affinity immunoglobulin gamma Fc region receptor III-B	FCGR3B	2215	-2.84209	20.224	-4.79667	0.00034793	0.0035452	0.259965
E9PLK3;P55786;P55786-2;A6NEC2;E9PP11;H0YDG0;A6NEC2-2;H0YCQ5;E9PJY4;E9PPD4;E9PJ74;E9PRQ5;A6NEC2-3;E9PJF9;E9PPZ2	E9PLK3;P55786;P55786-2;A6NEC2;E9PP11;H0YDG0;A6NEC2-2;H0YCQ5;E9PJY4;E9PPD4;E9PJ74;E9PRQ5;A6NEC2-3;E9PJF9;E9PPZ2	E9PLK3;P55786;P55786-2	34;34;30;11;7;6;5;3;3;3;2;2;2;1;1	34;34;30;11;7;6;5;3;3;3;2;2;2;1;1	34;34;30;11;7;6;5;3;3;3;2;2;2;1;1	Puromycin-sensitive aminopeptidase	NPEPPS	9520	-0.87761	23.7205	-4.67199	0.000300221	0.00320517	0.255572
P09917;P09917-3;P09917-2;P09917-5;P09917-4;A0A087X109	P09917;P09917-3;P09917-2;P09917-5;P09917-4;A0A087X109	P09917;P09917-3;P09917-2;P09917-5;P09917-4	31;30;29;25;22;6	31;30;29;25;22;6	31;30;29;25;22;6	Arachidonate 5-lipoxygenase	ALOX5	240	-1.34161	23.8884	-4.67145	0.000300539	0.00320517	0.254517
Q8N8A2;Q8N8A2-4;Q8N8A2-2;H7C209;Q8N8A2-3;H7C4A0;Q8N8A2-5;H7C3P1;C9JY51;B4DIW9;O15084-2;O15084;O15084-4;O15084-1	Q8N8A2;Q8N8A2-4;Q8N8A2-2;H7C209;Q8N8A2-3;H7C4A0;Q8N8A2-5;H7C3P1;C9JY51;B4DIW9;O15084-2;O15084;O15084-4;O15084-1	Q8N8A2;Q8N8A2-4;Q8N8A2-2;H7C209;Q8N8A2-3	17;16;16;13;9;7;5;3;2;1;1;1;1;1	17;16;16;13;9;7;5;3;2;1;1;1;1;1	17;16;16;13;9;7;5;3;2;1;1;1;1;1	Serine/threonine-protein phosphatase 6 regulatory ankyrin repeat subunit B	ANKRD44	91526	-1.20022	21.5154	-4.66634	0.000303591	0.00322798	0.244447
O14841;A0A087WY99	O14841;A0A087WY99	O14841	8;1	8;1	8;1	5-oxoprolinase	OPLAH	26873	-2.50532	18.8229	-4.85823	0.000391483	0.00379853	0.241602
P62753;A2A3R7;A2A3R5	P62753;A2A3R7;A2A3R5	P62753;A2A3R7;A2A3R5	5;3;3	5;3;3	5;3;3	40S ribosomal protein S6	RPS6	6194	1.86493	22.3763	4.66479	0.000304521	0.00322798	0.241401
Q16222-2;Q16222-3;Q16222;Q3KQV9	Q16222-2;Q16222-3;Q16222;Q3KQV9	Q16222-2;Q16222-3;Q16222	5;5;5;1	5;5;5;1	5;5;5;1	UDP-N-acetylhexosamine pyrophosphorylase;UDP-N-acetylgalactosamine pyrophosphorylase;UDP-N-acetylglucosamine pyrophosphorylase	UAP1	6675	2.41666	18.537	5.26622	0.000513945	0.00466433	0.216966
P38919;I3L3H2	P38919;I3L3H2	P38919	20;3	17;1	17;1	Eukaryotic initiation factor 4A-III;Eukaryotic initiation factor 4A-III, N-terminally processed	EIF4A3	9775	1.04126	22.7939	4.64487	0.000316764	0.00332012	0.202119
H0YMF4;H0YKD8;P46779-4;P46779-5;P46779;P46779-2;P46779-3;H0YLP6	H0YMF4;H0YKD8;P46779-4;P46779-5;P46779;P46779-2;P46779-3;H0YLP6	H0YMF4;H0YKD8;P46779-4;P46779-5;P46779;P46779-2;P46779-3;H0YLP6	4;4;4;4;4;4;4;3	4;4;4;4;4;4;4;3	4;4;4;4;4;4;4;3	60S ribosomal protein L28	RPL28	6158	1.8049	21.2207	4.64274	0.000318101	0.00332437	0.197922
P62244;I3L3P7;I3L246;H3BN98;H3BV27;H3BT37;I3L303;H3BVC7	P62244;I3L3P7;I3L246;H3BN98;H3BV27;H3BT37;I3L303;H3BVC7	P62244;I3L3P7;I3L246;H3BN98	6;5;4;4;2;2;2;1	6;5;4;4;2;2;2;1	6;5;4;4;2;2;2;1	40S ribosomal protein S15a	RPS15A	6210	1.81942	22.2958	4.64133	0.000318987	0.00332437	0.19515
P04839;Q5H9D4;Q9Y5S8-2;Q9Y5S8-3;Q9Y5S8	P04839;Q5H9D4;Q9Y5S8-2;Q9Y5S8-3;Q9Y5S8	P04839	19;1;1;1;1	19;1;1;1;1	19;1;1;1;1	Cytochrome b-245 heavy chain	CYBB	1536	-1.23879	24.9636	-4.63786	0.000321189	0.00333334	0.188295
Q92945;A0A087WTP3;M0R0I5;M0QYH3;M0QXW7;M0R0C6;M0R3J3;M0R251;M0QYG1;M0R263	Q92945;A0A087WTP3;M0R0I5;M0QYH3;M0QXW7;M0R0C6;M0R3J3;M0R251;M0QYG1;M0R263	Q92945;A0A087WTP3	19;18;9;7;4;3;3;2;2;2	19;18;9;7;4;3;3;2;2;2	18;17;9;7;4;2;2;1;1;1	Far upstream element-binding protein 2	KHSRP	8570	1.22673	22.9048	4.61307	0.000337358	0.00344708	0.139359
P32456	P32456	P32456	6	6	5	Interferon-induced guanylate-binding protein 2	GBP2	2634	-3.66668	18.879	-4.7196	0.000399689	0.0038512	0.12169
P11142;E9PKE3;P11142-2;E9PNE6;E9PN89;A8K7Q2;E9PLF4;E9PQQ4;E9PQK7;E9PPY6;E9PI65;E9PN25;E9PS65;P54652;E9PM13	P11142;E9PKE3;P11142-2;E9PNE6;E9PN89;A8K7Q2;E9PLF4;E9PQQ4;E9PQK7;E9PPY6;E9PI65;E9PN25;E9PS65;P54652;E9PM13	P11142;E9PKE3;P11142-2;E9PNE6;E9PN89;A8K7Q2	32;31;25;23;19;17;13;12;12;10;9;8;8;8;6	31;30;24;22;19;17;12;11;11;9;8;7;8;7;6	18;18;11;15;8;16;0;0;0;0;1;0;8;5;6	Heat shock cognate 71 kDa protein	HSPA8	3312	0.768039	26.7629	4.59101	0.000352448	0.00357701	0.095768
H7C0E5;O75312;H7BZM7	H7C0E5;O75312;H7BZM7	H7C0E5;O75312;H7BZM7	6;6;5	6;6;5	6;6;5	Zinc finger protein ZPR1	ZPR1	8882	2.64893	17.7443	4.99627	0.000538123	0.00481284	0.0956341
P16989-2;P16989;P16989-3;A0A0D9SEI8	P16989-2;P16989;P16989-3;A0A0D9SEI8	P16989-2;P16989;P16989-3;A0A0D9SEI8	6;6;5;3	2;2;1;1	2;2;1;1	Y-box-binding protein 3	YBX3	8531	2.19949	15.7452	5.02774	0.000513739	0.00466433	0.088642
Q13422-7;Q13422;Q13422-4;Q13422-3;Q13422-8;Q13422-5;A0A0A0MST1;A0A087WU46;A0A0A0MRA0;R9R4D9;Q13422-6;Q9UKT9-14;Q9UKT9-6;Q9UKT9-8;Q9UKT9-4;Q9UKT9-3;Q9UKT9-7;Q9UKT9;Q3T907;Q9UKT9-9	Q13422-7;Q13422;Q13422-4;Q13422-3;Q13422-8;Q13422-5;A0A0A0MST1;A0A087WU46;A0A0A0MRA0;R9R4D9;Q13422-6;Q9UKT9-14;Q9UKT9-6;Q9UKT9-8;Q9UKT9-4;Q9UKT9-3;Q9UKT9-7;Q9UKT9;Q3T907;Q9UKT9-9	Q13422-7;Q13422;Q13422-4;Q13422-3;Q13422-8;Q13422-5;A0A0A0MST1;A0A087WU46	8;8;7;7;5;5;4;4;3;3;3;2;2;2;2;2;2;2;1;1	8;8;7;7;5;5;4;4;3;3;3;2;2;2;2;2;2;2;1;1	3;3;3;3;3;2;0;0;0;0;0;1;1;1;1;1;1;1;0;0	DNA-binding protein Ikaros	IKZF1	10320	1.91651	20.1672	4.58686	0.000355362	0.00357701	0.0875677
Q9ULV4;Q9ULV4-2;Q9ULV4-3;B4E3S0;H0YHL7;F8W1H8;F8VUX3;F8VSA4;F8VRE9;F8VTT6;F8VVB7;F8VV53	Q9ULV4;Q9ULV4-2;Q9ULV4-3;B4E3S0;H0YHL7;F8W1H8;F8VUX3;F8VSA4;F8VRE9;F8VTT6;F8VVB7;F8VV53	Q9ULV4;Q9ULV4-2;Q9ULV4-3;B4E3S0	14;14;14;12;6;3;3;3;3;3;3;2	13;13;13;11;5;3;3;3;3;3;3;2	13;13;13;11;5;3;3;3;3;3;3;2	Coronin-1C;Coronin	CORO1C	23603	-1.13705	21.9102	-4.58567	0.0003562	0.00357701	0.08522
Q8NBS9;Q8NBS9-2	Q8NBS9;Q8NBS9-2	Q8NBS9;Q8NBS9-2	13;11	13;11	13;11	Thioredoxin domain-containing protein 5	TXNDC5	81567	1.24209	22.5512	4.58487	0.000356767	0.00357701	0.0836354
P21730	P21730	P21730	3	3	3	C5a anaphylatoxin chemotactic receptor 1	C5AR1	728	-3.4501	20.9884	-4.58466	0.000356919	0.00357701	0.083212
G3V153;Q14444-2;Q14444;E9PLA9	G3V153;Q14444-2;Q14444;E9PLA9	G3V153;Q14444-2;Q14444;E9PLA9	6;6;6;4	6;6;6;4	6;6;6;4	Caprin-1	CAPRIN1	4076	3.8273	19.3303	4.58195	0.000358841	0.00358405	0.0778623
V9GYD9;Q5VZZ6;A0A0J9YX66;A0A1B0GU44;E9PC62;A0A1B0GUN8;A0A0J9YXJ0;O95319-5;O95319-2;O95319;O95319-4;O95319-3;V9GY47;A0A0J9YXK1	V9GYD9;Q5VZZ6;A0A0J9YX66;A0A1B0GU44;E9PC62;A0A1B0GUN8;A0A0J9YXJ0;O95319-5;O95319-2;O95319;O95319-4;O95319-3;V9GY47;A0A0J9YXK1	V9GYD9;Q5VZZ6;A0A0J9YX66;A0A1B0GU44;E9PC62;A0A1B0GUN8;A0A0J9YXJ0;O95319-5;O95319-2;O95319;O95319-4;O95319-3	6;6;6;6;6;6;6;6;6;6;6;6;2;2	6;6;6;6;6;6;6;6;6;6;6;6;2;2	5;5;5;5;5;5;5;5;5;5;5;5;2;2	CUGBP Elav-like family member 2	CELF2	10659	2.19248	21.3724	4.57963	0.000360499	0.00358405	0.0732709
Q9Y2J8;Q9Y2J8-2	Q9Y2J8;Q9Y2J8-2	Q9Y2J8;Q9Y2J8-2	22;13	22;13	22;13	Protein-arginine deiminase type-2	PADI2	11240	-1.01184	24.0161	-4.57955	0.00036056	0.00358405	0.0731029
Q9Y6Y8;Q9Y6Y8-2;H7C0V8;A0A0C4DH82;H7C4C4;H0YE64;E9PK57;H0YF17;O94830-2;O94830	Q9Y6Y8;Q9Y6Y8-2;H7C0V8;A0A0C4DH82;H7C4C4;H0YE64;E9PK57;H0YF17;O94830-2;O94830	Q9Y6Y8;Q9Y6Y8-2	9;8;4;4;3;1;1;1;1;1	9;8;4;4;3;1;1;1;1;1	9;8;4;4;3;1;1;1;1;1	SEC23-interacting protein	SEC23IP	11196	2.45047	19.9756	4.72602	0.000395085	0.00382333	0.0653959
P47897;P47897-2;A0A1B0GVU9;B4DDN1;H7C0R3;C9J165;A0A0U1RQT0;A0A0U1RQX5;A0A0U1RQM8;A0A0U1RRI9;A0A0U1RQE9;A0A1B0GTT3;A0A0U1RQU2;A0A0U1RRC8;A0A0U1RR66;A0A0U1RQL2;A0A0U1RQQ5;A0A0U1RQX9;A0A0U1RQJ6;F2Z2V6;A0A0U1RQC3;A0A0U1RRJ7;A0A0U1RR79	P47897;P47897-2;A0A1B0GVU9;B4DDN1;H7C0R3;C9J165;A0A0U1RQT0;A0A0U1RQX5;A0A0U1RQM8;A0A0U1RRI9;A0A0U1RQE9;A0A1B0GTT3;A0A0U1RQU2;A0A0U1RRC8;A0A0U1RR66;A0A0U1RQL2;A0A0U1RQQ5;A0A0U1RQX9;A0A0U1RQJ6;F2Z2V6;A0A0U1RQC3;A0A0U1RRJ7;A0A0U1RR79	P47897;P47897-2;A0A1B0GVU9;B4DDN1	25;24;23;19;10;9;8;6;6;6;6;5;5;4;4;4;4;3;2;2;1;1;1	25;24;23;19;10;9;8;6;6;6;6;5;5;4;4;4;4;3;2;2;1;1;1	25;24;23;19;10;9;8;6;6;6;6;5;5;4;4;4;4;3;2;2;1;1;1	Glutamine--tRNA ligase	QARS	2058	0.805914	22.555	4.57351	0.00036491	0.00361745	0.0611595
Q9UBV2;Q9UBV2-2;G3V3B3	Q9UBV2;Q9UBV2-2;G3V3B3	Q9UBV2	7;2;1	7;2;1	7;2;1	Protein sel-1 homolog 1	SEL1L	6400	2.07029	18.398	4.63631	0.000384021	0.003746	0.0493395
O95865;A0A140T971;Q5SSV3;Q5SRR8;H0Y7N1	O95865;A0A140T971;Q5SSV3;Q5SRR8;H0Y7N1	O95865;A0A140T971;Q5SSV3;Q5SRR8;H0Y7N1	9;6;6;6;5	9;6;6;6;5	8;5;5;5;4	N(G),N(G)-dimethylarginine dimethylaminohydrolase 2	DDAH2	23564	-3.04148	18.91	-4.69757	0.000415905	0.00395398	0.0433907
O60306;H0YH15	O60306;H0YH15	O60306;H0YH15	12;6	12;6	12;6	Intron-binding protein aquarius	AQR	9716	1.24051	19.9236	4.56419	0.000371731	0.00367511	0.0427159
Q8TD19;G3V459;REV__Q5SQT3;REV__Q9P0M6	Q8TD19;G3V459;REV__Q5SQT3;REV__Q9P0M6	Q8TD19	10;3;1;1	10;3;1;1	10;3;1;1	Serine/threonine-protein kinase Nek9	NEK9	91754	-1.43383	20.0366	-4.55871	0.000375808	0.0036933	0.0318541
K7ELL7;P14314-2;P14314;A0A0C4DGP4;K7EPW7;K7EKX1;K7EJ70;K7EIP3	K7ELL7;P14314-2;P14314;A0A0C4DGP4;K7EPW7;K7EKX1;K7EJ70;K7EIP3	K7ELL7;P14314-2;P14314	14;14;14;6;5;4;4;1	14;14;14;6;5;4;4;1	14;14;14;6;5;4;4;1	Glucosidase 2 subunit beta	PRKCSH	5589	0.638368	24.527	4.55833	0.000376088	0.0036933	0.0311105
P48960-2;P48960-3;P48960;K7EKV5;K7EPE8;K7EPP8;B4DWB8;M0QY55	P48960-2;P48960-3;P48960;K7EKV5;K7EPE8;K7EPP8;B4DWB8;M0QY55	P48960-2;P48960-3;P48960	15;15;15;2;2;2;2;1	15;15;15;2;2;2;2;1	13;13;13;1;1;1;0;0	CD97 antigen;CD97 antigen subunit alpha;CD97 antigen subunit beta	CD97	976	-0.903193	22.68	-4.55442	0.000379025	0.00370715	0.0233653
P61011;P61011-2;G3V4F7;G3V480;G3V346;A0A0D9SFN7;G3V3L9	P61011;P61011-2;G3V4F7;G3V480;G3V346;A0A0D9SFN7;G3V3L9	P61011;P61011-2;G3V4F7	11;10;9;2;1;1;1	11;10;9;2;1;1;1	11;10;9;2;1;1;1	Signal recognition particle 54 kDa protein	SRP54	6729	1.45294	21.0421	4.54571	0.000385648	0.00375187	0.0061152
P00374-2;P00374;B4DM58	P00374-2;P00374;B4DM58	P00374-2;P00374	3;3;1	3;3;1	3;3;1	Dihydrofolate reductase	DHFR	1719	3.94655	18.509	5.0659	0.000672536	0.00568161	0.00134584
A0A0B4J1Z1;C9JAB2;Q16629-3;Q16629-2;Q16629-4;Q16629	A0A0B4J1Z1;C9JAB2;Q16629-3;Q16629-2;Q16629-4;Q16629	A0A0B4J1Z1;C9JAB2;Q16629-3;Q16629-2;Q16629-4;Q16629	6;6;6;6;6;6	6;6;6;6;6;6	5;5;5;5;5;5	Serine/arginine-rich splicing factor 7	SRSF7	6432	1.94535	22.2625	4.52726	0.00040007	0.0038512	-0.0304369
P23743;G3V4E1;P23743-3;F8W1M3;F8W1H7;C9JM35;H0YJH4;P23743-2;F8VWX8;G3V4I3;F8VNZ9;G3V312;G3V327	P23743;G3V4E1;P23743-3;F8W1M3;F8W1H7;C9JM35;H0YJH4;P23743-2;F8VWX8;G3V4I3;F8VNZ9;G3V312;G3V327	P23743;G3V4E1;P23743-3	8;5;5;3;3;2;2;2;1;1;1;1;1	8;5;5;3;3;2;2;2;1;1;1;1;1	8;5;5;3;3;2;2;2;1;1;1;1;1	Diacylglycerol kinase alpha;Diacylglycerol kinase	DGKA	1606	-1.70961	19.3725	-4.51783	0.000407661	0.00391398	-0.0491498
O94855;O94855-2;E9PDM8;E9PC44	O94855;O94855-2;E9PDM8;E9PC44	O94855;O94855-2;E9PDM8;E9PC44	13;13;12;7	13;13;12;7	13;13;12;7	Protein transport protein Sec24D	SEC24D	9871	1.3164	20.3607	4.51328	0.000411375	0.00393929	-0.0581763
Q96F07-2;E7EVJ5;Q96F07;H7C229;E7EW33;Q7L576;A0A0G2JR96;A0A0G2JQT1;Q7L576-2;A0A087WTQ3;A0A087WWZ1;A0A087WVE1;Q7L576-3;H0YL50;A0A087WZL7;A0A0G2JRX2;A0A087WU52;A0A0G2JRV9;A0A087WWL1	Q96F07-2;E7EVJ5;Q96F07;H7C229;E7EW33;Q7L576;A0A0G2JR96;A0A0G2JQT1;Q7L576-2;A0A087WTQ3;A0A087WWZ1;A0A087WVE1;Q7L576-3;H0YL50;A0A087WZL7;A0A0G2JRX2;A0A087WU52;A0A0G2JRV9;A0A087WWL1	Q96F07-2;E7EVJ5;Q96F07;H7C229;E7EW33	42;41;40;38;35;15;11;11;8;7;7;5;4;3;2;2;2;2;2	42;41;40;38;35;15;11;11;8;7;7;5;4;3;2;2;2;2;2	42;41;40;38;35;15;11;11;8;7;7;5;4;3;2;2;2;2;2	Cytoplasmic FMR1-interacting protein 2	CYFIP2	26999	-1.01337	23.8746	-4.50997	0.00041409	0.00395398	-0.0647257
A0A087WVQ6;Q00610-2;Q00610;J3KS13;K7EJJ5;J3KSQ2;J3KRF5;J3QL20;F5H5N6	A0A087WVQ6;Q00610-2;Q00610;J3KS13;K7EJJ5;J3KSQ2;J3KRF5;J3QL20;F5H5N6	A0A087WVQ6;Q00610-2;Q00610	84;84;84;26;10;7;6;5;1	84;84;84;26;10;7;6;5;1	68;68;68;24;10;6;6;5;0	Clathrin heavy chain;Clathrin heavy chain 1	CLTC	1213	0.508799	26.2299	4.50748	0.000416152	0.00395398	-0.0696685
F5H7N8;P78380;F5H001;F5GZH1;P78380-2;P78380-3;F5H0N6;B7ZAN8;J3QTI8	F5H7N8;P78380;F5H001;F5GZH1;P78380-2;P78380-3;F5H0N6;B7ZAN8;J3QTI8	F5H7N8;P78380;F5H001;F5GZH1;P78380-2;P78380-3	8;8;5;5;5;5;2;2;2	8;8;5;5;5;5;2;2;2	6;6;3;3;3;3;0;0;0	Oxidized low-density lipoprotein receptor 1;Oxidized low-density lipoprotein receptor 1, soluble form	OLR1	4973	-3.00474	19.452	-4.49384	0.000427625	0.00405247	-0.0967378
Q12905;B4DY09;A0A0A0MRL0;X6R6Z1	Q12905;B4DY09;A0A0A0MRL0;X6R6Z1	Q12905;B4DY09	14;12;6;5	14;12;6;5	14;12;6;5	Interleukin enhancer-binding factor 2	ILF2	3608	0.772424	23.2271	4.48227	0.000437617	0.00412736	-0.119724
Q99460;A0A087WW66;Q99460-2;C9J9M4;H7BZR6;H7C378;F8WCE3	Q99460;A0A087WW66;Q99460-2;C9J9M4;H7BZR6;H7C378;F8WCE3	Q99460;A0A087WW66;Q99460-2	25;24;23;6;5;5;1	25;24;23;6;5;5;1	25;24;23;6;5;5;1	26S proteasome non-ATPase regulatory subunit 1	PSMD1	5707	0.999953	21.9085	4.48208	0.000437784	0.00412736	-0.120105
P60468;S4R3B5	P60468;S4R3B5	P60468;S4R3B5	2;1	2;1	2;1	Protein transport protein Sec61 subunit beta	SEC61B	10952	1.41885	21.2513	4.58899	0.00050645	0.00463149	-0.139271
J3KTJ8;J3QRI7;J3QQQ9;J3QQV1;E5RIT6;J3QRC4;Q9UNX3;P61254;E5RHH1;J3KSS0;J3KS10	J3KTJ8;J3QRI7;J3QQQ9;J3QQV1;E5RIT6;J3QRC4;Q9UNX3;P61254;E5RHH1;J3KSS0;J3KS10	J3KTJ8;J3QRI7;J3QQQ9;J3QQV1;E5RIT6;J3QRC4;Q9UNX3;P61254;E5RHH1;J3KSS0	4;4;4;4;4;4;4;4;2;2;1	4;4;4;4;4;4;4;4;2;2;1	4;4;4;4;4;4;4;4;2;2;1	60S ribosomal protein L26-like 1;60S ribosomal protein L26	RPL26;RPL26L1	6154	2.14447	21.7446	4.53578	0.000465103	0.00436243	-0.142131
P62906	P62906	P62906	8	8	8	60S ribosomal protein L10a	RPL10A	4736	1.60641	22.7584	4.4624	0.000455322	0.00428166	-0.159189
Q13907;Q13907-2;C9JD53;C9JKM8	Q13907;Q13907-2;C9JD53;C9JKM8	Q13907;Q13907-2	5;5;1;1	5;5;1;1	5;5;1;1	Isopentenyl-diphosphate Delta-isomerase 1	IDI1	3422	0.986766	20.7108	4.51345	0.00048539	0.00450492	-0.184785
A0A087X1S7;P09326;P09326-2	A0A087X1S7;P09326;P09326-2	A0A087X1S7;P09326	4;4;1	4;4;1	4;4;1	CD48 antigen	CD48	962	-2.27269	20.0203	-4.44613	0.000470375	0.00440059	-0.191548
Q8TEX9;Q8TEX9-2;H0YN14;H0YN07;H0YMR4;H0YLV0;H0YL92	Q8TEX9;Q8TEX9-2;H0YN14;H0YN07;H0YMR4;H0YLV0;H0YL92	Q8TEX9;Q8TEX9-2;H0YN14	5;5;4;2;2;1;1	5;5;4;2;2;1;1	5;5;4;2;2;1;1	Importin-4	IPO4	79711	1.82766	17.8047	4.50978	0.000488813	0.00451535	-0.191805
Q8IWB1;X6RK76;REV__I3NI21;REV__I3L288;REV__Q96B96;REV__I3NI23;REV__Q96B96-2	Q8IWB1;X6RK76;REV__I3NI21;REV__I3L288;REV__Q96B96;REV__I3NI23;REV__Q96B96-2	Q8IWB1	8;2;1;1;1;1;1	8;2;1;1;1;1;1	8;2;1;1;1;1;1	Inositol 1,4,5-trisphosphate receptor-interacting protein	ITPRIP	85450	-2.34021	19.6965	-4.43869	0.000477424	0.00445515	-0.206345
E7EPB3;P50914	E7EPB3;P50914	E7EPB3;P50914	4;4	4;4	4;4	60S ribosomal protein L14	RPL14	9045	1.20102	22.5262	4.43657	0.000479458	0.00446274	-0.210573
P48643;B7ZAR1;E9PCA1;E7ENZ3;P48643-2;D6RIZ7;H0Y914	P48643;B7ZAR1;E9PCA1;E7ENZ3;P48643-2;D6RIZ7;H0Y914	P48643;B7ZAR1;E9PCA1;E7ENZ3;P48643-2	25;23;23;22;20;2;1	25;23;23;22;20;2;1	25;23;23;22;20;2;1	T-complex protein 1 subunit epsilon	CCT5	22948	0.69045	23.893	4.42933	0.000486453	0.00450492	-0.22498
E9PC52;Q16576;Q16576-2;Q5JP02;Q5JP01;C9J7L0;Q5JNZ6	E9PC52;Q16576;Q16576-2;Q5JP02;Q5JP01;C9J7L0;Q5JNZ6	E9PC52;Q16576;Q16576-2	10;10;9;4;3;2;2	5;5;4;0;1;2;1	5;5;4;0;1;2;1	Histone-binding protein RBBP7	RBBP7	5931	1.81051	19.9866	4.41976	0.000495855	0.00456886	-0.244019
Q13492-3;Q13492-2;Q13492-5;Q13492;Q13492-4;E9PI56;E9PKP6;E9PLJ8;E5RFU0;E5RHK9;E5RFC6;E5RK51;E5RIJ5;E5RGY9;E9PDG8;O60641-3;O60641-4;O60641;E9PJT1;E9PK13;H0YE97;H0YEY8;H0YCY1;H0YD48;H0YEF7;H0YEH1	Q13492-3;Q13492-2;Q13492-5;Q13492;Q13492-4;E9PI56;E9PKP6;E9PLJ8;E5RFU0;E5RHK9;E5RFC6;E5RK51;E5RIJ5;E5RGY9;E9PDG8;O60641-3;O60641-4;O60641;E9PJT1;E9PK13;H0YE97;H0YEY8;H0YCY1;H0YD48;H0YEF7;H0YEH1	Q13492-3;Q13492-2;Q13492-5;Q13492;Q13492-4	9;9;9;9;8;3;3;3;2;2;2;2;2;2;2;2;2;2;1;1;1;1;1;1;1;1	9;9;9;9;8;3;3;3;2;2;2;2;2;2;2;2;2;2;1;1;1;1;1;1;1;1	9;9;9;9;8;3;3;3;2;2;2;2;2;2;2;2;2;2;1;1;1;1;1;1;1;1	Phosphatidylinositol-binding clathrin assembly protein	PICALM	8301	-2.0136	20.7664	-4.41658	0.00049902	0.00457573	-0.250347
P46976-2;P46976;G5E9W8;C9JQ42;P46976-3;C9J8R8;C9J7C7	P46976-2;P46976;G5E9W8;C9JQ42;P46976-3;C9J8R8;C9J7C7	P46976-2;P46976;G5E9W8;C9JQ42;P46976-3	14;13;8;8;8;4;4	14;13;8;8;8;4;4	14;13;8;8;8;4;4	Glycogenin-1	GYG1	2992	-0.870625	24.0254	-4.4165	0.000499102	0.00457573	-0.250512
A6NNN6;E7ETA6;Q15154-2;Q15154;H0YBA1;E5RGQ4;E9PGW9;E7EV93;Q15154-3	A6NNN6;E7ETA6;Q15154-2;Q15154;H0YBA1;E5RGQ4;E9PGW9;E7EV93;Q15154-3	A6NNN6;E7ETA6;Q15154-2;Q15154;H0YBA1	10;10;10;10;6;2;2;2;2	10;10;10;10;6;2;2;2;2	10;10;10;10;6;2;2;2;2	Pericentriolar material 1 protein	PCM1	5108	2.3934	18.8214	4.52462	0.000569552	0.0050203	-0.256578
Q8WU90;Q8WU90-2;F8WB26	Q8WU90;Q8WU90-2;F8WB26	Q8WU90	5;2;1	5;2;1	5;2;1	Zinc finger CCCH domain-containing protein 15	ZC3H15	55854	1.96732	17.5832	4.54895	0.000544792	0.00483701	-0.257151
P53701	P53701	P53701	3	3	3	Cytochrome c-type heme lyase	HCCS	3052	2.09665	16.6626	4.6018	0.000607295	0.00525174	-0.272635
P63092-3;P63092-2;P63092;P63092-4;Q5JWF2-2;Q5JWF2;S4R3E3;A0A0A0MR13;H0Y7F4;Q5JWE9;P38405;P38405-2;S4R3V9	P63092-3;P63092-2;P63092;P63092-4;Q5JWF2-2;Q5JWF2;S4R3E3;A0A0A0MR13;H0Y7F4;Q5JWE9;P38405;P38405-2;S4R3V9	P63092-3;P63092-2;P63092;P63092-4;Q5JWF2-2;Q5JWF2	13;13;13;13;13;13;6;5;4;3;3;3;2	12;12;12;12;12;12;6;5;3;2;2;2;2	10;10;10;10;10;10;6;3;3;2;0;0;2	Guanine nucleotide-binding protein G(s) subunit alpha isoforms short;Guanine nucleotide-binding protein G(s) subunit alpha isoforms XLas	GNAS	2778	-1.76325	20.6683	-4.40433	0.000511421	0.00466433	-0.274758
P78325-2;P78325;P78325-3	P78325-2;P78325;P78325-3	P78325-2;P78325;P78325-3	8;8;6	8;8;6	8;8;6	Disintegrin and metalloproteinase domain-containing protein 8	ADAM8	101	-1.99854	19.3759	-4.44851	0.000549744	0.00486916	-0.278207
P15498;P15498-2;A0A0A0MR07;F5H5P4;Q96D37	P15498;P15498-2;A0A0A0MR07;F5H5P4;Q96D37	P15498;P15498-2;A0A0A0MR07;F5H5P4;Q96D37	27;25;24;23;23	27;25;24;23;23	26;24;23;22;22	Proto-oncogene vav	VAV1	7409	-0.794997	22.8501	-4.4	0.000515868	0.00466433	-0.283368
P46777;Q5T7N0	P46777;Q5T7N0	P46777	9;4	9;4	9;4	60S ribosomal protein L5	RPL5	6125	1.44416	22.9357	4.39947	0.000516417	0.00466433	-0.284425
P59768;G3V3J9;G3V2N0;G3V2C9	P59768;G3V3J9;G3V2N0;G3V2C9	P59768;G3V3J9;G3V2N0	4;3;3;1	4;3;3;1	4;3;3;1	Guanine nucleotide-binding protein G(I)/G(S)/G(O) subunit gamma-2;Guanine nucleotide-binding protein subunit gamma	GNG2	54331	-1.4009	20.8704	-4.39769	0.00051827	0.00466953	-0.287986
E7EQV9;P61313;E7ENU7;E7EX53;P61313-2;E7ERA2	E7EQV9;P61313;E7ENU7;E7EX53;P61313-2;E7ERA2	E7EQV9;P61313;E7ENU7;E7EX53;P61313-2	6;6;5;4;3;1	6;6;5;4;3;1	6;6;5;4;3;1	Ribosomal protein L15;60S ribosomal protein L15	RPL15	6138	1.94401	23.3059	4.39622	0.000519797	0.00467179	-0.290912
M0R3D6;M0R1A7;M0R117;Q02543;M0R0P7	M0R3D6;M0R1A7;M0R117;Q02543;M0R0P7	M0R3D6;M0R1A7;M0R117;Q02543;M0R0P7	4;4;4;4;3	4;4;4;4;3	4;4;4;4;3	60S ribosomal protein L18a	RPL18A	6142	1.19759	22.1626	4.37983	0.000537155	0.00481284	-0.32357
Q9UQ80;Q9UQ80-2;F8VR77;F8W0A3;H0YIN7;F8VZ69	Q9UQ80;Q9UQ80-2;F8VR77;F8W0A3;H0YIN7;F8VZ69	Q9UQ80;Q9UQ80-2;F8VR77	18;16;11;8;7;2	18;16;11;8;7;2	18;16;11;8;7;2	Proliferation-associated protein 2G4	PA2G4	5036	0.763695	23.699	4.37644	0.000540825	0.00482522	-0.33034
Q9UNF0-2;Q9UNF0;A0A0U1RR22;B0QYG7;B0QYG8;H0Y923	Q9UNF0-2;Q9UNF0;A0A0U1RR22;B0QYG7;B0QYG8;H0Y923	Q9UNF0-2;Q9UNF0;A0A0U1RR22	13;13;10;3;3;1	13;13;10;3;3;1	13;13;10;3;3;1	Protein kinase C and casein kinase substrate in neurons protein 2	PACSIN2	11252	-0.942599	22.1113	-4.37454	0.000542889	0.00483184	-0.334126
P13284	P13284	P13284	4	4	4	Gamma-interferon-inducible lysosomal thiol reductase	IFI30	10437	-2.40299	20.0008	-4.40723	0.00059516	0.00518356	-0.357234
A0A0U1RQF0;P49327;A0A0U1RRG3	A0A0U1RQF0;P49327;A0A0U1RRG3	A0A0U1RQF0;P49327	67;67;2	67;67;2	67;67;2	Fatty acid synthase;[Acyl-carrier-protein] S-acetyltransferase;[Acyl-carrier-protein] S-malonyltransferase;3-oxoacyl-[acyl-carrier-protein] synthase;3-oxoacyl-[acyl-carrier-protein] reductase;3-hydroxyacyl-[acyl-carrier-protein] dehydratase;Enoyl-[acyl-carrier-protein] reductase;Oleoyl-[acyl-carrier-protein] hydrolase	FASN	2194	1.44286	23.2824	4.35353	0.000566265	0.00500338	-0.376029
Q92820	Q92820	Q92820	11	11	11	Gamma-glutamyl hydrolase	GGH	8836	-1.05271	22.6746	-4.34626	0.000574597	0.00505259	-0.390546
Q13243;B4DJK0;B4DUA4;Q13243-3;G3V5K8;Q13243-2	Q13243;B4DJK0;B4DUA4;Q13243-3;G3V5K8;Q13243-2	Q13243;B4DJK0;B4DUA4;Q13243-3;G3V5K8;Q13243-2	4;3;3;3;2;2	3;2;2;2;2;2	3;2;2;2;2;2	Serine/arginine-rich splicing factor 5	SRSF5	6430	2.17091	20.1701	4.617	0.000741654	0.00601998	-0.393196
Q9H1E5;E9PIN7	Q9H1E5;E9PIN7	Q9H1E5	7;3	7;3	7;3	Thioredoxin-related transmembrane protein 4	TMX4	56255	-1.14298	20.8769	-4.34303	0.000578331	0.00506171	-0.396983
P50225;H3BRY5;P50226;H3BQX5;E9PKW4;A0A0A6YYL2;P50225-2;P0DMN0;P0DMM9;P0DMM9-3;E9PKR8;E9PM76;H3BNY7;P0DMM9-2;H3BPL6;O75897-2;O75897	P50225;H3BRY5;P50226;H3BQX5;E9PKW4;A0A0A6YYL2;P50225-2;P0DMN0;P0DMM9;P0DMM9-3;E9PKR8;E9PM76;H3BNY7;P0DMM9-2;H3BPL6;O75897-2;O75897	P50225;H3BRY5;P50226;H3BQX5;E9PKW4;A0A0A6YYL2;P50225-2;P0DMN0;P0DMM9;P0DMM9-3	14;12;9;7;7;7;7;7;7;7;5;4;2;2;1;1;1	14;12;9;7;7;7;7;7;7;7;5;4;2;2;1;1;1	14;12;9;7;7;7;7;7;7;7;5;4;2;2;1;1;1	Sulfotransferase 1A1;Sulfotransferase;Sulfotransferase 1A2;Sulfotransferase 1A4;Sulfotransferase 1A3	SULT1A1;SULT1A2;SULT1A4;SULT1A3	6817	-3.53342	20.4476	-4.34297	0.000578403	0.00506171	-0.397105
C0LTP6;Q8TDF6-2;Q8TDF6;Q8TDF6-5;Q8TDF6-9;Q8TDF6-8;Q8TDF6-7;Q8TDF6-6	C0LTP6;Q8TDF6-2;Q8TDF6;Q8TDF6-5;Q8TDF6-9;Q8TDF6-8;Q8TDF6-7;Q8TDF6-6	C0LTP6;Q8TDF6-2;Q8TDF6;Q8TDF6-5;Q8TDF6-9;Q8TDF6-8;Q8TDF6-7	7;7;7;5;5;5;4;3	7;7;7;5;5;5;4;3	7;7;7;5;5;5;4;3	RAS guanyl-releasing protein 4	RASGRP4	115727	-2.37965	19.286	-4.33312	0.000589964	0.00515057	-0.416772
E9PEJ6;P98196;H0Y547;H0Y8F0;A0A067XG54;Q8NB49-2;Q8NB49-3;Q8NB49-4;Q8NB49;A0A087WVE8	E9PEJ6;P98196;H0Y547;H0Y8F0;A0A067XG54;Q8NB49-2;Q8NB49-3;Q8NB49-4;Q8NB49;A0A087WVE8	E9PEJ6;P98196;H0Y547;H0Y8F0	10;10;9;6;2;2;2;2;2;1	8;8;7;5;0;0;0;0;0;1	8;8;7;5;0;0;0;0;0;1	Phospholipid-transporting ATPase;Probable phospholipid-transporting ATPase IH	ATP11A	23250	-2.24639	18.3178	-4.41066	0.000702035	0.00582323	-0.439475
P33241;P33241-3;E7EMG9;C9JU59;C9JDV1	P33241;P33241-3;E7EMG9;C9JU59;C9JDV1	P33241;P33241-3;E7EMG9	17;14;11;7;3	17;14;11;7;3	6;3;3;3;3	Lymphocyte-specific protein 1	LSP1	4046	-1.44419	23.8951	-4.31933	0.000606545	0.00525174	-0.444311
P27348;E9PG15	P27348;E9PG15	P27348;E9PG15	13;8	11;7	11;7	14-3-3 protein theta	YWHAQ	10971	0.848244	23.8741	4.31922	0.000606679	0.00525174	-0.444529
Q16769;Q16769-2;B5MCZ9;C9JS14	Q16769;Q16769-2;B5MCZ9;C9JS14	Q16769;Q16769-2;B5MCZ9	9;7;5;3	9;7;5;3	9;7;5;3	Glutaminyl-peptide cyclotransferase	QPCT	25797	-2.20675	21.3342	-4.36029	0.000651514	0.00556831	-0.447268
O43286	O43286	O43286	5	5	5	Beta-1,4-galactosyltransferase 5	B4GALT5	9334	2.65169	17.8489	4.43871	0.000666717	0.00565383	-0.459692
Q14676-2;Q14676;Q14676-3;Q14676-4	Q14676-2;Q14676;Q14676-3;Q14676-4	Q14676-2;Q14676;Q14676-3	6;6;5;2	6;6;5;2	6;6;5;2	Mediator of DNA damage checkpoint protein 1	MDC1	9656	2.9141	17.6038	4.55389	0.000822323	0.00655351	-0.462588
O00148;O00148-2;O00148-3;K7EQN7;K7EPJ3;K7EN69;K7ENP6;K7EL56;K7EIL8	O00148;O00148-2;O00148-3;K7EQN7;K7EPJ3;K7EN69;K7ENP6;K7EL56;K7EIL8	O00148;O00148-2;O00148-3;K7EQN7	19;13;11;10;8;6;5;5;5	9;6;5;5;3;2;2;2;2	6;3;2;2;1;2;2;2;2	ATP-dependent RNA helicase DDX39A	DDX39A	10212	1.11821	21.5431	4.308	0.000620537	0.0053536	-0.466967
P62851	P62851	P62851	5	5	5	40S ribosomal protein S25	RPS25	6230	1.45241	22.6604	4.30602	0.000623011	0.00536082	-0.470918
O43719;Q5H919;Q5H918	O43719;Q5H919;Q5H918	O43719	10;3;3	10;3;3	10;3;3	HIV Tat-specific factor 1	HTATSF1	27336	1.37368	19.8075	4.30499	0.000624306	0.00536082	-0.472982
Q03169;H0YLC0;H0YKR7	Q03169;H0YLC0;H0YKR7	Q03169;H0YLC0	8;4;2	8;4;2	8;4;2	Tumor necrosis factor alpha-induced protein 2	TNFAIP2	7127	-1.26996	19.7427	-4.29225	0.000640511	0.00548709	-0.498434
O15056-3;O15056-2;O15056;E7ER60	O15056-3;O15056-2;O15056;E7ER60	O15056-3;O15056-2;O15056;E7ER60	2;2;2;1	2;2;2;1	2;2;2;1	Synaptojanin-2	SYNJ2	8871	-3.3261	18.728	-4.74284	0.00105043	0.00784176	-0.501122
O75955;O75955-2;A0A140T9R1;A2AB10;A0A140T9W4;A2AB12;A0A140T9X0;A2AB09;A2AB13;A0A0G2JJQ6;A0A140T959;A2AB11;A0A140T974;A0A140T9C3;A0A140T9B1;A0A140T957;A0A140T910;A0A140T907;A0A140T905;A2ABJ5	O75955;O75955-2;A0A140T9R1;A2AB10;A0A140T9W4;A2AB12;A0A140T9X0;A2AB09;A2AB13;A0A0G2JJQ6;A0A140T959;A2AB11;A0A140T974;A0A140T9C3;A0A140T9B1;A0A140T957;A0A140T910;A0A140T907;A0A140T905;A2ABJ5	O75955;O75955-2;A0A140T9R1;A2AB10	22;19;17;12;10;10;9;9;8;8;7;7;5;5;3;3;3;2;2;2	22;19;17;12;10;10;9;9;8;8;7;7;5;5;3;3;3;2;2;2	22;19;17;12;10;10;9;9;8;8;7;7;5;5;3;3;3;2;2;2	Flotillin-1	FLOT1	10211	-0.700187	24.1214	-4.27395	0.000664559	0.00565383	-0.535036
G5E9W3;Q9UKF6;C9JZH6	G5E9W3;Q9UKF6;C9JZH6	G5E9W3;Q9UKF6	3;3;1	3;3;1	3;3;1	Cleavage and polyadenylation specificity factor subunit 3	CPSF3	51692	1.82051	18.0085	4.27196	0.000667235	0.00565383	-0.539027
A0A0A0MRV0;Q9P2E9;Q9P2E9-2;Q9P2E9-3;A0A087WVV2;F8W7S5;A0A087WU26;A2A2S5;V9GY78	A0A0A0MRV0;Q9P2E9;Q9P2E9-2;Q9P2E9-3;A0A087WVV2;F8W7S5;A0A087WU26;A2A2S5;V9GY78	A0A0A0MRV0;Q9P2E9;Q9P2E9-2;Q9P2E9-3;A0A087WVV2;F8W7S5	32;32;31;30;29;25;12;3;2	32;32;31;30;29;25;12;3;2	31;31;30;29;28;24;12;3;2	Ribosome-binding protein 1	RRBP1	6238	1.33333	22.8957	4.27161	0.000667703	0.00565383	-0.539722
Q9BXX0	Q9BXX0	Q9BXX0	4	4	4	EMILIN-2	EMILIN2	84034	-2.57448	17.1884	-4.5242	0.000863412	0.00680681	-0.546475
Q08378-2;Q08378;Q08378-4;A0A087WV43	Q08378-2;Q08378;Q08378-4;A0A087WV43	Q08378-2;Q08378;Q08378-4	16;16;11;1	16;16;11;1	16;16;11;1	Golgin subfamily A member 3	GOLGA3	2802	1.78001	19.0742	4.26567	0.000675749	0.0056956	-0.551616
P26196;Q8IV96	P26196;Q8IV96	P26196;Q8IV96	12;6	12;6	12;6	Probable ATP-dependent RNA helicase DDX6	DDX6	1656	0.851748	22.1136	4.26419	0.000677765	0.00569946	-0.554573
A0A0G2JIW1;P0DMV9;P0DMV8;P0DMV8-2;V9GZ37	A0A0G2JIW1;P0DMV9;P0DMV8;P0DMV8-2;V9GZ37	A0A0G2JIW1;P0DMV9;P0DMV8;P0DMV8-2;V9GZ37	34;34;34;30;23	34;34;34;30;23	21;21;21;18;14	Heat shock 70 kDa protein 1B;Heat shock 70 kDa protein 1A	HSPA1B;HSPA1A	3304	-0.631789	26.4113	-4.25932	0.000684449	0.00574247	-0.564317
Q3LIE7;Q15392-2;Q15392;H7C4B7	Q3LIE7;Q15392-2;Q15392;H7C4B7	Q3LIE7;Q15392-2;Q15392;H7C4B7	2;2;2;1	2;2;2;1	2;2;2;1	Delta(24)-sterol reductase	Nbla03646;DHCR24	1718	3.02904	17.7985	4.59212	0.00098859	0.00748708	-0.56756
Q7L1T6;A0A0A0MRM6	Q7L1T6;A0A0A0MRM6	Q7L1T6	7;2	7;2	7;2	Cytochrome b5 reductase 4	CYB5R4	51167	-1.84431	17.8895	-4.25702	0.000687628	0.00575594	-0.568917
Q9Y617;Q9Y617-2	Q9Y617;Q9Y617-2	Q9Y617;Q9Y617-2	13;12	13;12	13;12	Phosphoserine aminotransferase	PSAT1	29968	1.99925	21.3535	4.24962	0.000697972	0.00582323	-0.583739
P05107;J3KNI6;E7EVZ9;E5RK25;E5RIG7;E5RHE6;E5RK54;E5RHT0;E5RFI0;E5RIE4;A8MVG7	P05107;J3KNI6;E7EVZ9;E5RK25;E5RIG7;E5RHE6;E5RK54;E5RHT0;E5RFI0;E5RIE4;A8MVG7	P05107;J3KNI6	30;16;6;5;3;1;1;1;1;1;1	30;16;6;5;3;1;1;1;1;1;1	3;3;3;2;0;0;0;0;0;0;0	Integrin beta-2;Integrin beta	ITGB2	3689	-1.10298	26.0789	-4.24793	0.000700348	0.00582323	-0.587113
P53621;P53621-2	P53621;P53621-2	P53621;P53621-2	44;44	44;44	44;44	Coatomer subunit alpha;Xenin;Proxenin	COPA	1314	0.600093	24.2913	4.24688	0.000701838	0.00582323	-0.589222
P52790;H0Y9N6;H0Y8U9	P52790;H0Y9N6;H0Y8U9	P52790	34;2;1	34;2;1	31;2;1	Hexokinase-3	HK3	3101	-0.637797	25.7931	-4.23459	0.000719453	0.00595421	-0.613827
P62280;M0QZC5;M0R1H5;M0R1H6	P62280;M0QZC5;M0R1H5;M0R1H6	P62280;M0QZC5	10;8;4;2	10;8;4;2	10;8;4;2	40S ribosomal protein S11	RPS11	6205	1.7737	22.4885	4.23178	0.000723541	0.00597452	-0.61945
O75695	O75695	O75695	10	10	10	Protein XRP2	RP2	6102	-0.898944	21.9325	-4.22698	0.000730593	0.00601917	-0.629076
P50991;P50991-2	P50991;P50991-2	P50991;P50991-2	22;20	22;20	22;20	T-complex protein 1 subunit delta	CCT4	10575	0.664907	23.7145	4.22319	0.000736196	0.00601998	-0.636657
J3QQM5;Q9BT23;J3KRR0	J3QQM5;Q9BT23;J3KRR0	J3QQM5;Q9BT23;J3KRR0	3;3;2	3;3;2	1;1;1	LIM domain-containing protein 2	LIMD2	80774	-1.76277	19.0378	-4.22278	0.000736819	0.00601998	-0.637496
P56192;P56192-2;H0YHV5;H0YIP0;H0YIC2;H0YI94;H0YHL6;H0YI27	P56192;P56192-2;H0YHV5;H0YIP0;H0YIC2;H0YI94;H0YHL6;H0YI27	P56192;P56192-2	16;10;4;3;2;2;1;1	16;10;4;3;2;2;1;1	16;10;4;3;2;2;1;1	Methionine--tRNA ligase, cytoplasmic	MARS	4141	1.15651	21.448	4.2227	0.000736932	0.00601998	-0.637648
E7EVA0;P27816;P27816-2;P27816-6;P27816-4;H0Y2V1;F8W9U4;H7C456;B5MEG9	E7EVA0;P27816;P27816-2;P27816-6;P27816-4;H0Y2V1;F8W9U4;H7C456;B5MEG9	E7EVA0;P27816;P27816-2;P27816-6	16;15;14;14;5;4;4;3;3	16;15;14;14;5;4;4;3;3	9;8;7;7;1;0;0;0;0	Microtubule-associated protein;Microtubule-associated protein 4	MAP4	4134	1.80388	20.03	4.22175	0.00073835	0.00601998	-0.639557
A0A1B0GTU4;P49023-2;P49023;P49023-3;F5GZ78;A0A1B0GU60;F5H836;A0A1B0GV30	A0A1B0GTU4;P49023-2;P49023;P49023-3;F5GZ78;A0A1B0GU60;F5H836;A0A1B0GV30	A0A1B0GTU4;P49023-2;P49023;P49023-3;F5GZ78	13;13;13;13;12;6;3;1	13;13;13;13;12;6;3;1	4;4;4;4;3;4;3;0	Paxillin	PXN	5829	-1.22837	21.8445	-4.2197	0.000741414	0.00601998	-0.643665
P61221;D6R9I9;D6RGF4	P61221;D6R9I9;D6RGF4	P61221;D6R9I9	8;4;2	8;4;2	8;4;2	ATP-binding cassette sub-family E member 1	ABCE1	6059	2.94823	18.8451	4.38947	0.000879238	0.00690154	-0.643828
Q15029-2;Q15029;Q15029-3;K7EP67;K7EJ74	Q15029-2;Q15029;Q15029-3;K7EP67;K7EJ74	Q15029-2;Q15029;Q15029-3	29;29;28;11;5	28;28;27;10;4	28;28;27;10;4	116 kDa U5 small nuclear ribonucleoprotein component	EFTUD2	9343	0.868519	22.7413	4.21916	0.000742212	0.00601998	-0.644733
Q96KP4;Q96KP4-2;J3QKT2;J3QQN6;J3QR27;J3QLU1;J3QKQ0;J3QRD0;J3QL02;J3KSV5;A0A087WYZ1;J3KRD5;A0A087WVS2;J3QRA8;J3KSS4;J3QRH4	Q96KP4;Q96KP4-2;J3QKT2;J3QQN6;J3QR27;J3QLU1;J3QKQ0;J3QRD0;J3QL02;J3KSV5;A0A087WYZ1;J3KRD5;A0A087WVS2;J3QRA8;J3KSS4;J3QRH4	Q96KP4;Q96KP4-2	14;12;5;4;4;4;4;4;4;4;4;3;3;3;2;1	14;12;5;4;4;4;4;4;4;4;4;3;3;3;2;1	14;12;5;4;4;4;4;4;4;4;4;3;3;3;2;1	Cytosolic non-specific dipeptidase	CNDP2	55748	1.51139	20.8285	4.21805	0.00074389	0.00602024	-0.646974
Q6P996-4;Q6P996-5;Q6P996;H3BND4;Q6P996-3;Q86XE2;Q6P474;J3KNK7;Q6P996-2;H3BNL6;Q6XYB5;H3BPV5;H3BM88;A0A0J9YXH6;H3BU11;H3BQ54	Q6P996-4;Q6P996-5;Q6P996;H3BND4;Q6P996-3;Q86XE2;Q6P474;J3KNK7;Q6P996-2;H3BNL6;Q6XYB5;H3BPV5;H3BM88;A0A0J9YXH6;H3BU11;H3BQ54	Q6P996-4;Q6P996-5;Q6P996;H3BND4;Q6P996-3;Q86XE2;Q6P474	14;14;14;13;12;8;7;6;5;3;2;1;1;1;1;1	14;14;14;13;12;8;7;6;5;3;2;1;1;1;1;1	14;14;14;13;12;8;7;6;5;3;2;1;1;1;1;1	Pyridoxal-dependent decarboxylase domain-containing protein 1;Putative pyridoxal-dependent decarboxylase domain-containing protein 2	PDXDC1;PDXDC2P	23042	1.97072	19.6545	4.21485	0.000748702	0.00604581	-0.653372
P27797;K7EJB9;K7EL50	P27797;K7EJB9;K7EL50	P27797;K7EJB9	20;13;4	20;13;4	20;13;4	Calreticulin	CALR	811	1.26651	25.819	4.20854	0.000758317	0.00610996	-0.666033
Q8NE71-2;Q8NE71;H0YGW7;Q5STZ8;F5GYK6;A0A0G2JIC2	Q8NE71-2;Q8NE71;H0YGW7;Q5STZ8;F5GYK6;A0A0G2JIC2	Q8NE71-2;Q8NE71;H0YGW7	13;13;10;3;1;1	13;13;10;3;1;1	13;13;10;3;1;1	ATP-binding cassette sub-family F member 1	ABCF1	23	1.56656	20.8142	4.20169	0.000768876	0.00617827	-0.679752
Q7Z5R6;C9J164;C9K0J5;Q70E73-5;Q70E73-2;Q70E73-8;Q70E73-7;Q70E73-4;Q70E73-3;Q70E73-9;Q70E73-6;Q70E73	Q7Z5R6;C9J164;C9K0J5;Q70E73-5;Q70E73-2;Q70E73-8;Q70E73-7;Q70E73-4;Q70E73-3;Q70E73-9;Q70E73-6;Q70E73	Q7Z5R6	15;1;1;1;1;1;1;1;1;1;1;1	15;1;1;1;1;1;1;1;1;1;1;1	15;1;1;1;1;1;1;1;1;1;1;1	Amyloid beta A4 precursor protein-binding family B member 1-interacting protein	APBB1IP	54518	-0.891671	22.9105	-4.20086	0.000770172	0.00617827	-0.681423
P62269;A0A0G2JQH2;Q5GGW2;J3JS69	P62269;A0A0G2JQH2;Q5GGW2;J3JS69	P62269	8;3;3;2	8;3;3;2	8;3;3;2	40S ribosomal protein S18	RPS18	6222	1.82595	23.3467	4.19327	0.000782078	0.00626005	-0.696641
A0A1B0GVD5;A0A1B0GWE8;P07339;A0A1B0GW44;A0A1B0GV23;A0A1B0GVP3;A0A1B0GU92;A0A1B0GU03;C9JH19;H7C469;F8WD96;H7C1V0;F8W787;A0A1B0GV01;A0A1B0GVF1	A0A1B0GVD5;A0A1B0GWE8;P07339;A0A1B0GW44;A0A1B0GV23;A0A1B0GVP3;A0A1B0GU92;A0A1B0GU03;C9JH19;H7C469;F8WD96;H7C1V0;F8W787;A0A1B0GV01;A0A1B0GVF1	A0A1B0GVD5;A0A1B0GWE8;P07339;A0A1B0GW44;A0A1B0GV23;A0A1B0GVP3;A0A1B0GU92;A0A1B0GU03;C9JH19;H7C469;F8WD96	15;15;15;14;14;13;13;13;10;10;8;6;5;2;1	15;15;15;14;14;13;13;13;10;10;8;6;5;2;1	15;15;15;14;14;13;13;13;10;10;8;6;5;2;1	Cathepsin D;Cathepsin D light chain;Cathepsin D heavy chain	CTSD	1509	1.03168	24.4414	4.18182	0.000800388	0.00639262	-0.719595
C9JA28;Q9UNL2;Q9UNL2-2	C9JA28;Q9UNL2;Q9UNL2-2	C9JA28;Q9UNL2;Q9UNL2-2	1;1;1	1;1;1	1;1;1	Translocon-associated protein subunit gamma	SSR3	6747	1.83576	18.8541	4.26868	0.00091286	0.00704482	-0.727305
O96019;O96019-2;H7C5S0;C9JQT2;O94805	O96019;O96019-2;H7C5S0;C9JQT2;O94805	O96019;O96019-2;H7C5S0	12;11;7;3;1	12;11;7;3;1	12;11;7;3;1	Actin-like protein 6A	ACTL6A	86	1.20386	20.6439	4.16606	0.000826315	0.00655922	-0.751211
Q08J23-2;Q08J23;Q08J23-3;A0A140T9Y7	Q08J23-2;Q08J23;Q08J23-3;A0A140T9Y7	Q08J23-2;Q08J23;Q08J23-3	9;9;8;1	9;9;8;1	9;9;8;1	tRNA (cytosine(34)-C(5))-methyltransferase	NSUN2	54888	1.83274	19.6094	4.16587	0.000826626	0.00655922	-0.751584
Q9Y224;G3V4C6;H0YJB9;G3V4E7	Q9Y224;G3V4C6;H0YJB9;G3V4E7	Q9Y224;G3V4C6;H0YJB9	7;5;4;1	7;5;4;1	7;5;4;1	UPF0568 protein C14orf166	C14orf166	51637	1.67036	19.9607	4.16406	0.000829667	0.00656909	-0.755224
Q7KZ85;Q7KZ85-2;Q7KZ85-3	Q7KZ85;Q7KZ85-2;Q7KZ85-3	Q7KZ85	8;2;1	8;2;1	8;2;1	Transcription elongation factor SPT6	SUPT6H	6830	2.88169	18.7919	4.16183	0.000833421	0.00658457	-0.759702
O95633-2;O95633;A0A087X1Q2	O95633-2;O95633;A0A087X1Q2	O95633-2;O95633	3;3;1	3;3;1	3;3;1	Follistatin-related protein 3	FSTL3	10272	1.78249	17.8991	4.30333	0.00102329	0.00768623	-0.769046
Q9HAV7	Q9HAV7	Q9HAV7	6	6	6	GrpE protein homolog 1, mitochondrial	GRPEL1	80273	2.48553	19.5579	4.1417	0.000868078	0.00682888	-0.800094
Q9NTJ3;E9PD53;Q9NTJ3-2;C9JR83;C9J578;C9J9E4;C9JWF0;C9IYK2;C9JJ64;C9JVD8	Q9NTJ3;E9PD53;Q9NTJ3-2;C9JR83;C9J578;C9J9E4;C9JWF0;C9IYK2;C9JJ64;C9JVD8	Q9NTJ3;E9PD53;Q9NTJ3-2	18;17;17;6;2;2;2;2;2;1	18;17;17;6;2;2;2;2;2;1	18;17;17;6;2;2;2;2;2;1	Structural maintenance of chromosomes protein 4;Structural maintenance of chromosomes protein	SMC4	10051	2.17805	20.3128	4.19325	0.000900545	0.00702386	-0.801239
P61247;D6RG13;D6RAT0;D6RB09;H0Y9Y4;D6R9B6;H0Y8L7;E9PFI5;D6RAS7;D6RED7;D6RGE0;D6RI02	P61247;D6RG13;D6RAT0;D6RB09;H0Y9Y4;D6R9B6;H0Y8L7;E9PFI5;D6RAS7;D6RED7;D6RGE0;D6RI02	P61247;D6RG13;D6RAT0;D6RB09;H0Y9Y4;D6R9B6;H0Y8L7;E9PFI5	11;10;10;8;8;7;7;7;5;4;2;2	11;10;10;8;8;7;7;7;5;4;2;2	11;10;10;8;8;7;7;7;5;4;2;2	40S ribosomal protein S3a	RPS3A	6189	1.47148	23.4139	4.13436	0.000881088	0.00690154	-0.81484
Q70UQ0;Q70UQ0-4;Q70UQ0-2	Q70UQ0;Q70UQ0-4;Q70UQ0-2	Q70UQ0;Q70UQ0-4	3;2;1	3;2;1	3;2;1	Inhibitor of nuclear factor kappa-B kinase-interacting protein	IKBIP	121457	3.34966	18.813	4.60908	0.00172722	0.0113229	-0.821999
V9GYM8;Q92974-3;Q92974-2;Q92974;Q5VY93;V9GZ14;V9GYF0;V9GYF5;V9GYG5	V9GYM8;Q92974-3;Q92974-2;Q92974;Q5VY93;V9GZ14;V9GYF0;V9GYF5;V9GYG5	V9GYM8;Q92974-3;Q92974-2;Q92974	23;23;23;23;6;4;4;3;3	23;23;23;23;6;4;4;3;3	23;23;23;23;6;4;4;3;3	Rho guanine nucleotide exchange factor 2	ARHGEF2	9181	1.07962	22.3517	4.12389	0.000899975	0.00702386	-0.835861
H0Y360;Q01433;Q01433-5;Q01433-2;Q01433-3;Q01433-4;E9PIJ1;H0YCL9;H0YF16;E9PJF6	H0Y360;Q01433;Q01433-5;Q01433-2;Q01433-3;Q01433-4;E9PIJ1;H0YCL9;H0YF16;E9PJF6	H0Y360;Q01433;Q01433-5;Q01433-2;Q01433-3;Q01433-4	11;11;10;10;9;9;2;2;2;1	11;11;10;10;9;9;2;2;2;1	11;11;10;10;9;9;2;2;2;1	AMP deaminase 2	AMPD2	271	-1.34588	20.969	-4.12187	0.00090368	0.00702894	-0.839931
P07108;B8ZWD1;A0A0A0MTI5;P07108-3;P07108-2;P07108-4;P07108-5;P07108-6	P07108;B8ZWD1;A0A0A0MTI5;P07108-3;P07108-2;P07108-4;P07108-5;P07108-6	P07108;B8ZWD1;A0A0A0MTI5;P07108-3;P07108-2;P07108-4;P07108-5	6;5;5;5;5;5;5;2	6;5;5;5;5;5;5;2	6;5;5;5;5;5;5;2	Acyl-CoA-binding protein	DBI	1622	-1.53667	22.2995	-4.12112	0.000905039	0.00702894	-0.841421
P02788;E7EQB2;E7ER44;P02788-2;C9JCF5	P02788;E7EQB2;E7ER44;P02788-2;C9JCF5	P02788;E7EQB2;E7ER44;P02788-2	66;65;64;64;18	66;65;64;64;18	64;63;62;62;18	Lactotransferrin;Lactoferricin-H;Kaliocin-1;Lactoferroxin-A;Lactoferroxin-B;Lactoferroxin-C	LTF	4057	-1.19878	28.6671	-4.11967	0.000907715	0.00703479	-0.844347
Q6VY07;Q6VY07-2;B4DF77;E9PNZ9;E9PPK2;F8W0B1;E9PSG7;E9PNG7;H0YCU5;F8VW41;Q86VP3-4;Q86VP3;Q86VP3-3;Q86VP3-2	Q6VY07;Q6VY07-2;B4DF77;E9PNZ9;E9PPK2;F8W0B1;E9PSG7;E9PNG7;H0YCU5;F8VW41;Q86VP3-4;Q86VP3;Q86VP3-3;Q86VP3-2	Q6VY07;Q6VY07-2;B4DF77;E9PNZ9	6;5;4;3;2;1;1;1;1;1;1;1;1;1	6;5;4;3;2;1;1;1;1;1;1;1;1;1	6;5;4;3;2;1;1;1;1;1;1;1;1;1	Phosphofurin acidic cluster sorting protein 1	PACS1	55690	-1.62472	19.4807	-4.15323	0.000973534	0.00740371	-0.846454
Q13488;E9PM12;E9PNA6;Q13488-2;H0YCE3;E9PMC5;H0YEL3	Q13488;E9PM12;E9PNA6;Q13488-2;H0YCE3;E9PMC5;H0YEL3	Q13488;E9PM12;E9PNA6;Q13488-2	16;8;8;8;7;6;3	16;8;8;8;7;6;3	16;8;8;8;7;6;3	V-type proton ATPase 116 kDa subunit a isoform 3;V-type proton ATPase subunit a	TCIRG1	10312	-1.11203	22.5408	-4.117	0.000912636	0.00704482	-0.849704
K7EIE8;O95983-2;O95983;A0A0A0MTS6	K7EIE8;O95983-2;O95983;A0A0A0MTS6	K7EIE8;O95983-2;O95983	3;3;3;1	3;3;3;1	3;3;3;1	Methyl-CpG-binding domain protein 3	MBD3	53615	2.05752	17.5292	4.26096	0.00133723	0.00940694	-0.859179
Q96C86	Q96C86	Q96C86	12	12	12	m7GpppX diphosphatase	DCPS	28960	1.36082	21.0594	4.11104	0.000923725	0.00711365	-0.861672
Q8NFC6;H0Y9Y2	Q8NFC6;H0Y9Y2	Q8NFC6	9;2	9;2	9;2	Biorientation of chromosomes in cell division protein 1-like 1	BOD1L1	259282	1.74394	18.4807	4.10735	0.000930656	0.00715197	-0.869079
C9JIU5;C9JWC5;Q8IYM9-2;Q8IYM9	C9JIU5;C9JWC5;Q8IYM9-2;Q8IYM9	C9JIU5;C9JWC5;Q8IYM9-2;Q8IYM9	1;1;1;1	1;1;1;1	1;1;1;1	E3 ubiquitin-protein ligase TRIM22	TRIM22	10346	-2.40436	15.721	-4.83216	0.00188471	0.0120324	-0.869437
Q96P11;Q96P11-2;Q96P11-4;Q96P11-5;Q96P11-3;Q63ZY6-4;Q63ZY6-5;Q63ZY6	Q96P11;Q96P11-2;Q96P11-4;Q96P11-5;Q96P11-3;Q63ZY6-4;Q63ZY6-5;Q63ZY6	Q96P11;Q96P11-2;Q96P11-4;Q96P11-5	7;7;7;6;2;1;1;1	7;7;7;6;2;1;1;1	7;7;7;6;2;1;1;1	Probable 28S rRNA (cytosine-C(5))-methyltransferase	NSUN5	55695	2.95031	19.2834	4.27435	0.00162091	0.0108578	-0.87638
A0A087X1H5;Q15057;A0A0U1RQT1;H7C3Q8;H7C3K3;C9J8L1;Q96P50-4;Q96P50-1;Q96P50	A0A087X1H5;Q15057;A0A0U1RQT1;H7C3Q8;H7C3K3;C9J8L1;Q96P50-4;Q96P50-1;Q96P50	A0A087X1H5;Q15057;A0A0U1RQT1	17;17;13;7;4;1;1;1;1	17;17;13;7;4;1;1;1;1	17;17;13;7;4;1;1;1;1	Arf-GAP with coiled-coil, ANK repeat and PH domain-containing protein 2	ACAP2	23527	-1.04058	21.492	-4.09755	0.000949345	0.00727432	-0.888777
G3V0I5;P49821-2;P49821;B4DE93;E9PQP1;H0YD04;E9PPR0;E9PMX3;E9PPD6;E9PPS5;E9PJL9;H0YE81;E9PLC6	G3V0I5;P49821-2;P49821;B4DE93;E9PQP1;H0YD04;E9PPR0;E9PMX3;E9PPD6;E9PPS5;E9PJL9;H0YE81;E9PLC6	G3V0I5;P49821-2;P49821;B4DE93;E9PQP1	7;7;7;5;4;3;3;3;2;2;2;2;2	7;7;7;5;4;3;3;3;2;2;2;2;2	7;7;7;5;4;3;3;3;2;2;2;2;2	NADH dehydrogenase [ubiquinone] flavoprotein 1, mitochondrial	NDUFV1	4723	1.4575	20.2866	4.09692	0.000950554	0.00727432	-0.890038
Q9Y2Q5;Q9Y2Q5-2;Q9Y2Q5-3	Q9Y2Q5;Q9Y2Q5-2;Q9Y2Q5-3	Q9Y2Q5;Q9Y2Q5-2	5;4;1	5;4;1	5;4;1	Ragulator complex protein LAMTOR2	LAMTOR2	28956	-1.88263	20.1977	-4.12768	0.00102329	0.00768623	-0.895304
P40121;P40121-2;E7ENU9;B8ZZL6;H7C0X8	P40121;P40121-2;E7ENU9;B8ZZL6;H7C0X8	P40121;P40121-2;E7ENU9	14;12;10;5;4	14;12;10;5;4	14;12;10;5;4	Macrophage-capping protein	CAPG	822	-0.988264	24.4182	-4.09337	0.000957435	0.00731168	-0.897183
Q9NS87-4;Q9NS87-2;Q9NS87;C9JKA9;D6RCT7;Q9NS87-3	Q9NS87-4;Q9NS87-2;Q9NS87;C9JKA9;D6RCT7;Q9NS87-3	Q9NS87-4;Q9NS87-2;Q9NS87;C9JKA9;D6RCT7	8;7;7;6;5;2	8;7;7;6;5;2	8;7;7;6;5;2	Kinesin-like protein KIF15;Kinesin-like protein	KIF15	56992	1.86839	18.9339	4.28702	0.00128003	0.00916314	-0.90521
Q9NZL4;Q9NZL4-3;K7EN20	Q9NZL4;Q9NZL4-3;K7EN20	Q9NZL4;Q9NZL4-3;K7EN20	2;2;1	2;2;1	2;2;1	Hsp70-binding protein 1	HSPBP1	23640	2.26958	17.1592	4.30504	0.00124198	0.00896089	-0.911864
Q15437;Q5QPE2;Q5QPE1	Q15437;Q5QPE2;Q5QPE1	Q15437	19;9;7	19;9;7	16;6;7	Protein transport protein Sec23B	SEC23B	10483	1.33652	21.6168	4.08603	0.000971791	0.00740371	-0.911926
J3QR84;J3QRJ1;J3QL71;Q96FV2-2;Q96FV2;J3KT79;J3QQM9	J3QR84;J3QRJ1;J3QL71;Q96FV2-2;Q96FV2;J3KT79;J3QQM9	J3QR84;J3QRJ1;J3QL71;Q96FV2-2;Q96FV2;J3KT79	3;3;3;3;3;2;1	3;3;3;3;3;2;1	3;3;3;3;3;2;1	Secernin-2	SCRN2	90507	-2.61871	16.5966	-4.57469	0.00180681	0.0116818	-0.914731
E9PKG1;H7C2I1;Q99873-3;Q99873-2;Q99873-4;Q99873;E9PIX6;E9PQ98;A0A087X1W2;E9PNR9;H0YDE4;Q9NR22-2;Q9NR22;E9PMW9	E9PKG1;H7C2I1;Q99873-3;Q99873-2;Q99873-4;Q99873;E9PIX6;E9PQ98;A0A087X1W2;E9PNR9;H0YDE4;Q9NR22-2;Q9NR22;E9PMW9	E9PKG1;H7C2I1;Q99873-3;Q99873-2;Q99873-4;Q99873;E9PIX6;E9PQ98	11;11;11;11;11;11;7;6;5;4;4;2;2;1	11;11;11;11;11;11;7;6;5;4;4;2;2;1	11;11;11;11;11;11;7;6;5;4;4;2;2;1	Protein arginine N-methyltransferase 1	PRMT1	3276	1.16986	21.0296	4.07865	0.000986466	0.0074865	-0.926771
Q12874	Q12874	Q12874	11	11	11	Splicing factor 3A subunit 3	SF3A3	10946	1.42608	21.1391	4.07317	0.000997496	0.00753893	-0.937783
Q8WU79;A0A087WV97;Q8WU79-3;Q8WU79-2;X6RCC3	Q8WU79;A0A087WV97;Q8WU79-3;Q8WU79-2;X6RCC3	Q8WU79;A0A087WV97;Q8WU79-3;Q8WU79-2;X6RCC3	4;3;3;3;2	4;3;3;3;2	4;3;3;3;2	Stromal membrane-associated protein 2	SMAP2	64744	-2.42487	19.7322	-4.17224	0.00129124	0.00920735	-0.943041
J3KTD2;Q86VV8-2;Q86VV8-4;Q86VV8-3;Q86VV8	J3KTD2;Q86VV8-2;Q86VV8-4;Q86VV8-3;Q86VV8	J3KTD2;Q86VV8-2;Q86VV8-4;Q86VV8-3;Q86VV8	2;1;1;1;1	2;1;1;1;1	2;1;1;1;1	Rotatin	RTTN	25914	1.44073	20.6039	4.17691	0.00108298	0.00800312	-0.945364
Q8N8A6	Q8N8A6	Q8N8A6	1	1	1	ATP-dependent RNA helicase DDX51	DDX51	317781	2.09747	14.9166	4.50427	0.00198249	0.0124329	-0.951944
O00507	O00507	O00507	13	1	1	Probable ubiquitin carboxyl-terminal hydrolase FAF-Y	USP9Y	8287	3.30218	15.6099	5.59581	0.00249521	0.0146165	-0.952818
P12956;B1AHC9;P12956-2	P12956;B1AHC9;P12956-2	P12956;B1AHC9;P12956-2	32;30;29	32;30;29	32;30;29	X-ray repair cross-complementing protein 6	XRCC6	2547	0.578547	25.0359	4.06396	0.00101633	0.00766543	-0.956306
Q8N9T8;H0YFD2;H0YH26;F8WFC1	Q8N9T8;H0YFD2;H0YH26;F8WFC1	Q8N9T8;H0YFD2;H0YH26;F8WFC1	2;1;1;1	2;1;1;1	2;1;1;1	Protein KRI1 homolog	KRI1	65095	2.05891	16.4646	4.16586	0.00110558	0.00813721	-0.966007
P19971;C9JGI3;P19971-2	P19971;C9JGI3;P19971-2	P19971;C9JGI3;P19971-2	18;17;16	18;17;16	18;17;16	Thymidine phosphorylase	TYMP	1890	-2.37392	22.3932	-4.05829	0.0010281	0.00770655	-0.967708
Q5JRC6;A0A0D9SGE8;Q8IWS0-4;Q8IWS0-2;Q8IWS0-3;Q8IWS0;Q8IWS0-5	Q5JRC6;A0A0D9SGE8;Q8IWS0-4;Q8IWS0-2;Q8IWS0-3;Q8IWS0;Q8IWS0-5	Q5JRC6;A0A0D9SGE8;Q8IWS0-4;Q8IWS0-2;Q8IWS0-3;Q8IWS0;Q8IWS0-5	2;2;2;2;2;2;1	2;2;2;2;2;2;1	2;2;2;2;2;2;1	PHD finger protein 6	PHF6	84295	2.94084	17.2355	4.24938	0.00136349	0.00953658	-0.96976
Q9UMS4;F5GY56;H0YGZ5;F5H2I0	Q9UMS4;F5GY56;H0YGZ5;F5H2I0	Q9UMS4	12;5;2;1	12;5;2;1	12;5;2;1	Pre-mRNA-processing factor 19	PRPF19	27339	0.926352	21.6898	4.05235	0.00104057	0.0077841	-0.979647
O75306-2;O75306	O75306-2;O75306	O75306-2;O75306	7;7	7;7	7;7	NADH dehydrogenase [ubiquinone] iron-sulfur protein 2, mitochondrial	NDUFS2	4720	1.49353	19.7734	4.04629	0.00105346	0.0078484	-0.991832
Q9BY15-2;Q9BY15;E7EW83;M0R1G2	Q9BY15-2;Q9BY15;E7EW83;M0R1G2	Q9BY15-2;Q9BY15;E7EW83;M0R1G2	7;7;6;4	7;7;6;4	7;7;6;4	EGF-like module-containing mucin-like hormone receptor-like 3;EGF-like module-containing mucin-like hormone receptor-like 3 subunit alpha;EGF-like module-containing mucin-like hormone receptor-like 3 subunit beta	EMR3;ADGRE3	84658	3.048	18.2249	4.46174	0.00209752	0.0129804	-0.99868
P49792;J3KNE0;A6NKT7;Q7Z3J3;Q99666;O14715;J3KQ37;F8VYC4;P0DJD0;P0DJD1;F8W705;Q99666-2;H0YBN8;C9J6W1;Q7Z3J3-2;F8WBP7	P49792;J3KNE0;A6NKT7;Q7Z3J3;Q99666;O14715;J3KQ37;F8VYC4;P0DJD0;P0DJD1;F8W705;Q99666-2;H0YBN8;C9J6W1;Q7Z3J3-2;F8WBP7	P49792	30;10;10;8;7;7;6;6;6;6;4;4;2;2;2;1	30;10;10;8;7;7;6;6;6;6;4;4;2;2;2;1	30;10;10;8;7;7;6;6;6;6;4;4;2;2;2;1	E3 SUMO-protein ligase RanBP2	RANBP2	5903	1.34807	20.8203	4.03814	0.00107106	0.00796328	-1.00823
P48059;P48059-4;P48059-2;P48059-5;P48059-3;A0A0J9YXC7;A0A0M3HER1;C9JF46;P0CW19-2;Q7Z4I7-4;Q7Z4I7-3;Q7Z4I7;Q7Z4I7-5;Q7Z4I7-2;H0Y592	P48059;P48059-4;P48059-2;P48059-5;P48059-3;A0A0J9YXC7;A0A0M3HER1;C9JF46;P0CW19-2;Q7Z4I7-4;Q7Z4I7-3;Q7Z4I7;Q7Z4I7-5;Q7Z4I7-2;H0Y592	P48059;P48059-4;P48059-2;P48059-5;P48059-3;A0A0J9YXC7;A0A0M3HER1	10;10;10;10;10;9;5;4;4;3;3;3;3;3;1	10;10;10;10;10;9;5;4;4;3;3;3;3;3;1	10;10;10;10;10;9;5;4;4;3;3;3;3;3;1	LIM and senescent cell antigen-like-containing domain protein 1	LIMS1	3987	-1.17592	21.5379	-4.03564	0.00107652	0.00798762	-1.01326
P21291;E9PP21;E9PND2;E9PS42	P21291;E9PP21;E9PND2;E9PS42	P21291;E9PP21;E9PND2;E9PS42	6;5;4;3	6;5;4;3	6;5;4;3	Cysteine and glycine-rich protein 1	CSRP1	1465	1.69394	19.8437	4.03419	0.0010797	0.00799498	-1.01618
Q6NUK1;Q6NUK1-2;J3KN42;H3BMI3	Q6NUK1;Q6NUK1-2;J3KN42;H3BMI3	Q6NUK1;Q6NUK1-2	15;12;5;2	15;12;5;2	15;12;5;2	Calcium-binding mitochondrial carrier protein SCaMC-1	SLC25A24	29957	-1.65118	21.9854	-4.03008	0.00108875	0.00802951	-1.02444
Q53EU6;Q86UL3	Q53EU6;Q86UL3	Q53EU6	5;1	5;1	5;1	Glycerol-3-phosphate acyltransferase 3	AGPAT9	79888	-1.81316	20.3279	-4.10666	0.00145164	0.00995368	-1.05907
P20042	P20042	P20042	11	11	11	Eukaryotic translation initiation factor 2 subunit 2	EIF2S2	8894	0.949974	21.8757	4.00179	0.00115323	0.0084709	-1.08137
Q9NPY3	Q9NPY3	Q9NPY3	11	11	11	Complement component C1q receptor	CD93	22918	-1.84791	20.5144	-3.99752	0.00116329	0.00852768	-1.08997
Q8IZ07;S4R3D2;H0YIN8;F8W150;S4R3U2;Q6ZTN6-2;Q6ZTN6;Q6ZTN6-3	Q8IZ07;S4R3D2;H0YIN8;F8W150;S4R3U2;Q6ZTN6-2;Q6ZTN6;Q6ZTN6-3	Q8IZ07;S4R3D2;H0YIN8	11;6;6;1;1;1;1;1	11;6;6;1;1;1;1;1	11;6;6;1;1;1;1;1	Ankyrin repeat domain-containing protein 13A	ANKRD13A	88455	-1.16003	20.7534	-3.99624	0.00116634	0.00853295	-1.09256
F8W118;F8VY35;F8VV59;F5H4R6;H0YIV4;P55209-2;P55209;H0YH88;H0YHC3;F8W020;F8VXI6;F8VUX1;F8W543;B7Z9C2;F8W0J6;P55209-3;F8VRJ2;F8VVB5	F8W118;F8VY35;F8VV59;F5H4R6;H0YIV4;P55209-2;P55209;H0YH88;H0YHC3;F8W020;F8VXI6;F8VUX1;F8W543;B7Z9C2;F8W0J6;P55209-3;F8VRJ2;F8VVB5	F8W118;F8VY35;F8VV59;F5H4R6;H0YIV4;P55209-2;P55209;H0YH88;H0YHC3;F8W020;F8VXI6;F8VUX1;F8W543;B7Z9C2;F8W0J6;P55209-3;F8VRJ2	6;6;6;6;6;6;6;5;5;5;5;5;5;5;5;5;4;2	6;6;6;6;6;6;6;5;5;5;5;5;5;5;5;5;4;2	5;5;5;5;5;5;5;4;4;4;4;4;4;4;4;4;3;1	Nucleosome assembly protein 1-like 1	NAP1L1	4673	1.36857	21.8647	3.99487	0.00116959	0.00853964	-1.09531
P62424;Q5T8U2;Q5T8U3	P62424;Q5T8U2;Q5T8U3	P62424;Q5T8U2	17;11;8	17;11;8	17;11;8	60S ribosomal protein L7a	RPL7A	6130	1.55049	22.8428	3.99377	0.00117222	0.00854177	-1.09753
K7EQ02;K7EQ55;K7EK33;Q96EP5-2;Q96EP5	K7EQ02;K7EQ55;K7EK33;Q96EP5-2;Q96EP5	K7EQ02;K7EQ55;K7EK33;Q96EP5-2;Q96EP5	6;6;6;6;6	6;6;6;6;6	6;6;6;6;6	DAZ-associated protein 1	DAZAP1	26528	1.57115	21.3353	3.98845	0.00118497	0.0086175	-1.10823
Q92616	Q92616	Q92616	36	36	36	Translational activator GCN1	GCN1L1	10985	1.02564	21.1031	3.98333	0.00119739	0.00869058	-1.11854
Q01196-7;Q01196-4;Q01196-11;Q01196;Q01196-9;Q01196-10;Q01196-2;Q01196-8	Q01196-7;Q01196-4;Q01196-11;Q01196;Q01196-9;Q01196-10;Q01196-2;Q01196-8	Q01196-7;Q01196-4;Q01196-11;Q01196;Q01196-9;Q01196-10;Q01196-2;Q01196-8	1;1;1;1;1;1;1;1	1;1;1;1;1;1;1;1	1;1;1;1;1;1;1;1	Runt-related transcription factor 1	RUNX1	861	1.65345	15.3253	4.12975	0.00166859	0.0110415	-1.12035
P27986;P27986-4;P27986-3;P27986-2;P27986-5;H0YBC2;H0YB27;E5RJY0;E5RHI0;E5RGI8;F6TDL0;Q92569	P27986;P27986-4;P27986-3;P27986-2;P27986-5;H0YBC2;H0YB27;E5RJY0;E5RHI0;E5RGI8;F6TDL0;Q92569	P27986;P27986-4;P27986-3;P27986-2	20;20;10;10;9;5;4;3;2;2;1;1	19;19;9;9;8;5;4;3;2;2;1;1	19;19;9;9;8;5;4;3;2;2;1;1	Phosphatidylinositol 3-kinase regulatory subunit alpha	PIK3R1	5295	-0.975475	21.025	-3.9776	0.00121144	0.00877517	-1.13008
P15104	P15104	P15104	4	4	4	Glutamine synthetase	GLUL	2752	-2.45041	18.8516	-4.42342	0.00220739	0.013548	-1.13443
Q14978-3;S4R341	Q14978-3;S4R341	Q14978-3;S4R341	5;3	5;3	1;1	Nucleolar and coiled-body phosphoprotein 1	NOLC1	9221	3.99511	18.7941	4.20963	0.00226658	0.0137271	-1.14205
P23526;P23526-2	P23526;P23526-2	P23526;P23526-2	16;14	16;14	16;14	Adenosylhomocysteinase	AHCY	191	0.88886	24.2019	3.96876	0.00123346	0.00891698	-1.14789
P50151;Q9H1X3-3;A0A024R161	P50151;Q9H1X3-3;A0A024R161	P50151;Q9H1X3-3;A0A024R161	3;2;2	3;2;2	3;2;2	Guanine nucleotide-binding protein G(I)/G(S)/G(O) subunit gamma-10;Guanine nucleotide-binding protein subunit gamma	GNG10;hCG_1994888	2790	-1.36657	20.2201	-3.99729	0.00132072	0.00932663	-1.14893
J3QT28;O43684-2;O43684;J3QSX4	J3QT28;O43684-2;O43684;J3QSX4	J3QT28;O43684-2;O43684;J3QSX4	10;10;10;6	10;10;10;6	10;10;10;6	Mitotic checkpoint protein BUB3	BUB3	9184	0.851365	22.463	3.96435	0.00124459	0.00896203	-1.15677
Q13547;Q5TEE2;E5RFI6;E5RJ04;E5RGV4;E5RHE7;E5RH52;E5RG37;E5RFP9;H3BM24	Q13547;Q5TEE2;E5RFI6;E5RJ04;E5RGV4;E5RHE7;E5RH52;E5RG37;E5RFP9;H3BM24	Q13547	10;4;1;1;1;1;1;1;1;1	10;4;1;1;1;1;1;1;1;1	8;2;0;0;0;0;0;0;0;0	Histone deacetylase 1	HDAC1	3065	1.26182	21.8204	3.96328	0.00124729	0.00896383	-1.15891
F5H1S9;G8JLB3;Q9Y606-2;Q9Y606;F5GY32;F5H168;F8W9U5;F5H1B2;F5GXL3	F5H1S9;G8JLB3;Q9Y606-2;Q9Y606;F5GY32;F5H168;F8W9U5;F5H1B2;F5GXL3	F5H1S9;G8JLB3;Q9Y606-2;Q9Y606	5;5;5;5;2;1;1;1;1	5;5;5;5;2;1;1;1;1	5;5;5;5;2;1;1;1;1	tRNA pseudouridine synthase;tRNA pseudouridine synthase A, mitochondrial	PUS1	80324	1.53654	19.1507	4.00652	0.00129703	0.00923065	-1.16405
Q9NYU2-2;Q9NYU2;H7BZG0;Q9NYU1;F8WCI2;F8WCE6	Q9NYU2-2;Q9NYU2;H7BZG0;Q9NYU1;F8WCI2;F8WCE6	Q9NYU2-2;Q9NYU2	46;46;4;2;1;1	46;46;4;2;1;1	46;46;4;2;1;1	UDP-glucose:glycoprotein glucosyltransferase 1	UGGT1	56886	0.553723	23.813	3.95564	0.00126687	0.00908667	-1.17431
Q9GZP4-2;Q9GZP4;X6R8S9;X6RHB9	Q9GZP4-2;Q9GZP4;X6R8S9;X6RHB9	Q9GZP4-2;Q9GZP4;X6R8S9	4;4;2;1	4;4;2;1	4;4;2;1	PITH domain-containing protein 1	PITHD1	57095	-2.22146	18.4388	-4.05258	0.00159938	0.0107744	-1.17785
Q13595-4;Q13595-3;Q13595;Q13595-2	Q13595-4;Q13595-3;Q13595;Q13595-2	Q13595-4;Q13595-3;Q13595;Q13595-2	4;4;4;3	4;4;4;3	4;4;4;3	Transformer-2 protein homolog alpha	TRA2A	29896	1.11281	19.9591	4.05171	0.00136924	0.00955853	-1.17966
P51692;C9J4I3	P51692;C9J4I3	P51692	22;4	22;4	9;3	Signal transducer and activator of transcription 5B	STAT5B	6777	-0.729288	23.2438	-3.94914	0.00128374	0.00917174	-1.18739
A0A087WYN9;Q7Z478	A0A087WYN9;Q7Z478	A0A087WYN9;Q7Z478	3;3	3;3	3;3	ATP-dependent RNA helicase DHX29	DHX29	54505	-1.41694	19.4866	-3.97181	0.00138847	0.00963763	-1.19784
Q13576;F5H7S7;E7EWC2;Q13576-3;Q13576-2;D6R939;E9PDT6;D6RDK8;D6R999;D6RGC6	Q13576;F5H7S7;E7EWC2;Q13576-3;Q13576-2;D6R939;E9PDT6;D6RDK8;D6R999;D6RGC6	Q13576;F5H7S7;E7EWC2;Q13576-3;Q13576-2;D6R939	43;41;39;27;27;24;15;3;1;1	41;39;37;25;25;24;14;3;1;1	41;39;37;25;25;24;14;3;1;1	Ras GTPase-activating-like protein IQGAP2	IQGAP2	10788	-0.794974	22.7162	-3.9408	0.00130575	0.00926038	-1.20419
Q92604	Q92604	Q92604	5	5	5	Acyl-CoA:lysophosphatidylglycerol acyltransferase 1	LPGAT1	9926	-1.26927	19.9519	-3.94061	0.00130628	0.00926038	-1.20458
P17931;G3V3R6	P17931;G3V3R6	P17931;G3V3R6	8;6	8;6	8;6	Galectin-3;Galectin	LGALS3	3958	-1.84769	22.0528	-3.93775	0.0013139	0.00929639	-1.21033
Q9UHX3-4;Q9UHX3-6;Q9UHX3-3;Q9UHX3;M0R0K5;Q9UHX3-5;Q9UHX3-2	Q9UHX3-4;Q9UHX3-6;Q9UHX3-3;Q9UHX3;M0R0K5;Q9UHX3-5;Q9UHX3-2	Q9UHX3-4;Q9UHX3-6;Q9UHX3-3;Q9UHX3;M0R0K5;Q9UHX3-5;Q9UHX3-2	4;4;4;4;3;3;3	2;2;2;2;1;2;1	2;2;2;2;1;2;1	EGF-like module-containing mucin-like hormone receptor-like 2	EMR2;ADGRE2	30817	-2.14306	17.5373	-4.36524	0.00238624	0.0142396	-1.21181
O15042-2;O15042;E7ET15;O15042-3;E7EW00;H0Y8D9;C9J5L1;U3KPT1;C9JDJ7	O15042-2;O15042;E7ET15;O15042-3;E7EW00;H0Y8D9;C9J5L1;U3KPT1;C9JDJ7	O15042-2;O15042;E7ET15;O15042-3	11;11;10;7;4;4;2;1;1	11;11;10;7;4;4;2;1;1	11;11;10;7;4;4;2;1;1	U2 snRNP-associated SURP motif-containing protein	U2SURP	23350	2.0537	19.1447	3.93064	0.0013331	0.00939588	-1.22467
K7ER58;Q6P6C2-3;Q6P6C2	K7ER58;Q6P6C2-3;Q6P6C2	K7ER58;Q6P6C2-3;Q6P6C2	1;1;1	1;1;1	1;1;1	RNA demethylase ALKBH5	ALKBH5	54890	1.77478	14.4642	4.28879	0.0026455	0.0150502	-1.22503
P11388-4;P11388;P11388-2;P11388-3;J3KTB7	P11388-4;P11388;P11388-2;P11388-3;J3KTB7	P11388-4;P11388;P11388-2;P11388-3	32;31;31;31;4	22;21;21;21;2	22;21;21;21;2	DNA topoisomerase 2-alpha	TOP2A	7153	4.75268	19.7335	4.00069	0.00150719	0.0102477	-1.22638
P04181;P04181-2	P04181;P04181-2	P04181;P04181-2	8;5	8;5	8;5	Ornithine aminotransferase, mitochondrial;Ornithine aminotransferase, hepatic form;Ornithine aminotransferase, renal form	OAT	4942	2.62812	19.0969	4.02678	0.00143494	0.00988515	-1.22644
G5E9Z2;Q96KA5-2;Q96KA5	G5E9Z2;Q96KA5-2;Q96KA5	G5E9Z2;Q96KA5-2;Q96KA5	2;2;2	2;2;2	2;2;2	Cleft lip and palate transmembrane protein 1-like protein	CLPTM1L	81037	1.49258	17.2896	3.99744	0.00151645	0.0102916	-1.23247
Q01459	Q01459	Q01459	8	8	8	Di-N-acetylchitobiase	CTBS	1486	-1.82545	19.8969	-3.92651	0.00134437	0.00943895	-1.23299
P06748-2;P06748;P06748-3;E5RI98;E5RGW4	P06748-2;P06748;P06748-3;E5RI98;E5RGW4	P06748-2;P06748;P06748-3	9;9;8;2;1	9;9;8;2;1	9;9;8;2;1	Nucleophosmin	NPM1	4869	1.40894	24.0863	3.91961	0.0013634	0.00953658	-1.24688
F8VZJ2;H0YHX9;Q13765;E9PAV3-2;E9PAV3;F8W0W4;F8W1N5;F8VNW4;F8VZ58;Q9BZK3	F8VZJ2;H0YHX9;Q13765;E9PAV3-2;E9PAV3;F8W0W4;F8W1N5;F8VNW4;F8VZ58;Q9BZK3	F8VZJ2;H0YHX9;Q13765;E9PAV3-2;E9PAV3;F8W0W4;F8W1N5;F8VNW4	5;5;5;5;5;4;3;3;1;1	5;5;5;5;5;4;3;3;1;1	5;5;5;5;5;4;3;3;1;1	Nascent polypeptide-associated complex subunit alpha;Nascent polypeptide-associated complex subunit alpha, muscle-specific form	NACA	4666	1.97577	21.2765	3.91485	0.00137673	0.00957782	-1.25648
Q96P48-3;Q96P48;E7EU13;Q96P48-2;Q96P48-4;Q96P48-1;Q96P48-7;A0A0A0MSJ2;Q96P48-5;F8WBT0;F5GWN4;F5GWQ2;H0YGD1	Q96P48-3;Q96P48;E7EU13;Q96P48-2;Q96P48-4;Q96P48-1;Q96P48-7;A0A0A0MSJ2;Q96P48-5;F8WBT0;F5GWN4;F5GWQ2;H0YGD1	Q96P48-3;Q96P48;E7EU13;Q96P48-2;Q96P48-4;Q96P48-1;Q96P48-7;A0A0A0MSJ2;Q96P48-5	31;31;28;28;28;28;27;17;17;7;6;3;1	31;31;28;28;28;28;27;17;17;7;6;3;1	31;31;28;28;28;28;27;17;17;7;6;3;1	Arf-GAP with Rho-GAP domain, ANK repeat and PH domain-containing protein 1	ARAP1	116985	-0.861507	22.4239	-3.91466	0.00137724	0.00957782	-1.25685
Q9BZZ5-2;G3V1C3;Q9BZZ5-3;Q9BZZ5;Q9BZZ5-5;Q9BZZ5-6;Q9BZZ5-1;E9PQK6;H0YER7	Q9BZZ5-2;G3V1C3;Q9BZZ5-3;Q9BZZ5;Q9BZZ5-5;Q9BZZ5-6;Q9BZZ5-1;E9PQK6;H0YER7	Q9BZZ5-2;G3V1C3;Q9BZZ5-3;Q9BZZ5;Q9BZZ5-5;Q9BZZ5-6;Q9BZZ5-1	12;11;11;11;9;9;7;4;4	12;11;11;11;9;9;7;4;4	12;11;11;11;9;9;7;4;4	Apoptosis inhibitor 5	API5	8539	1.37473	21.3122	3.9069	0.00139923	0.00969391	-1.2725
P07814;V9GYZ6;V9GZ76	P07814;V9GYZ6;V9GZ76	P07814;V9GYZ6	46;31;5	46;31;5	46;31;5	Bifunctional glutamate/proline--tRNA ligase;Glutamate--tRNA ligase;Proline--tRNA ligase	EPRS	2058	0.886477	23.4128	3.90195	0.00141342	0.00977373	-1.28246
P11413;P11413-2;P11413-3;E9PD92	P11413;P11413-2;P11413-3;E9PD92	P11413;P11413-2;P11413-3;E9PD92	37;37;36;21	37;37;36;21	11;11;11;1	Glucose-6-phosphate 1-dehydrogenase	G6PD	2539	-0.58661	26.2862	-3.89964	0.0014201	0.00980135	-1.28712
P16050-2;P16050	P16050-2;P16050	P16050-2;P16050	7;7	7;7	7;7	Arachidonate 15-lipoxygenase	ALOX15	246	-3.72287	19.0132	-4.21548	0.00224702	0.0136994	-1.29771
Q2TAY7;Q2TAY7-2	Q2TAY7;Q2TAY7-2	Q2TAY7;Q2TAY7-2	8;5	8;5	8;5	WD40 repeat-containing protein SMU1;WD40 repeat-containing protein SMU1, N-terminally processed	SMU1	55234	1.23203	20.6052	3.891	0.00144538	0.00993836	-1.30454
P49368;P49368-2;B4DUR8;E9PRC8;Q5SZX6;E9PQ35;E9PM09;Q5SZW8;Q5SZX9	P49368;P49368-2;B4DUR8;E9PRC8;Q5SZX6;E9PQ35;E9PM09;Q5SZW8;Q5SZX9	P49368;P49368-2;B4DUR8	30;29;28;9;9;6;6;6;5	30;29;28;9;9;6;6;6;5	30;29;28;9;9;6;6;6;5	T-complex protein 1 subunit gamma	CCT3	7203	0.685916	24.0132	3.8884	0.00145305	0.00995368	-1.30977
Q53EP0	Q53EP0	Q53EP0	1	1	1	Fibronectin type III domain-containing protein 3B	FNDC3B	64778	1.85752	15.3169	4.31048	0.00256899	0.014799	-1.317
Q96AE4;E9PEB5;Q96AE4-2;C9JSZ1;Q96I24-2;Q96I24	Q96AE4;E9PEB5;Q96AE4-2;C9JSZ1;Q96I24-2;Q96I24	Q96AE4;E9PEB5;Q96AE4-2	18;17;17;6;1;1	17;16;16;6;1;1	17;16;16;6;1;1	Far upstream element-binding protein 1	FUBP1	8880	0.67776	23.3853	3.87993	0.0014784	0.0101084	-1.32684
P08236-2;P08236;P08236-3;F8WBK6;F2Z3L6	P08236-2;P08236;P08236-3;F8WBK6;F2Z3L6	P08236-2;P08236;P08236-3	16;16;15;5;5	16;16;15;5;5	16;16;15;5;5	Beta-glucuronidase	GUSB	2990	-1.22612	21.5493	-3.8776	0.00148547	0.0101325	-1.33155
A0A087WW40;Q9Y371;Q9Y371-2;Q9Y371-3	A0A087WW40;Q9Y371;Q9Y371-2;Q9Y371-3	A0A087WW40;Q9Y371;Q9Y371-2;Q9Y371-3	7;7;7;4	7;7;7;4	7;7;7;4	Endophilin-B1	SH3GLB1	51100	-2.58002	20.1101	-3.87694	0.00148747	0.0101325	-1.33288
Q8WZA9	Q8WZA9	Q8WZA9	3	3	3	Immunity-related GTPase family Q protein	IRGQ	126298	3.05967	16.5064	4.2545	0.00277154	0.0154783	-1.33633
D6REX3;O94979-6;O94979-3;O94979-10;O94979-4;O94979-9;O94979-2;O94979;O94979-8;D6RHZ5;H7BXG7;O94979-7;O94979-5;H0YAB3;H0Y8V7;H0Y9T9;H0Y9K1;D6RE64;D6RCQ9;H0Y8W8;D6RBT0;D6RHE8;H0YAF5	D6REX3;O94979-6;O94979-3;O94979-10;O94979-4;O94979-9;O94979-2;O94979;O94979-8;D6RHZ5;H7BXG7;O94979-7;O94979-5;H0YAB3;H0Y8V7;H0Y9T9;H0Y9K1;D6RE64;D6RCQ9;H0Y8W8;D6RBT0;D6RHE8;H0YAF5	D6REX3;O94979-6;O94979-3;O94979-10;O94979-4;O94979-9;O94979-2;O94979;O94979-8;D6RHZ5;H7BXG7;O94979-7;O94979-5;H0YAB3	24;24;24;24;24;24;24;24;24;22;17;17;16;12;10;7;7;2;2;2;1;1;1	24;24;24;24;24;24;24;24;24;22;17;17;16;12;10;7;7;2;2;2;1;1;1	24;24;24;24;24;24;24;24;24;22;17;17;16;12;10;7;7;2;2;2;1;1;1	Protein transport protein Sec31A	SEC31A	22872	0.792954	22.5845	3.8635	0.00152886	0.0103493	-1.35997
P20160	P20160	P20160	11	11	7	Azurocidin	AZU1	566	-1.15893	26.0984	-3.86294	0.00153061	0.0103493	-1.3611
F8VSB2;F8VNY2;P49642	F8VSB2;F8VNY2;P49642	F8VSB2;F8VNY2;P49642	2;2;2	2;2;2	2;2;2	DNA primase;DNA primase small subunit	PRIM1	5557	1.48189	17.1957	4.00782	0.00205361	0.0127975	-1.37734
O60237-3;E1CKY7;A0A0A0MS24;O60237-4;O60237	O60237-3;E1CKY7;A0A0A0MS24;O60237-4;O60237	O60237-3;E1CKY7;A0A0A0MS24;O60237-4;O60237	2;1;1;1;1	2;1;1;1;1	2;1;1;1;1	Protein phosphatase 1 regulatory subunit 12B	PPP1R12B;sm-M20	4660	-2.77596	17.7857	-4.3689	0.00326363	0.0173523	-1.37868
P68371	P68371	P68371	23	23	1	Tubulin beta-4B chain	TUBB4B	10383	0.61492	26.8852	3.85359	0.00156012	0.0105294	-1.37994
E9PN66;E9PKN9;E9PS55;E9PMW4;E9PQ46;E9PIN5;E9PIK4;U3KQ32;E9PKZ4;E9PPM1;O14683;E9PNB3;E9PMY0	E9PN66;E9PKN9;E9PS55;E9PMW4;E9PQ46;E9PIN5;E9PIK4;U3KQ32;E9PKZ4;E9PPM1;O14683;E9PNB3;E9PMY0	E9PN66;E9PKN9;E9PS55;E9PMW4;E9PQ46;E9PIN5;E9PIK4;U3KQ32;E9PKZ4;E9PPM1;O14683;E9PNB3;E9PMY0	2;2;2;2;2;2;2;2;2;2;2;1;1	2;2;2;2;2;2;2;2;2;2;2;1;1	2;2;2;2;2;2;2;2;2;2;2;1;1	Tumor protein p53-inducible protein 11	TP53I11	9537	-1.48368	20.0195	-3.87413	0.00168269	0.0110906	-1.388
Q6UN15-3;Q6UN15-5;Q6UN15;Q6UN15-4;H0Y8P7;A0A0B4J203	Q6UN15-3;Q6UN15-5;Q6UN15;Q6UN15-4;H0Y8P7;A0A0B4J203	Q6UN15-3;Q6UN15-5;Q6UN15;Q6UN15-4	3;3;3;2;1;1	3;3;3;2;1;1	3;3;3;2;1;1	Pre-mRNA 3-end-processing factor FIP1	FIP1L1	81608	1.31119	17.7584	3.93935	0.00169213	0.0111327	-1.39083
Q8N7H5-3;Q8N7H5;Q8N7H5-2;B4DGJ5;M0QYC7	Q8N7H5-3;Q8N7H5;Q8N7H5-2;B4DGJ5;M0QYC7	Q8N7H5-3;Q8N7H5;Q8N7H5-2;B4DGJ5	6;6;5;3;1	6;6;5;3;1	6;6;5;3;1	RNA polymerase II-associated factor 1 homolog	PAF1	54623	2.47987	17.5498	3.96965	0.00185676	0.0119159	-1.39177
A0A1B0GUC3;A0A1B0GV98;A0A1B0GTC5;A0A1B0GU26;A0A1B0GTC3;A0A1B0GVH5;Q9C0B1;A0A1B0GTY1;A0A1B0GTZ8;X6R3I0;A0A1B0GUY7;A0A1B0GTI3;Q9C0B1-4;Q9C0B1-2	A0A1B0GUC3;A0A1B0GV98;A0A1B0GTC5;A0A1B0GU26;A0A1B0GTC3;A0A1B0GVH5;Q9C0B1;A0A1B0GTY1;A0A1B0GTZ8;X6R3I0;A0A1B0GUY7;A0A1B0GTI3;Q9C0B1-4;Q9C0B1-2	A0A1B0GUC3;A0A1B0GV98;A0A1B0GTC5;A0A1B0GU26;A0A1B0GTC3;A0A1B0GVH5;Q9C0B1;A0A1B0GTY1	4;4;4;4;4;4;4;3;1;1;1;1;1;1	4;4;4;4;4;4;4;3;1;1;1;1;1;1	4;4;4;4;4;4;4;3;1;1;1;1;1;1	Alpha-ketoglutarate-dependent dioxygenase FTO	FTO	79068	1.72591	17.5297	3.91136	0.00178406	0.0116148	-1.39386
Q7LBC6-2;Q7LBC6;Q7LBC6-3	Q7LBC6-2;Q7LBC6;Q7LBC6-3	Q7LBC6-2;Q7LBC6;Q7LBC6-3	3;3;2	3;3;2	3;3;2	Lysine-specific demethylase 3B	KDM3B	51780	1.68929	16.5301	3.96135	0.00188479	0.0120324	-1.40673
Q07960;H0YE29;E9PNR6	Q07960;H0YE29;E9PNR6	Q07960;H0YE29	17;12;8	17;12;8	17;12;8	Rho GTPase-activating protein 1	ARHGAP1	392	-0.622915	23.2955	-3.83813	0.0016102	0.0108274	-1.41112
P35250-2;P35250;A0A087WVY3;H7C5P4;H7C5S7;H7C5P1;H7C5Q7;F8WC37;H7C5A0;H7C5G4	P35250-2;P35250;A0A087WVY3;H7C5P4;H7C5S7;H7C5P1;H7C5Q7;F8WC37;H7C5A0;H7C5G4	P35250-2;P35250;A0A087WVY3;H7C5P4	9;9;6;5;1;1;1;1;1;1	9;9;6;5;1;1;1;1;1;1	9;9;6;5;1;1;1;1;1;1	Replication factor C subunit 2	RFC2	5982	1.86156	19.5843	3.8773	0.00167222	0.0110415	-1.41611
P62993;P62993-2;J3KT38;J3QRL5;J3QLF6	P62993;P62993-2;J3KT38;J3QRL5;J3QLF6	P62993;P62993-2	12;10;4;2;1	12;10;4;2;1	12;10;4;2;1	Growth factor receptor-bound protein 2	GRB2	2885	-0.803151	23.6049	-3.83427	0.00162292	0.0108578	-1.41888
Q99613;Q99613-2;B5ME19;H3BPE3;H3BPE4;H3BTY8	Q99613;Q99613-2;B5ME19;H3BPE3;H3BPE4;H3BTY8	Q99613;Q99613-2;B5ME19	21;19;19;4;4;3	21;19;19;4;4;3	21;19;19;4;4;3	Eukaryotic translation initiation factor 3 subunit C;Eukaryotic translation initiation factor 3 subunit C-like protein	EIF3C;EIF3CL	8663	0.737819	22.8901	3.83406	0.00162363	0.0108578	-1.41931
Q92597;Q92597-3;Q92597-2;E7ESM1;E5RJY1;E5RJ98;E5RI76;E5RH82;E5RIR1;E5RGM5;E5RK17;E5RIV1;E5RIM2	Q92597;Q92597-3;Q92597-2;E7ESM1;E5RJY1;E5RJ98;E5RI76;E5RH82;E5RIR1;E5RGM5;E5RK17;E5RIV1;E5RIM2	Q92597;Q92597-3;Q92597-2;E7ESM1	7;6;6;4;3;1;1;1;1;1;1;1;1	7;6;6;4;3;1;1;1;1;1;1;1;1	7;6;6;4;3;1;1;1;1;1;1;1;1	Protein NDRG1	NDRG1	10397	1.03487	20.891	3.82898	0.00164059	0.0109512	-1.42956
Q12906;Q12906-7;Q12906-5;Q12906-4;Q12906-2;Q12906-6;Q12906-3;K7EKJ9;K7EQR9;K7ER69;K7EJ09;K7EM82;K7ERM6;K7ENK6;K7EKY0;Q96SI9-2;Q96SI9;K7EQ75;K7EPG3;K7ELV3	Q12906;Q12906-7;Q12906-5;Q12906-4;Q12906-2;Q12906-6;Q12906-3;K7EKJ9;K7EQR9;K7ER69;K7EJ09;K7EM82;K7ERM6;K7ENK6;K7EKY0;Q96SI9-2;Q96SI9;K7EQ75;K7EPG3;K7ELV3	Q12906;Q12906-7;Q12906-5;Q12906-4;Q12906-2;Q12906-6;Q12906-3	24;24;23;23;23;23;23;10;7;6;5;4;3;3;3;3;3;1;1;1	24;24;23;23;23;23;23;10;7;6;5;4;3;3;3;3;3;1;1;1	24;24;23;23;23;23;23;10;7;6;5;4;3;3;3;3;3;1;1;1	Interleukin enhancer-binding factor 3	ILF3	3609	0.689067	23.9222	3.82531	0.00165295	0.0110109	-1.43696
Q8WXX5	Q8WXX5	Q8WXX5	11	11	11	DnaJ homolog subfamily C member 9	DNAJC9	23234	1.8252	20.7627	3.82454	0.00165554	0.0110109	-1.43851
Q9Y266;A0A0A0MSS4;A0A0A0MSU9	Q9Y266;A0A0A0MSS4;A0A0A0MSU9	Q9Y266	10;2;2	10;2;2	10;2;2	Nuclear migration protein nudC	NUDC	10726	1.79319	21.4977	3.8217	0.00166517	0.0110415	-1.44422
Q9NXV6;J3KNE1;D6RGD2	Q9NXV6;J3KNE1;D6RGD2	Q9NXV6	9;2;2	9;2;2	9;2;2	CDKN2A-interacting protein	CDKN2AIP	55602	1.20922	19.5717	3.82032	0.00166989	0.0110415	-1.44702
Q8NBT2;K7EJH0;K7EMX1;Q8NBT2-2;K7EJV2;K7ESQ2;K7ERQ7;A0A0A0MSN0	Q8NBT2;K7EJH0;K7EMX1;Q8NBT2-2;K7EJV2;K7ESQ2;K7ERQ7;A0A0A0MSN0	Q8NBT2;K7EJH0;K7EMX1;Q8NBT2-2;K7EJV2;K7ESQ2	4;3;3;3;2;2;1;1	4;3;3;3;2;2;1;1	4;3;3;3;2;2;1;1	Kinetochore protein Spc24	SPC24	147841	1.8919	18.2903	3.96004	0.00222872	0.0136332	-1.45896
A0A0A0MST9;A0A0A0MQR8;A0A0A0MT23;P27448-8;P27448-6;P27448-3;P27448-4;P27448;A0A0A0MSZ1;J3KNR0;P27448-2;P27448-7;H0YIY6;H0YKP9;A2SY06	A0A0A0MST9;A0A0A0MQR8;A0A0A0MT23;P27448-8;P27448-6;P27448-3;P27448-4;P27448;A0A0A0MSZ1;J3KNR0;P27448-2;P27448-7;H0YIY6;H0YKP9;A2SY06	A0A0A0MST9;A0A0A0MQR8;A0A0A0MT23;P27448-8;P27448-6;P27448-3;P27448-4;P27448;A0A0A0MSZ1;J3KNR0;P27448-2;P27448-7;H0YIY6	4;4;4;4;4;4;4;4;3;3;3;3;2;1;1	2;2;2;2;2;2;2;2;2;2;2;2;2;1;1	2;2;2;2;2;2;2;2;2;2;2;2;2;1;1	MAP/microtubule affinity-regulating kinase 3	MARK3	4140	-1.41957	16.9946	-3.85112	0.00199973	0.0124829	-1.47856
P62873;P62873-2;F6UT28;B1AKQ8;F6X3N5	P62873;P62873-2;F6UT28;B1AKQ8;F6X3N5	P62873;P62873-2;F6UT28;B1AKQ8;F6X3N5	12;11;8;6;6	12;11;8;6;6	3;3;3;3;1	Guanine nucleotide-binding protein G(I)/G(S)/G(T) subunit beta-1	GNB1	2782	-0.841734	24.1301	-3.80402	0.00172649	0.0113229	-1.47988
P62318-2;P62318;H3BT13	P62318-2;P62318;H3BT13	P62318-2;P62318;H3BT13	5;5;3	5;5;3	5;5;3	Small nuclear ribonucleoprotein Sm D3	SNRPD3	6634	0.978441	23.0275	3.79979	0.0017415	0.0113961	-1.48841
O76096	O76096	O76096	4	4	4	Cystatin-F	CST7	8530	1.42572	21.676	3.83975	0.00180075	0.0116818	-1.48947
B3KS98;O15372;A0A087WZK9;E5RJT0;E5RGU4;E5RFW7;E5RFH0	B3KS98;O15372;A0A087WZK9;E5RJT0;E5RGU4;E5RFW7;E5RFH0	B3KS98;O15372;A0A087WZK9;E5RJT0	9;9;8;6;3;1;1	9;9;8;6;3;1;1	9;9;8;6;3;1;1	Eukaryotic translation initiation factor 3 subunit H	EIF3H	8667	1.24852	20.777	3.79252	0.00176758	0.0115461	-1.50306
Q96F46-2;Q96F46	Q96F46-2;Q96F46	Q96F46-2;Q96F46	6;6	6;6	6;6	Interleukin-17 receptor A	IL17RA	23765	1.36949	18.8476	3.78788	0.00178444	0.0116148	-1.51242
P43307;C9J3L8;C9J5W0;E9PAL7;C9IZQ1;P43307-2;C9JBX5	P43307;C9J3L8;C9J5W0;E9PAL7;C9IZQ1;P43307-2;C9JBX5	P43307;C9J3L8;C9J5W0;E9PAL7;C9IZQ1;P43307-2	6;5;5;5;5;4;2	6;5;5;5;5;4;2	6;5;5;5;5;4;2	Translocon-associated protein subunit alpha	SSR1	6745	1.41919	21.1147	3.8004	0.0019462	0.0122939	-1.51589
Q15027;I3L0K9;I3L268	Q15027;I3L0K9;I3L268	Q15027	19;6;3	19;6;3	19;6;3	Arf-GAP with coiled-coil, ANK repeat and PH domain-containing protein 1	ACAP1	9744	-0.787466	22.735	-3.78178	0.00180683	0.0116818	-1.5247
H7BXD5;P28676;H7C2Z6;C9JIZ3;C9JWQ8;C9JV47	H7BXD5;P28676;H7C2Z6;C9JIZ3;C9JWQ8;C9JV47	H7BXD5;P28676;H7C2Z6;C9JIZ3	13;13;10;7;3;2	13;13;10;7;3;2	13;13;10;7;3;2	Grancalcin	GCA	25801	-0.758998	26.278	-3.78129	0.00180864	0.0116818	-1.52569
F8VYY9;P54619-2;P54619;P54619-3;H0YHF8;F8VPF5;F8VVA3;F8VZX1;H0YIC9;E9PGP6;Q9UGJ0-2;Q9UGJ0-3;Q9UGJ0	F8VYY9;P54619-2;P54619;P54619-3;H0YHF8;F8VPF5;F8VVA3;F8VZX1;H0YIC9;E9PGP6;Q9UGJ0-2;Q9UGJ0-3;Q9UGJ0	F8VYY9;P54619-2;P54619;P54619-3;H0YHF8	3;3;3;3;2;1;1;1;1;1;1;1;1	3;3;3;3;2;1;1;1;1;1;1;1;1	3;3;3;3;2;1;1;1;1;1;1;1;1	5-AMP-activated protein kinase subunit gamma-1	PRKAG1	5571	-1.72404	19.1959	-3.88973	0.00251513	0.0146502	-1.52701
Q9NXH8	Q9NXH8	Q9NXH8	6	6	6	Torsin-4A	TOR4A	54863	-1.56131	18.5838	-3.77991	0.00181376	0.0116818	-1.52848
A0A0A0MR50;Q13619-2;Q13619;A0A087WWN2	A0A0A0MR50;Q13619-2;Q13619;A0A087WWN2	A0A0A0MR50;Q13619-2;Q13619	10;10;10;2	5;5;5;0	5;5;5;0	Cullin-4A	CUL4A	8451	1.45336	18.8757	3.77987	0.00181391	0.0116818	-1.52856
Q9Y2X3;H7BZ72;F8WED0	Q9Y2X3;H7BZ72;F8WED0	Q9Y2X3	12;4;1	12;4;1	12;4;1	Nucleolar protein 58	NOP58	51602	1.21879	20.8471	3.77071	0.00184825	0.0118821	-1.54704
Q99615;Q99615-2;K7ESP1;K7EIH8;K7EPP7;K7ELJ8;K7EJL5;K7EN19;K7EJV7;K7ER44;K7EJE9;K7EK03;K7EJ24	Q99615;Q99615-2;K7ESP1;K7EIH8;K7EPP7;K7ELJ8;K7EJL5;K7EN19;K7EJV7;K7ER44;K7EJE9;K7EK03;K7EJ24	Q99615;Q99615-2;K7ESP1;K7EIH8;K7EPP7	12;10;8;8;6;3;2;2;2;2;1;1;1	12;10;8;8;6;3;2;2;2;2;1;1;1	12;10;8;8;6;3;2;2;2;2;1;1;1	DnaJ homolog subfamily C member 7	DNAJC7	7266	1.76457	20.9965	3.80806	0.00191698	0.0121953	-1.5514
C9J155;H7C1S1	C9J155;H7C1S1	C9J155;H7C1S1	5;4	1;1	1;1		NCF1	653361	-1.59749	18.2982	-3.86282	0.00225259	0.0137059	-1.55564
P51531-2;P51531;F6VDE0;A0A0U1RQZ9;Q9HBD4;P51532-5;P51532-2;P51532-3;P51532-4;P51532;A0A0A0MT49;A0A0U1RRG6;A0A0U1RQU0;F6XE55;A0A0U1RQW7;A0A0U1RRN2;A0A0U1RR83;A0A0U1RQX3;A0A0U1RR26;B4DNT1;B1ALF6;A0A0U1RRF5;A0A0U1RRD6;A0A0U1RRF8;A0A0A0MSS5;F6UH26;A0A0U1RR09;B1ALG1;F6T8Q0;B1ALG2;A0A0U1RRJ8;A0A0U1RRJ4;F6RS74;A0A0A0MT03;A0A0U1RQE1;A0A1B0GWA8;A0A1B0GU54	P51531-2;P51531;F6VDE0;A0A0U1RQZ9;Q9HBD4;P51532-5;P51532-2;P51532-3;P51532-4;P51532;A0A0A0MT49;A0A0U1RRG6;A0A0U1RQU0;F6XE55;A0A0U1RQW7;A0A0U1RRN2;A0A0U1RR83;A0A0U1RQX3;A0A0U1RR26;B4DNT1;B1ALF6;A0A0U1RRF5;A0A0U1RRD6;A0A0U1RRF8;A0A0A0MSS5;F6UH26;A0A0U1RR09;B1ALG1;F6T8Q0;B1ALG2;A0A0U1RRJ8;A0A0U1RRJ4;F6RS74;A0A0A0MT03;A0A0U1RQE1;A0A1B0GWA8;A0A1B0GU54	P51531-2;P51531;F6VDE0;A0A0U1RQZ9;Q9HBD4;P51532-5;P51532-2;P51532-3;P51532-4;P51532;A0A0A0MT49	14;14;13;12;8;8;8;8;8;8;7;5;3;3;3;3;3;3;3;3;3;2;2;2;2;2;2;2;2;2;1;1;1;1;1;1;1	14;14;13;12;8;8;8;8;8;8;7;5;3;3;3;3;3;3;3;3;3;2;2;2;2;2;2;2;2;2;1;1;1;1;1;1;1	14;14;13;12;8;8;8;8;8;8;7;5;3;3;3;3;3;3;3;3;3;2;2;2;2;2;2;2;2;2;1;1;1;1;1;1;1	Probable global transcription activator SNF2L2;Transcription activator BRG1	SMARCA2;SMARCA4	6595	1.65814	19.9199	3.76256	0.00187933	0.0120324	-1.56347
Q08945;E9PMD4;E9PPZ7;A0A0U1RRK2	Q08945;E9PMD4;E9PPZ7;A0A0U1RRK2	Q08945	14;6;1;1	14;6;1;1	14;6;1;1	FACT complex subunit SSRP1	SSRP1	6749	1.59421	21.6892	3.7996	0.00194927	0.0122939	-1.56793
E9PHK4;C9JZQ4;E7EM70;G5E9C0;Q9HB58-5;Q9HB58-3;Q9HB58-7;Q9HB58;Q9HB58-6	E9PHK4;C9JZQ4;E7EM70;G5E9C0;Q9HB58-5;Q9HB58-3;Q9HB58-7;Q9HB58;Q9HB58-6	E9PHK4;C9JZQ4;E7EM70;G5E9C0;Q9HB58-5;Q9HB58-3;Q9HB58-7;Q9HB58;Q9HB58-6	1;1;1;1;1;1;1;1;1	1;1;1;1;1;1;1;1;1	1;1;1;1;1;1;1;1;1	Sp110 nuclear body protein	SP110	3431	-1.38613	16.9485	-3.95862	0.00268547	0.0151608	-1.56923
Q8IYB7;H7C440;Q8IYB7-3;Q8IYB7-2;Q8IYB7-4	Q8IYB7;H7C440;Q8IYB7-3;Q8IYB7-2;Q8IYB7-4	Q8IYB7;H7C440;Q8IYB7-3;Q8IYB7-2	3;2;2;2;1	3;2;2;2;1	3;2;2;2;1	DIS3-like exonuclease 2	DIS3L2	129563	-3.99796	17.9755	-3.90426	0.0035858	0.0184225	-1.57412
J3KPQ4;Q9BRR9-4;Q9BRR9-3;Q9BRR9-2;Q9BRR9;R4GN15;Q9BRR9-5;H0YI36;F8VW89;F8VR90;H0YI33;F8W1N6;F8VQR0	J3KPQ4;Q9BRR9-4;Q9BRR9-3;Q9BRR9-2;Q9BRR9;R4GN15;Q9BRR9-5;H0YI36;F8VW89;F8VR90;H0YI33;F8W1N6;F8VQR0	J3KPQ4;Q9BRR9-4;Q9BRR9-3;Q9BRR9-2;Q9BRR9;R4GN15;Q9BRR9-5;H0YI36	18;18;18;18;18;16;16;10;7;4;4;4;3	18;18;18;18;18;16;16;10;7;4;4;4;3	17;17;17;17;17;15;15;9;7;4;3;4;3	Rho GTPase-activating protein 9	ARHGAP9	64333	-1.08205	22.1492	-3.75436	0.00191116	0.0121795	-1.58
Q5TG40;Q9NPF5	Q5TG40;Q9NPF5	Q5TG40;Q9NPF5	1;1	1;1	1;1	DNA methyltransferase 1-associated protein 1	DMAP1	55929	-1.45812	15.6438	-4.11661	0.00334786	0.0176717	-1.58314
A0A0A0MSX9;P41252;J3KR24;Q5TCD1;Q5TCC9	A0A0A0MSX9;P41252;J3KR24;Q5TCD1;Q5TCC9	A0A0A0MSX9;P41252;J3KR24	29;28;24;10;2	29;28;24;10;2	29;28;24;10;2	Isoleucine--tRNA ligase, cytoplasmic	IARS	3376	0.748396	22.4476	3.75091	0.00192467	0.012223	-1.58694
Q14152;Q14152-2	Q14152;Q14152-2	Q14152;Q14152-2	32;30	32;30	32;30	Eukaryotic translation initiation factor 3 subunit A	EIF3A	8661	0.865125	23.1556	3.74858	0.00193389	0.0122603	-1.59165
P34932;A0A087WYC1;A0A087WTS8;P34932-2	P34932;A0A087WYC1;A0A087WTS8;P34932-2	P34932;A0A087WYC1;A0A087WTS8	32;24;16;5	32;24;16;5	30;22;14;5	Heat shock 70 kDa protein 4	HSPA4	3308	0.594845	23.9544	3.74591	0.00194447	0.0122939	-1.59702
O00453-10;O00453;F2Z2M1;A0A024RCL9;O00453-6;O00453-4;O00453-13;O00453-3;O00453-2;O00453-11	O00453-10;O00453;F2Z2M1;A0A024RCL9;O00453-6;O00453-4;O00453-13;O00453-3;O00453-2;O00453-11	O00453-10;O00453;F2Z2M1;A0A024RCL9;O00453-6;O00453-4;O00453-13;O00453-3;O00453-2;O00453-11	2;2;1;1;1;1;1;1;1;1	2;2;1;1;1;1;1;1;1;1	2;2;1;1;1;1;1;1;1;1	Leukocyte-specific transcript 1 protein	LST1	7940	-1.57887	20.015	-3.92208	0.00284943	0.0157213	-1.59896
Q9H299;Q5T123	Q9H299;Q5T123	Q9H299;Q5T123	4;3	4;3	4;3	SH3 domain-binding glutamic acid-rich-like protein 3	SH3BGRL3	83442	-1.06027	22.4753	-3.74189	0.00196058	0.0123439	-1.60514
A0A0C4DFQ1;A0A0A0MRK6;Q13505-3;Q13505-2;Q13505	A0A0C4DFQ1;A0A0A0MRK6;Q13505-3;Q13505-2;Q13505	A0A0C4DFQ1;A0A0A0MRK6;Q13505-3;Q13505-2;Q13505	2;2;2;2;2	2;2;2;2;2	2;2;2;2;2	Metaxin-1	MTX1	4580	1.39861	16.9141	3.82467	0.00210264	0.0129804	-1.60707
Q16831;C9J486;C9JIP2;B4DND0;F8WD51	Q16831;C9J486;C9JIP2;B4DND0;F8WD51	Q16831;C9J486;C9JIP2;B4DND0	9;5;5;5;2	9;5;5;5;2	9;5;5;5;2	Uridine phosphorylase 1	UPP1	7378	-1.97241	20.5852	-3.76118	0.00210307	0.0129804	-1.60826
A0A0A0MQR2;Q9BY42;A2A2L5;A2A2L6	A0A0A0MQR2;Q9BY42;A2A2L5;A2A2L6	A0A0A0MQR2;Q9BY42;A2A2L5	3;3;2;1	3;3;2;1	3;3;2;1	Protein RTF2 homolog	RTFDC1	51507	2.10726	19.0899	3.87258	0.00259059	0.0148371	-1.60892
Q9BTV4	Q9BTV4	Q9BTV4	6	6	6	Transmembrane protein 43	TMEM43	79188	-1.81306	20.1402	-3.73852	0.00197412	0.0124078	-1.61192
F5H3G7	F5H3G7	F5H3G7	4	2	2		OLR1	4973	-2.95285	17.9725	-3.98081	0.00404348	0.0201513	-1.61501
P14866;M0QXS5;P14866-2;M0R076;M0R1W6;B4DVF8;M0QYL7	P14866;M0QXS5;P14866-2;M0R076;M0R1W6;B4DVF8;M0QYL7	P14866;M0QXS5;P14866-2	18;17;16;3;2;1;1	18;17;16;3;2;1;1	8;7;6;0;2;1;1	Heterogeneous nuclear ribonucleoprotein L	HNRNPL	3191	0.540501	24.262	3.73586	0.00198492	0.0124329	-1.61729
P98171;P98171-2;E7EQN5;E9PCM6;A0A0B4J1X7;S4R314;S4R352;C9JLA8;C9J5M2;F8WAR0;H7C120;H7C2Z8;H7C3K8;H7C3G3	P98171;P98171-2;E7EQN5;E9PCM6;A0A0B4J1X7;S4R314;S4R352;C9JLA8;C9J5M2;F8WAR0;H7C120;H7C2Z8;H7C3K8;H7C3G3	P98171;P98171-2;E7EQN5;E9PCM6;A0A0B4J1X7	28;28;27;23;19;12;10;9;9;8;5;5;4;2	28;28;27;23;19;12;10;9;9;8;5;5;4;2	28;28;27;23;19;12;10;9;9;8;5;5;4;2	Rho GTPase-activating protein 4	ARHGAP4	393	-0.634277	22.532	-3.73267	0.00199792	0.0124829	-1.62371
H0YKQ8;B3KXX3;Q9UHW9-6;Q9UHW9-5;Q9UHW9-2;Q9UHW9-3;Q9UHW9-4;Q9UHW9;H0YMQ9;I3L4N6;Q9UP95-4;Q9UP95-3;Q9UP95-5;Q9UP95-2;Q9UP95-6;Q9UP95;Q9UP95-7	H0YKQ8;B3KXX3;Q9UHW9-6;Q9UHW9-5;Q9UHW9-2;Q9UHW9-3;Q9UHW9-4;Q9UHW9;H0YMQ9;I3L4N6;Q9UP95-4;Q9UP95-3;Q9UP95-5;Q9UP95-2;Q9UP95-6;Q9UP95;Q9UP95-7	H0YKQ8;B3KXX3;Q9UHW9-6;Q9UHW9-5;Q9UHW9-2;Q9UHW9-3;Q9UHW9-4;Q9UHW9;H0YMQ9;I3L4N6;Q9UP95-4;Q9UP95-3;Q9UP95-5;Q9UP95-2;Q9UP95-6;Q9UP95;Q9UP95-7	2;2;2;2;2;2;2;2;1;1;1;1;1;1;1;1;1	2;2;2;2;2;2;2;2;1;1;1;1;1;1;1;1;1	2;2;2;2;2;2;2;2;1;1;1;1;1;1;1;1;1	Solute carrier family 12 member 6;Solute carrier family 12 member 4	SLC12A6;SLC12A4	9990	-1.97273	17.2847	-3.89671	0.00296941	0.0162716	-1.63965
Q15800-2;Q15800	Q15800-2;Q15800	Q15800-2;Q15800	1;1	1;1	1;1	Methylsterol monooxygenase 1	MSMO1	6307	1.3215	16.2415	3.85081	0.00268982	0.0151608	-1.64635
F8WF49;A0A0B4J2C2;Q9Y2H0-3;Q9Y2H0-1;Q9Y2H0	F8WF49;A0A0B4J2C2;Q9Y2H0-3;Q9Y2H0-1;Q9Y2H0	F8WF49;A0A0B4J2C2;Q9Y2H0-3;Q9Y2H0-1;Q9Y2H0	2;2;2;2;2	2;2;2;2;2	2;2;2;2;2	Disks large-associated protein 4	DLGAP4	22839	-2.3918	15.7267	-3.9617	0.00415322	0.0205582	-1.65444
Q02818;H7BZI1;C9JKZ2;C9JBD3;C9J3C1	Q02818;H7BZI1;C9JKZ2;C9JBD3;C9J3C1	Q02818;H7BZI1	15;8;7;2;2	15;8;7;2;2	15;8;7;2;2	Nucleobindin-1	NUCB1	4924	-1.25862	21.3245	-3.7141	0.0020754	0.0128989	-1.66116
Q9P2I0;H0YJF4	Q9P2I0;H0YJF4	Q9P2I0	6;1	6;1	6;1	Cleavage and polyadenylation specificity factor subunit 2	CPSF2	53981	1.59444	18.0765	3.71373	0.00207695	0.0128989	-1.66189
Q9UGP8;A6PVC9	Q9UGP8;A6PVC9	Q9UGP8	18;3	18;3	18;3	Translocation protein SEC63 homolog	SEC63	11231	0.979891	21.4946	3.70736	0.00210426	0.0129804	-1.67475
Q9UPR0;H7C276;Q9UPR0-2;Q9UPR0-3	Q9UPR0;H7C276;Q9UPR0-2;Q9UPR0-3	Q9UPR0;H7C276;Q9UPR0-2;Q9UPR0-3	4;3;3;3	4;3;3;3	4;3;3;3	Inactive phospholipase C-like protein 2;Phosphoinositide phospholipase C	PLCL2	23228	-2.35288	17.7024	-3.79674	0.00295365	0.0162229	-1.68605
A0A087WUT6;O60841	A0A087WUT6;O60841	A0A087WUT6;O60841	13;13	13;13	13;13	Eukaryotic translation initiation factor 5B	EIF5B	9669	1.37849	19.8457	3.73672	0.00220735	0.013548	-1.69091
Q92556;Q92556-3;Q92556-2;H7C0S6;H7C3P3;H7C0N5;C9JIW2;C9IZR8;C9J5X3;C9JB20;Q5JVZ8;Q5JVZ4	Q92556;Q92556-3;Q92556-2;H7C0S6;H7C3P3;H7C0N5;C9JIW2;C9IZR8;C9J5X3;C9JB20;Q5JVZ8;Q5JVZ4	Q92556;Q92556-3	19;10;9;5;5;4;2;2;1;1;1;1	19;10;9;5;5;4;2;2;1;1;1;1	17;9;8;4;4;3;2;2;1;1;0;0	Engulfment and cell motility protein 1	ELMO1	9844	-0.741878	22.6471	-3.69823	0.00214396	0.013203	-1.69314
A0A087X0M4;Q9BWU0;A0A087WWF4;H7C256	A0A087X0M4;Q9BWU0;A0A087WWF4;H7C256	A0A087X0M4;Q9BWU0	5;5;2;1	5;5;2;1	5;5;2;1	Kanadaptin	SLC4A1AP	22950	2.76155	17.6363	3.75436	0.00274392	0.015371	-1.71124
Q9H0R4;Q9H0R4-2;K7ER15;K7EMY7;K7EQD2;K7EJQ8;A0A1B0GXB1	Q9H0R4;Q9H0R4-2;K7ER15;K7EMY7;K7EQD2;K7EJQ8;A0A1B0GXB1	Q9H0R4;Q9H0R4-2;K7ER15;K7EMY7	6;5;4;3;2;1;1	6;5;4;3;2;1;1	6;5;4;3;2;1;1	Haloacid dehalogenase-like hydrolase domain-containing protein 2	HDHD2	84064	-3.37304	19.4195	-3.72653	0.00253424	0.0147147	-1.71215
F2Z2X4;Q9C0E2	F2Z2X4;Q9C0E2	F2Z2X4;Q9C0E2	3;3	3;3	3;3	Exportin-4	XPO4	64328	-1.8065	16.2299	-3.89668	0.00362747	0.0185325	-1.71879
Q9GZL7	Q9GZL7	Q9GZL7	4	4	4	Ribosome biogenesis protein WDR12	WDR12	55759	3.13091	17.6726	3.8031	0.00418599	0.0205812	-1.7259
P46060;H0Y4Q3;B0QYT5;B0QYT4;B0QYT6	P46060;H0Y4Q3;B0QYT5;B0QYT4;B0QYT6	P46060	19;9;5;5;2	19;9;5;5;2	19;9;5;5;2	Ran GTPase-activating protein 1	RANGAP1	5905	1.08908	21.488	3.68185	0.00221718	0.0135853	-1.72616
P36957;P36957-2;Q86SW4;H0YJF9;G3V5M3;G3V3F0	P36957;P36957-2;Q86SW4;H0YJF9;G3V5M3;G3V3F0	P36957;P36957-2;Q86SW4	6;5;3;1;1;1	6;5;3;1;1;1	6;5;3;1;1;1	Dihydrolipoyllysine-residue succinyltransferase component of 2-oxoglutarate dehydrogenase complex, mitochondrial	DLST	1743	1.1716	20.0001	3.68765	0.00243263	0.0144223	-1.73569
Q8WUM0	Q8WUM0	Q8WUM0	12	12	12	Nuclear pore complex protein Nup133	NUP133	55746	1.27744	19.6431	3.67708	0.00223897	0.0136731	-1.73578
B6VEX4;A0A0A0MRT6;Q8IZP0-10;Q8IZP0-8;Q8IZP0-7;Q8IZP0-2;Q8IZP0-4;Q8IZP0-3;Q8IZP0-5;Q8IZP0-6;Q8IZP0-9;Q8IZP0;Q8IZP0-11;Q8IZP0-12;H0Y6B5;B7Z836;E9PEZ7;E7EW77;E7EP65;A0A0C4DG21;F8WAL6;Q9NYB9-3;Q9NYB9-2;Q9NYB9-4;Q9NYB9	B6VEX4;A0A0A0MRT6;Q8IZP0-10;Q8IZP0-8;Q8IZP0-7;Q8IZP0-2;Q8IZP0-4;Q8IZP0-3;Q8IZP0-5;Q8IZP0-6;Q8IZP0-9;Q8IZP0;Q8IZP0-11;Q8IZP0-12;H0Y6B5;B7Z836;E9PEZ7;E7EW77;E7EP65;A0A0C4DG21;F8WAL6;Q9NYB9-3;Q9NYB9-2;Q9NYB9-4;Q9NYB9	B6VEX4;A0A0A0MRT6;Q8IZP0-10;Q8IZP0-8;Q8IZP0-7;Q8IZP0-2;Q8IZP0-4;Q8IZP0-3;Q8IZP0-5;Q8IZP0-6;Q8IZP0-9;Q8IZP0;Q8IZP0-11;Q8IZP0-12	9;9;9;9;9;9;9;9;9;9;9;9;8;7;1;1;1;1;1;1;1;1;1;1;1	9;9;9;9;9;9;9;9;9;9;9;9;8;7;1;1;1;1;1;1;1;1;1;1;1	9;9;9;9;9;9;9;9;9;9;9;9;8;7;1;1;1;1;1;1;1;1;1;1;1	Abl interactor 1	ABI1	10006	-1.74447	19.9919	-3.67347	0.00225559	0.0137059	-1.74305
P40227;P40227-2;J3KRI6	P40227;P40227-2;J3KRI6	P40227;P40227-2	20;17;1	20;17;1	15;13;0	T-complex protein 1 subunit zeta	CCT6A	908	0.581745	23.6932	3.67192	0.00226278	0.0137268	-1.74618
Q9P287;Q9P287-4;Q9P287-3;Q9P287-2	Q9P287;Q9P287-4;Q9P287-3;Q9P287-2	Q9P287;Q9P287-4;Q9P287-3;Q9P287-2	4;3;3;3	4;3;3;3	4;3;3;3	BRCA2 and CDKN1A-interacting protein	BCCIP	56647	2.19468	18.5968	3.84712	0.00321945	0.0171673	-1.75066
P08579	P08579	P08579	7	5	5	U2 small nuclear ribonucleoprotein B	SNRPB2	6629	1.58941	19.2819	3.70427	0.00235381	0.0141211	-1.75438
O15552	O15552	O15552	1	1	1	Free fatty acid receptor 2	FFAR2	2867	-3.13817	15.9383	-4.5299	0.00618597	0.0274615	-1.7582
Q05315	Q05315	Q05315	5	5	5	Galectin-10	CLC	1178	-3.87188	21.5856	-3.70036	0.00266391	0.0151079	-1.76188
Q06210-2;Q06210;O94808	Q06210-2;Q06210;O94808	Q06210-2;Q06210	13;13;2	13;13;2	13;13;2	Glutamine--fructose-6-phosphate aminotransferase [isomerizing] 1	GFPT1	2673	1.00631	20.1341	3.66026	0.00231748	0.0140087	-1.76966
F5H5N2;B4DNC9;B3KQ30;Q9H1K1-2;Q9H1K1	F5H5N2;B4DNC9;B3KQ30;Q9H1K1-2;Q9H1K1	F5H5N2;B4DNC9;B3KQ30;Q9H1K1-2;Q9H1K1	2;2;2;2;2	2;2;2;2;2	2;2;2;2;2	Iron-sulfur cluster assembly enzyme ISCU, mitochondrial	ISCU	23479	1.96311	17.1254	3.77845	0.00360262	0.0184528	-1.77039
Q9H0W9;A0A087WT99;Q9H0W9-2;Q9H0W9-4;Q9H0W9-3;E9PJU8;E9PQS1;E9PPB5;E9PIP1;E9PR95;E9PSC3;E9PLC5;E9PLB3	Q9H0W9;A0A087WT99;Q9H0W9-2;Q9H0W9-4;Q9H0W9-3;E9PJU8;E9PQS1;E9PPB5;E9PIP1;E9PR95;E9PSC3;E9PLC5;E9PLB3	Q9H0W9;A0A087WT99;Q9H0W9-2;Q9H0W9-4;Q9H0W9-3;E9PJU8;E9PQS1;E9PPB5	9;8;8;7;7;6;6;5;3;2;2;2;2	9;8;8;7;7;6;6;5;3;2;2;2;2	9;8;8;7;7;6;6;5;3;2;2;2;2	Ester hydrolase C11orf54	C11orf54	28970	-1.6628	20.1054	-3.65945	0.00232135	0.0140087	-1.7713
A0A087WZV0;O43314-2;O43314;D6RBU4;H0Y9S9;H0Y9M0;A0A087WWN8;F8W9A8;B7WPL9;Q6PFW1-6;Q6PFW1-5;Q6PFW1-7;Q6PFW1-4;Q6PFW1-3;Q6PFW1-2;Q6PFW1;K7EPT7	A0A087WZV0;O43314-2;O43314;D6RBU4;H0Y9S9;H0Y9M0;A0A087WWN8;F8W9A8;B7WPL9;Q6PFW1-6;Q6PFW1-5;Q6PFW1-7;Q6PFW1-4;Q6PFW1-3;Q6PFW1-2;Q6PFW1;K7EPT7	A0A087WZV0;O43314-2;O43314;D6RBU4	13;13;13;7;3;2;2;2;2;2;2;2;2;2;2;2;1	13;13;13;7;3;2;2;2;2;2;2;2;2;2;2;2;1	13;13;13;7;3;2;2;2;2;2;2;2;2;2;2;2;1	Inositol hexakisphosphate and diphosphoinositol-pentakisphosphate kinase 2	PPIP5K2	23262	-1.76712	19.9098	-3.65877	0.00232458	0.0140087	-1.77266
J3KPP4;O95232;D6RDI2;D6RHH0;H7C5U7;U3KQT3;C9JL41;O95232-2	J3KPP4;O95232;D6RDI2;D6RHH0;H7C5U7;U3KQT3;C9JL41;O95232-2	J3KPP4;O95232;D6RDI2	4;4;3;1;1;1;1;1	4;4;3;1;1;1;1;1	4;4;3;1;1;1;1;1	Luc7-like protein 3	LUC7L3	51747	1.50652	19.4857	3.65687	0.00233366	0.0140403	-1.77649
Q92797;A0A087WUE9;M0R3C7;Q92797-2;M0R1C2;M0R180;M0QXP5	Q92797;A0A087WUE9;M0R3C7;Q92797-2;M0R1C2;M0R180;M0QXP5	Q92797;A0A087WUE9	6;4;2;2;1;1;1	6;4;2;2;1;1;1	6;4;2;2;1;1;1	Symplekin	SYMPK	8189	1.38326	18.5439	3.66427	0.00254799	0.0147421	-1.78127
F8VUA2;F8VVT7;Q9HD42	F8VUA2;F8VVT7;Q9HD42	F8VUA2;F8VVT7;Q9HD42	2;2;2	2;2;2	2;2;2	Charged multivesicular body protein 1a	CHMP1A	5119	1.79798	18.5127	3.7712	0.00308749	0.016697	-1.7836
P60228;E5RGA2;H0YBR5;E5RHS5;H0YAW4;E5RIT4;E5RII3;E5RIP5;E5RJ25;H0YBP5	P60228;E5RGA2;H0YBR5;E5RHS5;H0YAW4;E5RIT4;E5RII3;E5RIP5;E5RJ25;H0YBP5	P60228;E5RGA2	19;14;7;7;6;4;3;2;2;2	19;14;7;7;6;4;3;2;2;2	19;14;7;7;6;4;3;2;2;2	Eukaryotic translation initiation factor 3 subunit E	EIF3E	3646	0.602501	22.8296	3.65247	0.00235481	0.0141211	-1.78536
Q96S44;Q5JZ02	Q96S44;Q5JZ02	Q96S44;Q5JZ02	4;2	4;2	4;2	TP53-regulating kinase	TP53RK	112858	1.84759	18.9909	3.64836	0.00237473	0.0142173	-1.79364
P05091;P05091-2;F8VP50;S4R3S4;H0YKL3;H0YMG7;O94788-4;O94788-2;O94788-3;O94788	P05091;P05091-2;F8VP50;S4R3S4;H0YKL3;H0YMG7;O94788-4;O94788-2;O94788-3;O94788	P05091;P05091-2	19;16;8;4;1;1;1;1;1;1	19;16;8;4;1;1;1;1;1;1	19;16;8;4;1;1;1;1;1;1	Aldehyde dehydrogenase, mitochondrial	ALDH2	217	1.02789	22.9495	3.64646	0.00238399	0.0142396	-1.79746
E9PR30;P62861	E9PR30;P62861	E9PR30;P62861	1;1	1;1	1;1	40S ribosomal protein S30	FAU	2197	0.823448	21.3711	3.7437	0.00279782	0.0155775	-1.80037
B4DR61;P61619;P61619-3;F8W776;Q8TC24;Q9H9S3-2;Q9H9S3-3;Q9H9S3;H7C1Q9;H7C069;A6NK38;F2Z2C7;A6NIF9;C9JJV4	B4DR61;P61619;P61619-3;F8W776;Q8TC24;Q9H9S3-2;Q9H9S3-3;Q9H9S3;H7C1Q9;H7C069;A6NK38;F2Z2C7;A6NIF9;C9JJV4	B4DR61;P61619;P61619-3	6;6;4;2;2;2;2;2;1;1;1;1;1;1	6;6;4;2;2;2;2;2;1;1;1;1;1;1	5;5;4;1;1;1;1;1;0;0;0;0;0;0	Protein transport protein Sec61 subunit alpha isoform 1	SEC61A1	29927	1.50551	21.1221	3.68057	0.002467	0.0145603	-1.80076
Q15717;Q15717-2;M0QZR9;M0R055	Q15717;Q15717-2;M0QZR9;M0R055	Q15717;Q15717-2;M0QZR9	9;8;6;2	9;8;6;2	9;8;6;2	ELAV-like protein 1	ELAVL1	1994	1.42652	21.5856	3.64396	0.00239629	0.0142763	-1.80252
E9PSI1;E9PQ80;Q9BY43;Q9BY43-2;E9PQI5;E9PMQ9;O15321-2;O15321;E9PJC4;E9PQY7;E9PS99;E9PL78;E9PJM1;G3V1B9;H0YIN6;E9PNW2	E9PSI1;E9PQ80;Q9BY43;Q9BY43-2;E9PQI5;E9PMQ9;O15321-2;O15321;E9PJC4;E9PQY7;E9PS99;E9PL78;E9PJM1;G3V1B9;H0YIN6;E9PNW2	E9PSI1;E9PQ80;Q9BY43;Q9BY43-2	7;4;4;4;3;3;3;3;2;2;2;2;2;2;1;1	7;4;4;4;3;3;3;3;2;2;2;2;2;2;1;1	7;4;4;4;3;3;3;3;2;2;2;2;2;2;1;1	Charged multivesicular body protein 4a	CHMP4A	29082	2.11014	19.1899	3.74039	0.00281478	0.0156474	-1.80639
H7C5E4;Q8IZH2-2;Q8IZH2	H7C5E4;Q8IZH2-2;Q8IZH2	H7C5E4;Q8IZH2-2;Q8IZH2	3;3;3	3;3;3	3;3;3	5-3 exoribonuclease 1	XRN1	54464	1.91215	18.0313	3.87834	0.00373034	0.0189259	-1.80654
F5H053	F5H053	F5H053	4	1	1		PLBD1	79887	-2.06869	18.7511	-3.91038	0.00446414	0.0214302	-1.80791
B7ZL14;Q96RU3-4;Q96RU3-3;Q96RU3-5;Q96RU3-2;Q96RU3;H0Y7W6	B7ZL14;Q96RU3-4;Q96RU3-3;Q96RU3-5;Q96RU3-2;Q96RU3;H0Y7W6	B7ZL14;Q96RU3-4;Q96RU3-3;Q96RU3-5;Q96RU3-2;Q96RU3;H0Y7W6	16;16;16;16;16;16;13	16;16;16;16;16;16;13	16;16;16;16;16;16;13	Formin-binding protein 1	FNBP1	23048	-1.05768	21.9402	-3.64002	0.00241571	0.0143686	-1.81045
Q86W42-3;Q86W42;Q86W42-2	Q86W42-3;Q86W42;Q86W42-2	Q86W42-3;Q86W42;Q86W42-2	3;3;2	3;3;2	3;3;2	THO complex subunit 6 homolog	THOC6	79228	1.66085	18.626	3.67535	0.00249265	0.0146165	-1.81097
Q9BWJ5	Q9BWJ5	Q9BWJ5	2	2	2	Splicing factor 3B subunit 5	SF3B5	83443	1.76035	18.2545	3.65595	0.00259037	0.0148371	-1.81434
P11717;S4R328	P11717;S4R328	P11717	36;4	36;4	36;4	Cation-independent mannose-6-phosphate receptor	IGF2R	3482	-0.866139	22.782	-3.63752	0.00242812	0.014419	-1.81548
P49458;E9PE20;P49458-2	P49458;E9PE20;P49458-2	P49458;E9PE20;P49458-2	4;2;2	4;2;2	4;2;2	Signal recognition particle 9 kDa protein	SRP9	6726	1.03223	22.0682	3.63369	0.00244729	0.0144857	-1.82321
P49754-2;P49754;P49754-3;C9J2U9;C9JZ11;C9JU58;C9J3F8;H7BXH3	P49754-2;P49754;P49754-3;C9J2U9;C9JZ11;C9JU58;C9J3F8;H7BXH3	P49754-2;P49754;P49754-3	4;4;3;1;1;1;1;1	4;4;3;1;1;1;1;1	4;4;3;1;1;1;1;1	Vacuolar protein sorting-associated protein 41 homolog	VPS41	27072	-1.93176	17.9448	-3.62908	0.00247053	0.0145603	-1.83249
P41091;Q2VIR3;F8W810;Q2VIR3-2;H7BZU1	P41091;Q2VIR3;F8W810;Q2VIR3-2;H7BZU1	P41091;Q2VIR3;F8W810;Q2VIR3-2	15;11;8;8;4	15;11;8;8;4	15;11;8;8;4	Eukaryotic translation initiation factor 2 subunit 3;Putative eukaryotic translation initiation factor 2 subunit 3-like protein	EIF2S3;EIF2S3L	1968	0.659497	22.2735	3.62882	0.00247183	0.0145603	-1.83301
A0A0C4DGE6;E9PNT2;E9PIR1;A0A0G2JRG8;A0A0G2JNY3;Q6ZUM4-2;Q6ZUM4-3;Q6ZUM4;E9PNX6	A0A0C4DGE6;E9PNT2;E9PIR1;A0A0G2JRG8;A0A0G2JNY3;Q6ZUM4-2;Q6ZUM4-3;Q6ZUM4;E9PNX6	A0A0C4DGE6;E9PNT2;E9PIR1;A0A0G2JRG8;A0A0G2JNY3;Q6ZUM4-2;Q6ZUM4-3;Q6ZUM4	5;5;5;5;5;5;5;5;1	5;5;5;5;5;5;5;5;1	5;5;5;5;5;5;5;5;1	Rho GTPase-activating protein 27	ARHGAP27	201176	-3.28988	16.1325	-3.99714	0.00518861	0.0238196	-1.83304
H3BUG4;H3BV90;H3BT65;Q6FI81-3;Q6FI81;H3BQ23;H3BPG7	H3BUG4;H3BV90;H3BT65;Q6FI81-3;Q6FI81;H3BQ23;H3BPG7	H3BUG4;H3BV90;H3BT65;Q6FI81-3;Q6FI81;H3BQ23;H3BPG7	3;3;3;3;3;2;2	3;3;3;3;3;2;2	3;3;3;3;3;2;2	Anamorsin	CIAPIN1	57019	1.22318	18.3815	3.66366	0.00255105	0.0147421	-1.83383
P31948;P31948-2;P31948-3;F5H783;F5GXD8;H0YGI8	P31948;P31948-2;P31948-3;F5H783;F5GXD8;H0YGI8	P31948;P31948-2;P31948-3	23;21;20;10;7;6	23;21;20;10;7;6	23;21;20;10;7;6	Stress-induced-phosphoprotein 1	STIP1	10963	0.72154	23.6294	3.62765	0.00247776	0.0145718	-1.83536
J3KQJ1;Q8NBJ7;E9PBT8;A8MXB9;Q8NBJ7-2;J3QT17;C9JL30;C9J660;Q8NBJ7-5;H7C3B2;F8WA42;Q8NBJ7-3;F8WEX5;E9PG02;F8WEV7;F8WES7;Q8NBJ7-4	J3KQJ1;Q8NBJ7;E9PBT8;A8MXB9;Q8NBJ7-2;J3QT17;C9JL30;C9J660;Q8NBJ7-5;H7C3B2;F8WA42;Q8NBJ7-3;F8WEX5;E9PG02;F8WEV7;F8WES7;Q8NBJ7-4	J3KQJ1;Q8NBJ7;E9PBT8;A8MXB9;Q8NBJ7-2;J3QT17;C9JL30;C9J660;Q8NBJ7-5;H7C3B2;F8WA42;Q8NBJ7-3	6;6;5;5;5;4;4;4;4;3;3;3;2;2;1;1;1	6;6;5;5;5;4;4;4;4;3;3;3;2;2;1;1;1	6;6;5;5;5;4;4;4;4;3;3;3;2;2;1;1;1	Sulfatase-modifying factor 2	SUMF2	25870	1.98115	19.0248	3.68284	0.00312695	0.0168211	-1.84039
P02763	P02763	P02763	7	7	5	Alpha-1-acid glycoprotein 1	ORM1	5004	-2.58844	21.7278	-3.62381	0.00249734	0.0146165	-1.84309
Q9UJX3-2;Q9UJX3	Q9UJX3-2;Q9UJX3	Q9UJX3-2;Q9UJX3	2;2	2;2	2;2	Anaphase-promoting complex subunit 7	ANAPC7	51434	1.96791	17.5586	3.90522	0.00449672	0.0215301	-1.84336
Q16851;A0A087WYS1;E7EUC7;C9JQU9;C9J6Q0	Q16851;A0A087WYS1;E7EUC7;C9JQU9;C9J6Q0	Q16851;A0A087WYS1;E7EUC7	24;23;23;8;3	24;23;23;8;3	2;1;1;0;2	UTP--glucose-1-phosphate uridylyltransferase	UGP2	7360	-0.520957	24.8521	-3.62122	0.00251068	0.0146484	-1.84832
Q07666-2;Q07666;Q07666-3;O75525-2;O75525;Q5VWX1	Q07666-2;Q07666;Q07666-3;O75525-2;O75525;Q5VWX1	Q07666-2;Q07666;Q07666-3	6;6;5;1;1;1	6;6;5;1;1;1	6;6;5;1;1;1	KH domain-containing, RNA-binding, signal transduction-associated protein 1	KHDRBS1	10657	0.780963	22.0937	3.62119	0.00251081	0.0146484	-1.84837
A0A0A0MSJ9;Q15283-2;Q15283	A0A0A0MSJ9;Q15283-2;Q15283	A0A0A0MSJ9;Q15283-2;Q15283	3;3;3	3;3;3	3;3;3	Ras GTPase-activating protein 2	RASA2	5922	-2.6175	17.3984	-3.98372	0.00527823	0.0240745	-1.84986
Q13123;D6REL4;E7EQZ7;D6RCQ4;D6RAY9	Q13123;D6REL4;E7EQZ7;D6RCQ4;D6RAY9	Q13123;D6REL4;E7EQZ7	3;2;2;1;1	3;2;2;1;1	3;2;2;1;1	Protein Red	IK	3550	1.82131	17.4795	3.72587	0.00392801	0.0196831	-1.8556
P53634;H0YCY8;P53634-2;P53634-3	P53634;H0YCY8;P53634-2;P53634-3	P53634;H0YCY8	12;6;2;2	12;6;2;2	12;6;2;2	Dipeptidyl peptidase 1;Dipeptidyl peptidase 1 exclusion domain chain;Dipeptidyl peptidase 1 heavy chain;Dipeptidyl peptidase 1 light chain	CTSC	1075	-0.623868	23.087	-3.61747	0.00253005	0.0147137	-1.85587
Q8TCU6;Q8TCU6-3;Q8TCU6-2;H0YDZ4	Q8TCU6;Q8TCU6-3;Q8TCU6-2;H0YDZ4	Q8TCU6;Q8TCU6-3	32;29;15;12	32;29;15;12	31;28;15;12	Phosphatidylinositol 3,4,5-trisphosphate-dependent Rac exchanger 1 protein	PREX1	57580	-1.7671	22.0906	-3.61587	0.00253835	0.0147152	-1.85908
O00560-2;G5EA09	O00560-2;G5EA09	O00560-2;G5EA09	11;10	1;1	1;1	Syntenin-1	SDCBP	6386	-1.36746	17.1434	-3.62996	0.00272739	0.0153254	-1.86507
Q96BX8;K7ESA9	Q96BX8;K7ESA9	Q96BX8	5;1	5;1	5;1	MOB kinase activator 3A	MOB3A	126308	-1.77083	20.1468	-3.61201	0.00255855	0.0147621	-1.86686
P05141;Q9H0C2	P05141;Q9H0C2	P05141	13;2	13;2	5;0	ADP/ATP translocase 2;ADP/ATP translocase 2, N-terminally processed	SLC25A5	292	0.720919	24.6112	3.60809	0.00257922	0.0148345	-1.87476
Q13217;X6R9L0	Q13217;X6R9L0	Q13217;X6R9L0	13;11	13;11	13;11	DnaJ homolog subfamily C member 3	DNAJC3	5611	1.29786	21.3475	3.60571	0.00259182	0.0148371	-1.87955
P30040;F8VY02;F8W1G0;P30040-2	P30040;F8VY02;F8W1G0;P30040-2	P30040;F8VY02	10;6;1;1	10;6;1;1	10;6;1;1	Endoplasmic reticulum resident protein 29	ERP29	10961	0.506663	24.3185	3.60123	0.00261575	0.0149506	-1.88857
Q9Y613	Q9Y613	Q9Y613	1	1	1	FH1/FH2 domain-containing protein 1	FHOD1	29109	-1.76704	17.0175	-3.68827	0.00417939	0.0205812	-1.8959
Q99986;H0YJ50;H0YJJ9;H0YJF7	Q99986;H0YJ50;H0YJJ9;H0YJF7	Q99986;H0YJ50	12;9;4;1	12;9;4;1	12;9;4;1	Serine/threonine-protein kinase VRK1	VRK1	7443	1.35208	21.7249	3.59706	0.00263825	0.0150502	-1.89698
A0A0D9SFK2;Q92614-2;Q92614-4;Q92614;Q92614-3;Q92614-5;H0YEV9;A0A1B0GWJ6	A0A0D9SFK2;Q92614-2;Q92614-4;Q92614;Q92614-3;Q92614-5;H0YEV9;A0A1B0GWJ6	A0A0D9SFK2;Q92614-2;Q92614-4;Q92614;Q92614-3;Q92614-5	44;44;44;44;42;40;4;1	44;44;44;44;42;40;4;1	44;44;44;44;42;40;4;1	Unconventional myosin-XVIIIa	MYO18A	399687	0.721271	23.2113	3.59644	0.00264158	0.0150502	-1.89821
Q9UHY1;F8W6G1;C9JHZ6;C9JDW7	Q9UHY1;F8W6G1;C9JHZ6;C9JDW7	Q9UHY1;F8W6G1	8;7;2;1	8;7;2;1	8;7;2;1	Nuclear receptor-binding protein	NRBP1	29959	-1.12619	20.1076	-3.59443	0.00265248	0.0150664	-1.90225
Q6YN16;Q6YN16-2	Q6YN16;Q6YN16-2	Q6YN16;Q6YN16-2	8;7	8;7	8;7	Hydroxysteroid dehydrogenase-like protein 2	HSDL2	84263	-1.05309	20.1097	-3.60921	0.00284206	0.0157043	-1.90492
I3L0H8;F6QDS0;H3BQK0;Q9UMR2-2;Q9UMR2-4;Q9NUU7;Q9UMR2;I3L352;Q9UMR2-3;Q9NUU7-2;H3BMQ5;H3BN59;H3BTB3	I3L0H8;F6QDS0;H3BQK0;Q9UMR2-2;Q9UMR2-4;Q9NUU7;Q9UMR2;I3L352;Q9UMR2-3;Q9NUU7-2;H3BMQ5;H3BN59;H3BTB3	I3L0H8;F6QDS0;H3BQK0;Q9UMR2-2;Q9UMR2-4;Q9NUU7;Q9UMR2;I3L352;Q9UMR2-3;Q9NUU7-2	9;9;9;9;9;9;9;7;7;7;3;3;2	9;9;9;9;9;9;9;7;7;7;3;3;2	9;9;9;9;9;9;9;7;7;7;3;3;2	ATP-dependent RNA helicase DDX19B;ATP-dependent RNA helicase DDX19A	DDX19A;DDX19B	55308	0.727043	20.9708	3.58877	0.00268346	0.0151608	-1.91365
P53990-2;P53990;P53990-4;P53990-5;H3BMU1;H3BUI0;P53990-3;H3BQF7;J3KR23;F5GXM3;P53990-6;H3BRE2;H3BQ38;E9PF00;H3BPP6	P53990-2;P53990;P53990-4;P53990-5;H3BMU1;H3BUI0;P53990-3;H3BQF7;J3KR23;F5GXM3;P53990-6;H3BRE2;H3BQ38;E9PF00;H3BPP6	P53990-2;P53990;P53990-4;P53990-5;H3BMU1;H3BUI0;P53990-3;H3BQF7;J3KR23;F5GXM3	8;8;8;7;6;6;6;5;5;4;3;2;1;1;1	8;8;8;7;6;6;6;5;5;4;3;2;1;1;1	8;8;8;7;6;6;6;5;5;4;3;2;1;1;1	IST1 homolog	IST1	9798	-1.17473	21.1512	-3.58778	0.00268893	0.0151608	-1.91565
A6NC98;A6NC98-4;A6NC98-2;H7BY33;A6NC98-5;A6NC98-3;A6NC98-6	A6NC98;A6NC98-4;A6NC98-2;H7BY33;A6NC98-5;A6NC98-3;A6NC98-6	A6NC98;A6NC98-4;A6NC98-2	41;35;24;18;18;13;1	41;35;24;18;18;13;1	41;35;24;18;18;13;1	Coiled-coil domain-containing protein 88B	CCDC88B	283234	-1.03575	22.208	-3.58479	0.0027055	0.0152257	-1.92167
P46939;P46939-2;P46939-4;Q5T097;P46939-3;Q5T098	P46939;P46939-2;P46939-4;Q5T097;P46939-3;Q5T098	P46939;P46939-2;P46939-4;Q5T097	8;8;6;4;2;1	8;8;6;4;2;1	8;8;6;4;2;1	Utrophin	UTRN	7402	-2.44095	22.9801	-3.57805	0.00274318	0.015371	-1.93524
Q93033	Q93033	Q93033	8	8	8	Immunoglobulin superfamily member 2	CD101	9398	3.00591	17.932	3.71883	0.00476694	0.0225742	-1.93918
P51580	P51580	P51580	4	4	4	Thiopurine S-methyltransferase	TPMT	7172	1.78858	19.149	3.64772	0.00294551	0.0162025	-1.94178
Q93008-1;Q93008;O00507-2	Q93008-1;Q93008;O00507-2	Q93008-1;Q93008	27;27;11	27;27;11	15;15;0	Probable ubiquitin carboxyl-terminal hydrolase FAF-X	USP9X	8239	-0.888004	21.4529	-3.57442	0.00276369	0.0154581	-1.94255
Q8NC51-4;Q8NC51-3;Q8NC51-2;Q8NC51	Q8NC51-4;Q8NC51-3;Q8NC51-2;Q8NC51	Q8NC51-4;Q8NC51-3;Q8NC51-2;Q8NC51	10;10;9;9	10;10;9;9	10;10;9;9	Plasminogen activator inhibitor 1 RNA-binding protein	SERBP1	26135	2.02033	20.6611	3.57066	0.00278507	0.0155301	-1.95011
A0A0A0MT60;Q5T1M5;Q5T1M5-2;X6RKW4;Q5T1M5-3	A0A0A0MT60;Q5T1M5;Q5T1M5-2;X6RKW4;Q5T1M5-3	A0A0A0MT60;Q5T1M5;Q5T1M5-2	15;15;14;1;1	15;15;14;1;1	15;15;14;1;1	Peptidyl-prolyl cis-trans isomerase;FK506-binding protein 15	FKBP15	23307	-1.31382	21.6357	-3.56407	0.00282298	0.0156474	-1.96337
O43516-2;O43516;O43516-3;E9PB87;O43516-4;B8ZZ90;C9JB04;C9JTB9	O43516-2;O43516;O43516-3;E9PB87;O43516-4;B8ZZ90;C9JB04;C9JTB9	O43516-2;O43516;O43516-3;E9PB87;O43516-4	15;15;15;10;8;2;2;1	15;15;15;10;8;2;2;1	15;15;15;10;8;2;2;1	WAS/WASL-interacting protein family member 1	WIPF1	7456	-1.00758	21.1169	-3.56403	0.00282321	0.0156474	-1.96345
E9PPJ0;Q13435;H0YEX5;E9PJ04;H0YCG1;E9PJT3;E9PIL8	E9PPJ0;Q13435;H0YEX5;E9PJ04;H0YCG1;E9PJT3;E9PIL8	E9PPJ0;Q13435	15;15;6;6;6;5;1	15;15;6;6;6;5;1	15;15;6;6;6;5;1	Splicing factor 3B subunit 2	SF3B2	10992	1.01765	21.6206	3.56181	0.00283611	0.0156951	-1.96792
F8W031;F8VXJ7;Q9Y2B0;F8W1K5;F8VP03;H0YIH9;H0YI18;F8W1U5;Q9Y2B0-2	F8W031;F8VXJ7;Q9Y2B0;F8W1K5;F8VP03;H0YIH9;H0YI18;F8W1U5;Q9Y2B0-2	F8W031;F8VXJ7;Q9Y2B0;F8W1K5	8;7;7;5;3;2;2;2;2	7;7;7;5;2;2;2;2;2	7;7;7;5;2;2;2;2;2	Protein canopy homolog 2	CNPY2	10330	2.21081	19.9781	3.60635	0.00318798	0.0170741	-1.96845
Q92598-2;Q92598;Q92598-3;Q92598-4;A0A0A0MSM0;Q5TBM3;R4GN69	Q92598-2;Q92598;Q92598-3;Q92598-4;A0A0A0MSM0;Q5TBM3;R4GN69	Q92598-2;Q92598;Q92598-3;Q92598-4;A0A0A0MSM0	20;20;19;19;16;3;2	19;19;18;18;15;3;2	18;18;17;17;14;3;2	Heat shock protein 105 kDa	HSPH1	10808	1.76223	20.9254	3.55226	0.00289229	0.0159337	-1.98715
A0A0C4DFZ2;P15289-2;P15289	A0A0C4DFZ2;P15289-2;P15289	A0A0C4DFZ2;P15289-2;P15289	5;5;5	5;5;5	5;5;5	Arylsulfatase A;Arylsulfatase A component B;Arylsulfatase A component C	ARSA	410	-2.36195	18.2455	-3.61009	0.00408911	0.0203233	-2.00762
P38117;P38117-2;M0QY67	P38117;P38117-2;M0QY67	P38117;P38117-2	9;9;3	9;9;3	9;9;3	Electron transfer flavoprotein subunit beta	ETFB	2109	1.78225	20.3452	3.5391	0.00297142	0.0162716	-2.01361
P18510-4;P18510-2;P18510;P18510-3	P18510-4;P18510-2;P18510;P18510-3	P18510-4;P18510-2;P18510;P18510-3	3;3;3;3	3;3;3;3	3;3;3;3	Interleukin-1 receptor antagonist protein	IL1RN	3557	-3.01007	16.3873	-3.85309	0.0062445	0.0276877	-2.01515
E9PF19;Q9Y4P3;Q96E41	E9PF19;Q9Y4P3;Q96E41	E9PF19;Q9Y4P3;Q96E41	5;5;4	5;5;4	5;5;4	Transducin beta-like protein 2	TBL2	26608	2.7232	19.0011	3.68548	0.00419873	0.0205884	-2.01614
O75064;E9PAK5	O75064;E9PAK5	O75064;E9PAK5	2;1	2;1	2;1	DENN domain-containing protein 4B	DENND4B	9909	-1.09271	16.796	-3.60842	0.00358389	0.0184225	-2.01638
Q3ZCQ8;Q3ZCQ8-2;M0R0C3;M0R2F8;M0R047;M0R003;Q3ZCQ8-3;M0QXC3;M0R2Z3;M0R303;M0R2D2;M0R1Y4	Q3ZCQ8;Q3ZCQ8-2;M0R0C3;M0R2F8;M0R047;M0R003;Q3ZCQ8-3;M0QXC3;M0R2Z3;M0R303;M0R2D2;M0R1Y4	Q3ZCQ8;Q3ZCQ8-2;M0R0C3;M0R2F8;M0R047;M0R003;Q3ZCQ8-3	4;4;2;2;2;2;2;1;1;1;1;1	4;4;2;2;2;2;2;1;1;1;1;1	4;4;2;2;2;2;2;1;1;1;1;1	Mitochondrial import inner membrane translocase subunit TIM50	TIMM50	92609	1.82414	18.8016	3.56906	0.00307792	0.016697	-2.01892
P05198;H0YJS4;G3V4T5	P05198;H0YJS4;G3V4T5	P05198;H0YJS4;G3V4T5	16;12;12	16;12;12	16;12;12	Eukaryotic translation initiation factor 2 subunit 1	EIF2S1	1965	0.666396	22.6393	3.53549	0.00299355	0.0163683	-2.02088
P42226;P42226-2;P42226-3;H0YJH6;G3V2X7;Q5FBW6;G3V2L2;G3V2M3;G3V3E9;G3V2H4;G3V5I8;G3V568;G3V370;G3V5K5	P42226;P42226-2;P42226-3;H0YJH6;G3V2X7;Q5FBW6;G3V2L2;G3V2M3;G3V3E9;G3V2H4;G3V5I8;G3V568;G3V370;G3V5K5	P42226;P42226-2;P42226-3;H0YJH6	7;6;6;4;3;1;1;1;1;1;1;1;1;1	7;6;6;4;3;1;1;1;1;1;1;1;1;1	7;6;6;4;3;1;1;1;1;1;1;1;1;1	Signal transducer and activator of transcription 6	STAT6	6778	-1.18742	19.3284	-3.54887	0.00320387	0.0171239	-2.02337
A0A024QZP7;P06493;A0A087WZZ9;E5RIU6;P06493-2;K7ELV5;G3V317	A0A024QZP7;P06493;A0A087WZZ9;E5RIU6;P06493-2;K7ELV5;G3V317	A0A024QZP7;P06493;A0A087WZZ9;E5RIU6;P06493-2	8;8;7;6;6;2;1	8;8;7;6;6;2;1	6;6;5;4;5;0;0	Cyclin-dependent kinase 1	CDC2;CDK1	983	-1.42527	22.1632	-3.53873	0.00326907	0.0173559	-2.02607
B7WPG3;C9IYN3;D6W592;Q8WVV9-5;Q8WVV9-4;Q8WVV9;H7C464;Q8WVV9-3;Q8WVV9-2;C9JJZ7;H7BXH8	B7WPG3;C9IYN3;D6W592;Q8WVV9-5;Q8WVV9-4;Q8WVV9;H7C464;Q8WVV9-3;Q8WVV9-2;C9JJZ7;H7BXH8	B7WPG3;C9IYN3;D6W592;Q8WVV9-5;Q8WVV9-4;Q8WVV9	12;12;12;12;12;12;5;5;5;3;3	11;11;11;11;11;11;4;5;5;3;3	11;11;11;11;11;11;4;5;5;3;3	Heterogeneous nuclear ribonucleoprotein L-like	HNRNPLL;HNRPLL	92906	1.28964	20.7713	3.53028	0.00302574	0.0165196	-2.03136
Q5EG05-2;Q5EG05;E9PQW1	Q5EG05-2;Q5EG05;E9PQW1	Q5EG05-2;Q5EG05;E9PQW1	3;3;2	2;2;1	2;2;1	Caspase recruitment domain-containing protein 16	CARD16	114769	-1.79397	19.2372	-3.55522	0.00351583	0.0181908	-2.03475
P62913;P62913-2;Q5VVC8;Q5VVC9	P62913;P62913-2;Q5VVC8;Q5VVC9	P62913;P62913-2;Q5VVC8	4;3;2;1	4;3;2;1	4;3;2;1	60S ribosomal protein L11	RPL11	6135	1.51253	21.768	3.528	0.00303993	0.0165724	-2.03594
B2R5W2;G3V4C1;P07910-2;G3V4W0;B4DY08;G3V2Q1;P07910;G3V576;P07910-4;G3V2D6;P07910-3;G3V555;G3V5V7;G3V575;A0A0G2JPF8;A0A0G2JNQ3;P0DMR1;O60812;B7ZW38;B2RXH8;G3V5X6;G3V3K6;G3V251;B4DSU6;G3V4M8;G3V2H6	B2R5W2;G3V4C1;P07910-2;G3V4W0;B4DY08;G3V2Q1;P07910;G3V576;P07910-4;G3V2D6;P07910-3;G3V555;G3V5V7;G3V575;A0A0G2JPF8;A0A0G2JNQ3;P0DMR1;O60812;B7ZW38;B2RXH8;G3V5X6;G3V3K6;G3V251;B4DSU6;G3V4M8;G3V2H6	B2R5W2;G3V4C1;P07910-2;G3V4W0;B4DY08;G3V2Q1;P07910;G3V576;P07910-4;G3V2D6;P07910-3;G3V555;G3V5V7;G3V575;A0A0G2JPF8;A0A0G2JNQ3;P0DMR1;O60812;B7ZW38;B2RXH8	13;13;13;12;12;12;12;11;11;8;8;7;7;7;7;7;7;7;7;7;6;6;6;5;4;3	13;13;13;12;12;12;12;11;11;8;8;7;7;7;7;7;7;7;7;7;6;6;6;5;4;3	13;13;13;12;12;12;12;11;11;8;8;7;7;7;7;7;7;7;7;7;6;6;6;5;4;3	Heterogeneous nuclear ribonucleoproteins C1/C2;Heterogeneous nuclear ribonucleoprotein C-like 4;Heterogeneous nuclear ribonucleoprotein C-like 1;Heterogeneous nuclear ribonucleoprotein C-like 3;Heterogeneous nuclear ribonucleoprotein C-like 2	HNRNPC;HNRNPCL4;HNRNPCL1;HNRNPCL3;HNRNPCL2	3183	1.01122	24.2461	3.52506	0.00305834	0.0166479	-2.04185
P82979;F8VZQ9;H0YHG0;F8VS12	P82979;F8VZQ9;H0YHG0;F8VS12	P82979;F8VZQ9;H0YHG0	6;5;5;1	6;5;5;1	6;5;5;1	SAP domain-containing ribonucleoprotein	SARNP	84324	1.48476	21.2379	3.556	0.00315881	0.0169427	-2.04446
Q13347;Q5TFK1	Q13347;Q5TFK1	Q13347	12;2	12;2	12;2	Eukaryotic translation initiation factor 3 subunit I	EIF3I	8668	1.16616	21.3699	3.52129	0.0030821	0.016697	-2.04944
P00505;P00505-2	P00505;P00505-2	P00505;P00505-2	13;11	13;11	13;11	Aspartate aminotransferase, mitochondrial	GOT2	2806	0.772629	21.8979	3.52074	0.00308558	0.016697	-2.05054
H7BXH2;E9PKF6;Q5H9R7-3;Q5H9R7-4;Q5H9R7-6;Q5H9R7-2;Q5H9R7;Q5H9R7-5;E9PQP7;E9PK08;H0YEN2;H0YDW1;E9PNN8;E9PJD8;E9PKG4	H7BXH2;E9PKF6;Q5H9R7-3;Q5H9R7-4;Q5H9R7-6;Q5H9R7-2;Q5H9R7;Q5H9R7-5;E9PQP7;E9PK08;H0YEN2;H0YDW1;E9PNN8;E9PJD8;E9PKG4	H7BXH2;E9PKF6;Q5H9R7-3;Q5H9R7-4;Q5H9R7-6;Q5H9R7-2;Q5H9R7;Q5H9R7-5	11;11;11;11;11;11;11;11;5;4;4;2;2;1;1	11;11;11;11;11;11;11;11;5;4;4;2;2;1;1	11;11;11;11;11;11;11;11;5;4;4;2;2;1;1	Serine/threonine-protein phosphatase 6 regulatory subunit 3	PPP6R3	55291	0.781428	20.3592	3.52001	0.00309018	0.016697	-2.052
H0Y5B4;H7BZ11;J3KQN4;Q969Q0;P83881	H0Y5B4;H7BZ11;J3KQN4;Q969Q0;P83881	H0Y5B4;H7BZ11;J3KQN4;Q969Q0;P83881	1;1;1;1;1	1;1;1;1;1	1;1;1;1;1	60S ribosomal protein L36a-like;60S ribosomal protein L36a	RPL36A;RPL36A-HNRNPH2;RPL36AL	6173	1.47365	20.3541	3.57073	0.00341289	0.0178859	-2.05271
Q13636;J3QR51;Q9UL26	Q13636;J3QR51;Q9UL26	Q13636	8;2;2	8;2;2	8;2;2	Ras-related protein Rab-31	RAB31	11031	-0.670597	22.8496	-3.51882	0.00309771	0.016713	-2.05439
Q86VS8;H0YE69;H0YDM4	Q86VS8;H0YE69;H0YDM4	Q86VS8	11;1;1	11;1;1	11;1;1	Protein Hook homolog 3	HOOK3	84376	-1.10609	19.3286	-3.52271	0.00337482	0.0177372	-2.05729
Q9NQC3-2;F8W914;Q9NQC3;Q9NQC3-4;H7C106;Q9NQC3-3;Q9NQC3-6;A0A0U1RQR6	Q9NQC3-2;F8W914;Q9NQC3;Q9NQC3-4;H7C106;Q9NQC3-3;Q9NQC3-6;A0A0U1RQR6	Q9NQC3-2;F8W914;Q9NQC3;Q9NQC3-4	9;8;8;5;4;4;4;3	9;8;8;5;4;4;4;3	1;1;0;0;0;0;0;0	Reticulon-4;Reticulon	RTN4	57142	-0.615341	23.6714	-3.51615	0.00311474	0.0167802	-2.05976
A0A0D9SF53;A0A0D9SFB3;A0A0D9SG12;O00571-2;O00571;A0A0J9YVQ7;A0A087WVZ1;D6RCM4;Q9NQI0-3;Q9NQI0-2;Q9NQI0-4;Q9NQI0;A0A0J9YYH6;C9J8G5;H0Y960	A0A0D9SF53;A0A0D9SFB3;A0A0D9SG12;O00571-2;O00571;A0A0J9YVQ7;A0A087WVZ1;D6RCM4;Q9NQI0-3;Q9NQI0-2;Q9NQI0-4;Q9NQI0;A0A0J9YYH6;C9J8G5;H0Y960	A0A0D9SF53;A0A0D9SFB3;A0A0D9SG12;O00571-2;O00571	22;21;21;21;21;6;4;2;2;2;2;2;1;1;1	21;20;20;20;20;6;4;2;2;2;2;2;1;1;1	5;4;4;4;4;1;1;0;0;0;0;0;0;0;0	ATP-dependent RNA helicase DDX3X	DDX3X	1654	0.86053	22.8642	3.51076	0.00314944	0.0169172	-2.0706
P80217;P80217-2	P80217;P80217-2	P80217;P80217-2	7;7	7;7	7;7	Interferon-induced 35 kDa protein	IFI35	3430	-0.834356	21.0776	-3.50199	0.00320664	0.0171239	-2.08823
Q7Z4H3-2;Q7Z4H3;V9GYS5;V9GZ04;Q7Z4H3-3	Q7Z4H3-2;Q7Z4H3;V9GYS5;V9GZ04;Q7Z4H3-3	Q7Z4H3-2;Q7Z4H3	7;7;2;2;2	7;7;2;2;2	7;7;2;2;2	HD domain-containing protein 2	HDDC2	51020	-2.53017	18.255	-3.56639	0.00511574	0.0235662	-2.09416
A6NFQ7	A6NFQ7	A6NFQ7	1	1	1	Divergent paired-related homeobox	DPRX	503834	-0.966398	23.1492	-3.68869	0.00499481	0.0233049	-2.09931
P07954-2;P07954	P07954-2;P07954	P07954-2;P07954	9;9	9;9	9;9	Fumarate hydratase, mitochondrial	FH	2271	1.10616	20.5331	3.49438	0.00325711	0.0173428	-2.10352
Q9UKD2	Q9UKD2	Q9UKD2	6	6	6	mRNA turnover protein 4 homolog	MRTO4	51154	2.2298	19.2371	3.58247	0.00429193	0.0208235	-2.1108
Q8TF05-2;Q8TF05;J3QL26;J3KSB0;J3QLA6;J3KRU1;J3QQV0	Q8TF05-2;Q8TF05;J3QL26;J3KSB0;J3QLA6;J3KRU1;J3QQV0	Q8TF05-2;Q8TF05	9;9;4;4;4;3;3	9;9;4;4;4;3;3	9;9;4;4;4;3;3	Serine/threonine-protein phosphatase 4 regulatory subunit 1	PPP4R1	9989	-1.30299	19.9131	-3.48589	0.00331436	0.0175486	-2.12057
A0A0C4DGQ5;P04632;K7ELJ7;A0A075B7C0;U3KQE2;K7EM73;K7EIV0;K7EKD8;U3KPR7;K7ES78;Q96L46	A0A0C4DGQ5;P04632;K7ELJ7;A0A075B7C0;U3KQE2;K7EM73;K7EIV0;K7EKD8;U3KPR7;K7ES78;Q96L46	A0A0C4DGQ5;P04632;K7ELJ7;A0A075B7C0;U3KQE2;K7EM73;K7EIV0;K7EKD8	12;12;11;9;8;8;8;8;4;2;2	12;12;11;9;8;8;8;8;4;2;2	10;10;9;9;8;7;8;6;4;1;2	Calpain small subunit 1	CAPNS1	826	-0.697084	23.5824	-3.48581	0.00331494	0.0175486	-2.12074
Q8N5X7;Q8N5X7-2;C9JUY2;C9J6E5;C9J7Z6	Q8N5X7;Q8N5X7-2;C9JUY2;C9J6E5;C9J7Z6	Q8N5X7;Q8N5X7-2;C9JUY2;C9J6E5;C9J7Z6	4;3;2;2;2	4;3;2;2;2	4;3;2;2;2	Eukaryotic translation initiation factor 4E type 3	EIF4E3	317649	-1.82495	17.429	-3.6189	0.00556768	0.0251129	-2.12279
A0AVT1;A0AVT1-2;H0Y8S8;A0AVT1-3;A0AVT1-4;H0Y9U5	A0AVT1;A0AVT1-2;H0Y8S8;A0AVT1-3;A0AVT1-4;H0Y9U5	A0AVT1;A0AVT1-2	27;19;8;7;6;1	27;19;8;7;6;1	27;19;8;7;6;1	Ubiquitin-like modifier-activating enzyme 6	UBA6	55236	-0.704044	22.4848	-3.48264	0.00333658	0.0176376	-2.12711
A0A0B4J2E5;Q15269	A0A0B4J2E5;Q15269	A0A0B4J2E5;Q15269	3;3	3;3	3;3	Periodic tryptophan protein 2 homolog	PWP2	5822	3.58821	17.4514	3.56859	0.00509704	0.0235662	-2.12741
P25098;E9PRV7;P35626;Q8N433	P25098;E9PRV7;P35626;Q8N433	P25098	26;12;8;4	26;12;8;4	26;12;8;4	Beta-adrenergic receptor kinase 1	ADRBK1	156	0.983302	23.3487	3.47893	0.00336209	0.0177212	-2.13456
P07900;P07900-2;G3V2J8;Q14568;Q58FG0	P07900;P07900-2;G3V2J8;Q14568;Q58FG0	P07900;P07900-2	39;39;8;6;4	27;27;5;2;2	26;26;5;2;2	Heat shock protein HSP 90-alpha	HSP90AA1	3320	0.681887	25.5412	3.47753	0.00337177	0.0177372	-2.13738
O76003	O76003	O76003	6	6	6	Glutaredoxin-3	GLRX3	10539	1.22238	19.7381	3.47511	0.00338852	0.0177836	-2.14222
Q93009-3;Q93009;H3BND8;F5H2X1;I3L2D8	Q93009-3;Q93009;H3BND8;F5H2X1;I3L2D8	Q93009-3;Q93009;H3BND8	27;27;23;8;1	27;27;23;8;1	27;27;23;8;1	Ubiquitin carboxyl-terminal hydrolase 7;Ubiquitin carboxyl-terminal hydrolase	USP7	7874	0.655651	22.0327	3.47058	0.00342021	0.0178986	-2.15133
Q8NAV1	Q8NAV1	Q8NAV1	4	4	4	Pre-mRNA-splicing factor 38A	PRPF38A	84950	1.29466	18.6163	3.46792	0.00343893	0.0179709	-2.15667
H3BVG0;Q8N1F7;Q8N1F7-2;H3BRI8;H3BM93;H3BPA9;H3BNN5;H3BV11;H3BP95;H3BMX0;H3BRD9;H3BNG7;H3BV15;H3BVE2	H3BVG0;Q8N1F7;Q8N1F7-2;H3BRI8;H3BM93;H3BPA9;H3BNN5;H3BV11;H3BP95;H3BMX0;H3BRD9;H3BNG7;H3BV15;H3BVE2	H3BVG0;Q8N1F7;Q8N1F7-2	16;16;12;5;5;5;4;4;3;2;2;1;1;1	16;16;12;5;5;5;4;4;3;2;2;1;1;1	16;16;12;5;5;5;4;4;3;2;2;1;1;1	Nuclear pore complex protein Nup93	NUP93	9688	0.949716	20.7048	3.46389	0.00346752	0.0180944	-2.16477
P07602;C9JIZ6;P07602-2;P07602-3;Q5BJH1;A0A0J9YXB8	P07602;C9JIZ6;P07602-2;P07602-3;Q5BJH1;A0A0J9YXB8	P07602;C9JIZ6;P07602-2;P07602-3;Q5BJH1	13;12;12;12;8;3	13;12;12;12;8;3	13;12;12;12;8;3	Prosaposin;Saposin-A;Saposin-B-Val;Saposin-B;Saposin-C;Saposin-D	PSAP	5660	-0.742621	24.7765	-3.46318	0.0034726	0.0180951	-2.1662
H3BQQ6;H3BTI2;H3BTP8;H3BSY6;H3BP64;H3BUL4;H3BMX9;Q9GZU8;H3BN22;Q6P4H7;H3BSF0;H3BPH9;H3BPF9;H3BU93	H3BQQ6;H3BTI2;H3BTP8;H3BSY6;H3BP64;H3BUL4;H3BMX9;Q9GZU8;H3BN22;Q6P4H7;H3BSF0;H3BPH9;H3BPF9;H3BU93	H3BQQ6;H3BTI2;H3BTP8;H3BSY6;H3BP64;H3BUL4;H3BMX9;Q9GZU8;H3BN22;Q6P4H7;H3BSF0	3;3;3;3;3;3;3;3;2;2;2;1;1;1	3;3;3;3;3;3;3;3;2;2;2;1;1;1	3;3;3;3;3;3;3;3;2;2;2;1;1;1	Protein FAM192A	FAM192A;NIP30	80011	2.25959	18.0246	3.50129	0.00669463	0.029258	-2.17398
Q14980-2;A0A087WY61;Q14980;Q14980-4;Q14980-3;F5H4J1;H0YFY6;F5H6Y5;Q14980-5;K4DIE0;F5H763;F5H2F3;F5H3L6;F5H0Z7;F5GZW1;F5GWK2;F5H073;F5H068;F8W6T3;F5H1L0;F5H7R5;F5H4Y4;F5GWA2	Q14980-2;A0A087WY61;Q14980;Q14980-4;Q14980-3;F5H4J1;H0YFY6;F5H6Y5;Q14980-5;K4DIE0;F5H763;F5H2F3;F5H3L6;F5H0Z7;F5GZW1;F5GWK2;F5H073;F5H068;F8W6T3;F5H1L0;F5H7R5;F5H4Y4;F5GWA2	Q14980-2;A0A087WY61;Q14980;Q14980-4;Q14980-3	55;54;54;48;48;25;23;21;21;11;5;4;4;4;3;2;2;2;2;2;1;1;1	55;54;54;48;48;25;23;21;21;11;5;4;4;4;3;2;2;2;2;2;1;1;1	55;54;54;48;48;25;23;21;21;11;5;4;4;4;3;2;2;2;2;2;1;1;1	Nuclear mitotic apparatus protein 1	NUMA1	4926	0.542611	23.8184	3.45916	0.00350136	0.0181872	-2.17427
P32189-1;P32189-4;P32189-2;P32189;Q14409;Q14410;F8WC39;A6NP46	P32189-1;P32189-4;P32189-2;P32189;Q14409;Q14410;F8WC39;A6NP46	P32189-1;P32189-4;P32189-2;P32189;Q14409;Q14410	4;4;4;4;3;2;1;1	4;4;4;4;3;2;1;1	4;4;4;4;3;2;1;1	Glycerol kinase;Putative glycerol kinase 3;Glycerol kinase 2	GK;GK3P;GK2	2710	-2.10623	19.2555	-3.56968	0.0043894	0.0212405	-2.17462
P52701-3;P52701;P52701-4;P52701-2;A0A087WWJ1;F8W7G9;F8WAX8;A0A087WYT6	P52701-3;P52701;P52701-4;P52701-2;A0A087WWJ1;F8W7G9;F8WAX8;A0A087WYT6	P52701-3;P52701;P52701-4;P52701-2;A0A087WWJ1	14;14;13;13;12;1;1;1	14;14;13;13;12;1;1;1	14;14;13;13;12;1;1;1	DNA mismatch repair protein Msh6	MSH6	2956	3.48195	19.5542	3.45898	0.00350264	0.0181872	-2.17462
Q14677;Q14677-3;Q14677-2	Q14677;Q14677-3;Q14677-2	Q14677;Q14677-3;Q14677-2	9;9;8	9;9;8	9;9;8	Clathrin interactor 1	CLINT1	9685	0.843076	21.6835	3.45813	0.00350877	0.0181872	-2.17634
O14672;O14672-2;H3BS53;B5MC71;H0YNC5	O14672;O14672-2;H3BS53;B5MC71;H0YNC5	O14672;O14672-2	12;9;1;1;1	12;9;1;1;1	12;9;1;1;1	Disintegrin and metalloproteinase domain-containing protein 10	ADAM10	102	-1.34661	20.7437	-3.45793	0.00351016	0.0181872	-2.17672
Q13442;F8WBW6	Q13442;F8WBW6	Q13442;F8WBW6	2;1	2;1	2;1	28 kDa heat- and acid-stable phosphoprotein	PDAP1	11333	2.32429	17.7514	3.57431	0.00722823	0.030925	-2.17709
H3BPE7;P35637-2;P35637	H3BPE7;P35637-2;P35637	H3BPE7;P35637-2;P35637	9;9;9	9;9;9	7;7;7	RNA-binding protein FUS	FUS	2521	1.4808	22.6268	3.45161	0.00355604	0.0183729	-2.18942
Q9Y3Z3;Q9Y3Z3-2;Q9Y3Z3-4;Q9Y3Z3-3	Q9Y3Z3;Q9Y3Z3-2;Q9Y3Z3-4;Q9Y3Z3-3	Q9Y3Z3;Q9Y3Z3-2;Q9Y3Z3-4;Q9Y3Z3-3	27;25;24;23	27;25;24;23	27;25;24;23	Deoxynucleoside triphosphate triphosphohydrolase SAMHD1	SAMHD1	25939	1.76816	20.9534	3.4505	0.00356413	0.0183868	-2.19164
Q99714;Q99714-2;Q5H928	Q99714;Q99714-2;Q5H928	Q99714;Q99714-2;Q5H928	14;13;10	14;13;10	14;13;10	3-hydroxyacyl-CoA dehydrogenase type-2	HSD17B10	3028	0.677336	21.874	3.44987	0.00356878	0.0183868	-2.19292
B4DXZ6;P51114;E9PFF5;P51114-3;P51114-2;E7EU85;C9JY20;C9JAJ4;C9J5B4;C9IZ22;C9JZE0;H7C4S4	B4DXZ6;P51114;E9PFF5;P51114-3;P51114-2;E7EU85;C9JY20;C9JAJ4;C9J5B4;C9IZ22;C9JZE0;H7C4S4	B4DXZ6;P51114;E9PFF5;P51114-3;P51114-2;E7EU85	10;10;9;9;9;8;2;2;1;1;1;1	10;10;9;9;9;8;2;2;1;1;1;1	8;8;7;7;7;6;2;2;1;1;1;1	Fragile X mental retardation syndrome-related protein 1	FXR1	8087	3.22997	19.5209	3.47583	0.0037045	0.0188209	-2.20118
H3BSH7;Q969X6-2;Q969X6;H3BPD7;I3L4T9;J3KSI1;A0A0J9YXV4;A0A0J9YWM9;Q969X6-3	H3BSH7;Q969X6-2;Q969X6;H3BPD7;I3L4T9;J3KSI1;A0A0J9YXV4;A0A0J9YWM9;Q969X6-3	H3BSH7;Q969X6-2;Q969X6;H3BPD7;I3L4T9;J3KSI1;A0A0J9YXV4;A0A0J9YWM9;Q969X6-3	2;2;2;1;1;1;1;1;1	2;2;2;1;1;1;1;1;1	2;2;2;1;1;1;1;1;1	Cirhin	CIRH1A	84916	2.10409	17.3641	3.48299	0.00689037	0.0298637	-2.20148
Q9H7D0;H0Y7N4;Q9H7D0-2;H0YB14	Q9H7D0;H0Y7N4;Q9H7D0-2;H0YB14	Q9H7D0	16;7;4;2	15;6;4;2	15;6;4;2	Dedicator of cytokinesis protein 5	DOCK5	80005	-1.84585	19.2702	-3.44472	0.00360669	0.0184528	-2.20325
P50570-4;P50570-3;K7EMQ3;E5RHK8;Q9UQ16-2;Q9UQ16-3;Q9UQ16;Q9UQ16-4;Q9UQ16-5;E5RIK2	P50570-4;P50570-3;K7EMQ3;E5RHK8;Q9UQ16-2;Q9UQ16-3;Q9UQ16;Q9UQ16-4;Q9UQ16-5;E5RIK2	P50570-4;P50570-3	31;30;8;7;7;7;7;7;6;5	31;30;8;7;7;7;7;7;6;5	2;2;2;1;1;1;1;1;1;1	Dynamin-2	DNM2	1785	-0.701482	23.282	-3.4447	0.00360682	0.0184528	-2.20328
P06132;A0A1B0GVN9;H0Y5R6;A0A1B0GVZ4;Q5T446	P06132;A0A1B0GVN9;H0Y5R6;A0A1B0GVZ4;Q5T446	P06132;A0A1B0GVN9;H0Y5R6;A0A1B0GVZ4;Q5T446	8;7;6;6;4	8;7;6;6;4	8;7;6;6;4	Uroporphyrinogen decarboxylase	UROD	7389	2.3606	19.1711	3.50853	0.00384501	0.0193733	-2.2055
F8W7U8;P49959-2;P49959;P49959-3;F5GXT0;F5H742;F5H256	F8W7U8;P49959-2;P49959;P49959-3;F5GXT0;F5H742;F5H256	F8W7U8;P49959-2;P49959;P49959-3;F5GXT0;F5H742;F5H256	6;6;6;5;4;3;3	6;6;6;5;4;3;3	6;6;6;5;4;3;3	Double-strand break repair protein MRE11A	MRE11A	4361	1.25437	19.0272	3.5075	0.00385265	0.0193852	-2.20746
P62263;E5RH77;H0YB22	P62263;E5RH77;H0YB22	P62263;E5RH77;H0YB22	6;5;4	6;5;4	6;5;4	40S ribosomal protein S14	RPS14	6208	1.21081	22.4491	3.43912	0.00364842	0.0186136	-2.21449
O43615;M0QXU7;M0QXM9	O43615;M0QXU7;M0QXM9	O43615;M0QXU7	5;4;1	5;4;1	5;4;1	Mitochondrial import inner membrane translocase subunit TIM44	TIMM44	10469	1.78406	19.0479	3.51205	0.00427885	0.0208235	-2.22205
P46940;A0A0J9YXZ5;H0YLE8;A0A087X225;F2Z2E2;Q86VI3;H0YKA5;A0A087WWP1	P46940;A0A0J9YXZ5;H0YLE8;A0A087X225;F2Z2E2;Q86VI3;H0YKA5;A0A087WWP1	P46940;A0A0J9YXZ5;H0YLE8	89;69;54;4;3;3;2;2	89;69;54;4;3;3;2;2	87;67;52;4;2;2;2;2	Ras GTPase-activating-like protein IQGAP1	IQGAP1	8826	-0.496411	26.5074	-3.43444	0.00368358	0.0187668	-2.22387
Q92769-3;Q92769	Q92769-3;Q92769	Q92769-3;Q92769	8;8	6;6	6;6	Histone deacetylase 2	HDAC2	3066	2.27961	19.5799	3.43188	0.00370305	0.0188209	-2.22902
E9PM92;O00193;E9PQA1;E9PRZ9	E9PM92;O00193;E9PQA1;E9PRZ9	E9PM92;O00193;E9PQA1;E9PRZ9	2;2;1;1	2;2;1;1	2;2;1;1	Small acidic protein	C11orf58;SMAP	10944	2.91936	16.6735	3.53459	0.00466844	0.0221781	-2.23644
P07996;P07996-2;A8MZG1;Q2HIZ1;F5H4Z8;P49746-2;P49746;P35442	P07996;P07996-2;A8MZG1;Q2HIZ1;F5H4Z8;P49746-2;P49746;P35442	P07996;P07996-2	16;13;2;1;1;1;1;1	16;13;2;1;1;1;1;1	4;3;1;0;0;0;0;0	Thrombospondin-1	THBS1	7057	2.66701	17.3693	3.62904	0.00667546	0.0292091	-2.23738
Q13838;Q13838-2;A0A0G2JJZ9;Q5STU3;A0A140T9X3;F6WLT2;A0A140T9X9;F6UJC5;A0A140TA18;A0A140T996;A0A0A0MT12;F6TRA5;F6S4E6;A0A140T973;A0A140T9K1;H0Y400;A0A140T9L4;H0YCC6;F6QYI9;A0A0G2JJL7;F6R6M7;A0A0G2JHN7;F6U6E2;F6S2B7;F6SXL5;A0A140T9K2;A0A140T9N3	Q13838;Q13838-2;A0A0G2JJZ9;Q5STU3;A0A140T9X3;F6WLT2;A0A140T9X9;F6UJC5;A0A140TA18;A0A140T996;A0A0A0MT12;F6TRA5;F6S4E6;A0A140T973;A0A140T9K1;H0Y400;A0A140T9L4;H0YCC6;F6QYI9;A0A0G2JJL7;F6R6M7;A0A0G2JHN7;F6U6E2;F6S2B7;F6SXL5;A0A140T9K2;A0A140T9N3	Q13838;Q13838-2;A0A0G2JJZ9;Q5STU3;A0A140T9X3;F6WLT2;A0A140T9X9;F6UJC5;A0A140TA18;A0A140T996;A0A0A0MT12;F6TRA5	20;20;17;17;14;13;11;11;11;10;10;10;9;7;7;7;6;6;5;5;5;3;3;3;3;2;2	20;20;17;17;14;13;11;11;11;10;10;10;9;7;7;7;6;6;5;5;5;3;3;3;3;2;2	10;10;10;9;9;6;8;8;8;6;4;4;3;4;4;3;3;5;1;1;1;0;0;0;0;1;1	Spliceosome RNA helicase DDX39B	DDX39B	7919	0.485982	24.8505	3.42655	0.00374376	0.0189677	-2.2397
O60825-2;O60825;F6RAZ1;I1Z9G3;P16118-2;P16118;A0A087X278;A0A087X2H4;F6XNB3;Q4VBA9;Q66S35;Q16877-2;Q16877-3;Q16877	O60825-2;O60825;F6RAZ1;I1Z9G3;P16118-2;P16118;A0A087X278;A0A087X2H4;F6XNB3;Q4VBA9;Q66S35;Q16877-2;Q16877-3;Q16877	O60825-2;O60825	15;15;3;2;2;2;1;1;1;1;1;1;1;1	15;15;3;2;2;2;1;1;1;1;1;1;1;1	13;13;3;1;1;1;1;1;1;0;0;0;0;0	6-phosphofructo-2-kinase/fructose-2,6-bisphosphatase 2;6-phosphofructo-2-kinase;Fructose-2,6-bisphosphatase	PFKFB2	5208	-2.66011	20.7018	-3.42554	0.00375154	0.0189808	-2.24173
Q15459;Q15459-2;F8WC79;F8WB66;H7C1L2	Q15459;Q15459-2;F8WC79;F8WB66;H7C1L2	Q15459;Q15459-2	17;13;1;1;1	17;13;1;1;1	17;13;1;1;1	Splicing factor 3A subunit 1	SF3A1	10291	1.35151	21.9433	3.42207	0.00377839	0.0190903	-2.2487
F8WC54;A0AVL1;Q13443-2;Q13443	F8WC54;A0AVL1;Q13443-2;Q13443	F8WC54;A0AVL1;Q13443-2;Q13443	3;3;3;3	3;3;3;3	3;3;3;3	Disintegrin and metalloproteinase domain-containing protein 9	ADAM9	8754	-2.0259	16.2791	-3.43727	0.00440865	0.0213036	-2.25756
P56182	P56182	P56182	1	1	1	Ribosomal RNA processing protein 1 homolog A	RRP1	8568	2.24244	17.3319	3.61934	0.00849004	0.0348559	-2.26261
O95834;O95834-2;O95834-3;A0A0C4DGQ7;C9JRL6;K7EIK7;K7EKG3;K7EKU5;K7ERY9;K7EII6;K7ERR9;K7EIM1;K7EQR0;K7ERR2;K7ELI8;G3V500;G3V3N9;F8W717;Q05BV3-4;O00423;O00423-3;Q05BV3-2;Q6ZMW3-2;Q6ZMW3;Q05BV3;Q05BV3-5	O95834;O95834-2;O95834-3;A0A0C4DGQ7;C9JRL6;K7EIK7;K7EKG3;K7EKU5;K7ERY9;K7EII6;K7ERR9;K7EIM1;K7EQR0;K7ERR2;K7ELI8;G3V500;G3V3N9;F8W717;Q05BV3-4;O00423;O00423-3;Q05BV3-2;Q6ZMW3-2;Q6ZMW3;Q05BV3;Q05BV3-5	O95834;O95834-2;O95834-3;A0A0C4DGQ7;C9JRL6;K7EIK7	9;9;9;8;8;8;4;4;3;3;2;2;2;1;1;1;1;1;1;1;1;1;1;1;1;1	9;9;9;8;8;8;4;4;3;3;2;2;2;1;1;1;1;1;1;1;1;1;1;1;1;1	9;9;9;8;8;8;4;4;3;3;2;2;2;1;1;1;1;1;1;1;1;1;1;1;1;1	Echinoderm microtubule-associated protein-like 2	EML2	24139	-1.29515	20.6964	-3.41498	0.00383374	0.0193432	-2.2629
Q70J99;Q70J99-3;Q70J99-2;K7EQ37;K7EMK8;K7EN81;K7EN29;K7EIH3;K7EM66	Q70J99;Q70J99-3;Q70J99-2;K7EQ37;K7EMK8;K7EN81;K7EN29;K7EIH3;K7EM66	Q70J99;Q70J99-3	33;33;8;7;6;6;5;4;1	33;33;8;7;6;6;5;4;1	33;33;8;7;6;6;5;4;1	Protein unc-13 homolog D	UNC13D	201294	-0.529741	23.7517	-3.40836	0.00388617	0.0195259	-2.27617
D6RBI3;A8MUP8;P10826-2;P10826;P10276-2;P10276	D6RBI3;A8MUP8;P10826-2;P10826;P10276-2;P10276	D6RBI3;A8MUP8;P10826-2;P10826;P10276-2;P10276	1;1;1;1;1;1	1;1;1;1;1;1	1;1;1;1;1;1	Retinoic acid receptor beta;Retinoic acid receptor alpha	RARB;RARA	5915	-1.53528	16.2803	-3.4519	0.00428649	0.0208235	-2.27673
P08754	P08754	P08754	16	10	10	Guanine nucleotide-binding protein G(k) subunit alpha	GNAI3	2773	-1.26961	21.8412	-3.40772	0.00389129	0.0195259	-2.27746
Q9H1P3-2;Q9H1P3;A0A087WTV1;E7ET92	Q9H1P3-2;Q9H1P3;A0A087WTV1;E7ET92	Q9H1P3-2;Q9H1P3	3;3;1;1	3;3;1;1	3;3;1;1	Oxysterol-binding protein-related protein 2	OSBPL2	9885	-1.11027	16.3751	-3.45121	0.00429221	0.0208235	-2.27873
Q6ZQN7	Q6ZQN7	Q6ZQN7	4	4	4	Solute carrier organic anion transporter family member 4C1	SLCO4C1	353189	-1.90112	17.7717	-3.5072	0.00564666	0.0254125	-2.27905
Q9GIY3;Q30154;Q29974;P04229;A0A140T958;A0A087WX18;A0A182DWH4;Q95IE3;Q5Y7A7;P20039;P01912;P01911;Q9TQE0;Q30134;P79483;P13761;P13760	Q9GIY3;Q30154;Q29974;P04229;A0A140T958;A0A087WX18;A0A182DWH4;Q95IE3;Q5Y7A7;P20039;P01912;P01911;Q9TQE0;Q30134;P79483;P13761;P13760	Q9GIY3;Q30154;Q29974;P04229;A0A140T958;A0A087WX18;A0A182DWH4;Q95IE3;Q5Y7A7;P20039;P01912;P01911;Q9TQE0;Q30134;P79483;P13761;P13760	2;2;2;2;1;1;1;1;1;1;1;1;1;1;1;1;1	2;2;2;2;1;1;1;1;1;1;1;1;1;1;1;1;1	2;2;2;2;1;1;1;1;1;1;1;1;1;1;1;1;1	HLA class II histocompatibility antigen, DRB1-14 beta chain;HLA class II histocompatibility antigen, DR beta 5 chain;HLA class II histocompatibility antigen, DRB1-16 beta chain;HLA class II histocompatibility antigen, DRB1-1 beta chain;HLA class II histocompatibility antigen, DRB1-12 beta chain;HLA class II histocompatibility antigen, DRB1-13 beta chain;HLA class II histocompatibility antigen, DR…	HLA-DRB1;HLA-DRB5;HLA-DRB3	3123	3.98942	16.8843	4.31323	0.0124237	0.0457662	-2.28698
P35268;K7ERI7;K7EJT5;K7EP65;K7EKS7;K7ELC4;K7EMH1	P35268;K7ERI7;K7EJT5;K7EP65;K7EKS7;K7ELC4;K7EMH1	P35268;K7ERI7;K7EJT5;K7EP65;K7EKS7;K7ELC4;K7EMH1	4;3;2;2;2;2;2	4;3;2;2;2;2;2	4;3;2;2;2;2;2	60S ribosomal protein L22	RPL22	6146	1.23037	22.49	3.39823	0.00396788	0.0198557	-2.29649
B5MCD7;O43759-2;O43759;A2A283;F8WCE4;O43759-3	B5MCD7;O43759-2;O43759;A2A283;F8WCE4;O43759-3	B5MCD7;O43759-2;O43759;A2A283;F8WCE4	3;3;3;2;2;1	3;3;3;2;2;1	3;3;3;2;2;1	Synaptogyrin-1	SYNGR1	9145	3.47046	16.9671	3.37038	0.00555817	0.025101	-2.29698
P68402;J3KNE3;P68402-3;P68402-2;P68402-4	P68402;J3KNE3;P68402-3;P68402-2;P68402-4	P68402;J3KNE3	5;3;2;2;2	5;3;2;2;2	5;3;2;2;2	Platelet-activating factor acetylhydrolase IB subunit beta	PAFAH1B2	5049	-0.775194	20.9455	-3.39308	0.00401003	0.0200392	-2.3068
Q15393;Q15393-3;Q15393-2;I3L4G7;H3BMB0;J3QRB2;J3QL37	Q15393;Q15393-3;Q15393-2;I3L4G7;H3BMB0;J3QRB2;J3QL37	Q15393	23;9;6;2;1;1;1	23;9;6;2;1;1;1	23;9;6;2;1;1;1	Splicing factor 3B subunit 3	SF3B3	23450	0.743421	22.4507	3.39157	0.00402251	0.0200741	-2.30984
Q16531;F5GY55;Q16531-2;F5H2L3;F5GWI0;F5GZY8;F5GYG8;F5H198	Q16531;F5GY55;Q16531-2;F5H2L3;F5GWI0;F5GZY8;F5GYG8;F5H198	Q16531;F5GY55	34;30;10;9;7;6;3;1	34;30;10;9;7;6;3;1	34;30;10;9;7;6;3;1	DNA damage-binding protein 1	DDB1	1642	0.562224	23.0338	3.38658	0.00406389	0.0202255	-2.31983
P14222	P14222	P14222	13	13	13	Perforin-1	PRF1	5551	-3.26971	15.4889	-3.70596	0.00997746	0.0389622	-2.32135
Q15554;J3KSZ6;U3KQ35;H3BR06;H3BTA7;Q15554-4	Q15554;J3KSZ6;U3KQ35;H3BR06;H3BTA7;Q15554-4	Q15554;J3KSZ6;U3KQ35;H3BR06	3;2;2;2;1;1	3;2;2;2;1;1	3;2;2;2;1;1	Telomeric repeat-binding factor 2	TERF2	7014	2.0375	17.8117	3.41403	0.00461001	0.0220149	-2.33167
P98179	P98179	P98179	4	4	4	RNA-binding protein 3	RBM3	5935	1.40315	20.2404	3.37834	0.00413318	0.0204999	-2.33632
Q08477;Q08477-2;A0A087WUF0;A0A0A0MQR0;P78329;A0A0A0MR49;Q9HBI6;Q9HCS2;V9GYP6;F8W978;P78329-2;V9GYA1;K7EQI8;K7EJZ8	Q08477;Q08477-2;A0A087WUF0;A0A0A0MQR0;P78329;A0A0A0MR49;Q9HBI6;Q9HCS2;V9GYP6;F8W978;P78329-2;V9GYA1;K7EQI8;K7EJZ8	Q08477;Q08477-2;A0A087WUF0	20;19;18;9;9;7;7;6;4;4;4;3;1;1	20;19;18;9;9;7;7;6;4;4;4;3;1;1	18;17;16;7;7;6;6;5;3;3;3;2;0;1	Docosahexaenoic acid omega-hydroxylase CYP4F3	CYP4F3	4051	-0.750815	22.7673	-3.37803	0.00413586	0.0204999	-2.33695
A0A0C4DGS5;Q08379;Q08379-2;B7ZC06;A0A087WYC0;H0Y7B8;Q9NVV4-2	A0A0C4DGS5;Q08379;Q08379-2;B7ZC06;A0A087WYC0;H0Y7B8;Q9NVV4-2	A0A0C4DGS5;Q08379;Q08379-2	10;10;8;4;3;1;1	10;10;8;4;3;1;1	10;10;8;4;3;1;1	Golgin subfamily A member 2	GOLGA2	2801	1.19991	19.2324	3.37525	0.0041595	0.0205614	-2.34252
Q14005-2;Q14005;Q14005-3;H0YLH9;Q14005-4;H3BN12;H3BT15;H0YLL1	Q14005-2;Q14005;Q14005-3;H0YLH9;Q14005-4;H3BN12;H3BT15;H0YLL1	Q14005-2;Q14005;Q14005-3;H0YLH9;Q14005-4	16;16;15;12;12;1;1;1	16;16;15;12;12;1;1;1	16;16;15;12;12;1;1;1	Pro-interleukin-16;Interleukin-16	IL16	3603	-1.12535	21.0861	-3.37337	0.00417558	0.0205812	-2.34628
O94826	O94826	O94826	10	10	10	Mitochondrial import receptor subunit TOM70	TOMM70A	9868	1.21026	20.0586	3.37216	0.004186	0.0205812	-2.34871
A0A087X0D5;P09668;E9PKT6	A0A087X0D5;P09668;E9PKT6	A0A087X0D5;P09668;E9PKT6	2;2;1	2;2;1	2;2;1	Pro-cathepsin H;Cathepsin H mini chain;Cathepsin H;Cathepsin H heavy chain;Cathepsin H light chain	CTSH	1512	-3.68227	19.2952	-3.494	0.0081292	0.0337532	-2.34879
O14979-3;O14979-2;A0A087WUK2;O14979;A0A087WU03	O14979-3;O14979-2;A0A087WUK2;O14979;A0A087WU03	O14979-3;O14979-2;A0A087WUK2;O14979	8;8;7;7;1	7;7;6;6;1	7;7;6;6;1	Heterogeneous nuclear ribonucleoprotein D-like	HNRNPDL	9987	1.67311	20.6263	3.37086	0.00419718	0.0205884	-2.35131
A0A0B4J2G4;Q15345-3;Q15345;A0A087X0S7;A0A087WTU1;A0A0C4DH00	A0A0B4J2G4;Q15345-3;Q15345;A0A087X0S7;A0A087WTU1;A0A0C4DH00	A0A0B4J2G4;Q15345-3;Q15345;A0A087X0S7;A0A087WTU1;A0A0C4DH00	4;4;4;3;3;2	4;4;4;3;3;2	4;4;4;3;3;2	Leucine-rich repeat-containing protein 41	LRRC41	10489	1.50864	17.3188	3.44275	0.00548855	0.0248479	-2.35437
Q5HYB6;P06753-2;P06753-5;A0A087WWU8;P06753-3;Q5VU61;P06753-4;P06753-7;D6R904;D6RFM2	Q5HYB6;P06753-2;P06753-5;A0A087WWU8;P06753-3;Q5VU61;P06753-4;P06753-7;D6R904;D6RFM2	Q5HYB6;P06753-2;P06753-5;A0A087WWU8;P06753-3;Q5VU61;P06753-4;P06753-7	16;16;15;14;13;12;12;8;7;3	16;16;15;14;13;12;12;8;7;3	0;0;0;0;0;0;0;0;0;0		DKFZp686J1372;TPM3	NA	-0.571639	25.9607	-3.369	0.0042132	0.0206317	-2.35503
Q6PD62;H0YCE8	Q6PD62;H0YCE8	Q6PD62	4;1	4;1	4;1	RNA polymerase-associated protein CTR9 homolog	CTR9	9646	1.57153	18.3688	3.39558	0.0053051	0.0241369	-2.36105
Q9NTZ6;A6PVI1;A6PVI0;Q5JX62	Q9NTZ6;A6PVI1;A6PVI0;Q5JX62	Q9NTZ6	8;2;2;2	8;2;2;2	8;2;2;2	RNA-binding protein 12	RBM12	10137	1.27312	19.6508	3.36449	0.00425236	0.0207956	-2.36405
C9JP00;A0A0A0MQX8;Q9NR56-3;Q9NR56-4;Q9NR56-7;Q9NR56-6;Q9NR56-2;Q9NR56-5;Q9NR56;H7C4T5;O95205;Q5VZF2-3;Q5VZF2-2;Q5VZF2;C9JCX1;H7C4Y1;B1AKI6;Q86VM6;Q9NUK0-2;Q9NUK0	C9JP00;A0A0A0MQX8;Q9NR56-3;Q9NR56-4;Q9NR56-7;Q9NR56-6;Q9NR56-2;Q9NR56-5;Q9NR56;H7C4T5;O95205;Q5VZF2-3;Q5VZF2-2;Q5VZF2;C9JCX1;H7C4Y1;B1AKI6;Q86VM6;Q9NUK0-2;Q9NUK0	C9JP00;A0A0A0MQX8;Q9NR56-3;Q9NR56-4;Q9NR56-7;Q9NR56-6;Q9NR56-2;Q9NR56-5;Q9NR56;H7C4T5;O95205;Q5VZF2-3;Q5VZF2-2;Q5VZF2	4;4;4;4;4;4;4;4;4;3;2;2;2;2;1;1;1;1;1;1	4;4;4;4;4;4;4;4;4;3;2;2;2;2;1;1;1;1;1;1	4;4;4;4;4;4;4;4;4;3;2;2;2;2;1;1;1;1;1;1	Muscleblind-like protein 1;Muscleblind-like protein 2	MBNL1;MBLL;MBNL2	4154	2.34926	19.7364	3.39052	0.00438977	0.0212405	-2.36774
P52597;A0A1B0GW42	P52597;A0A1B0GW42	P52597	13;5	13;5	11;5	Heterogeneous nuclear ribonucleoprotein F;Heterogeneous nuclear ribonucleoprotein F, N-terminally processed	HNRNPF	3185	0.834861	23.0425	3.36142	0.00427926	0.0208235	-2.37021
M0QZR4;Q92888;Q92888-3;Q92888-2;Q92888-4;M0QYC1;M0QYS3;M0R2C7;M0QZH8;M0R3H5	M0QZR4;Q92888;Q92888-3;Q92888-2;Q92888-4;M0QYC1;M0QYS3;M0R2C7;M0QZH8;M0R3H5	M0QZR4;Q92888;Q92888-3;Q92888-2;Q92888-4;M0QYC1	30;28;28;27;22;19;11;8;6;1	30;28;28;27;22;19;11;8;6;1	30;28;28;27;22;19;11;8;6;1	Rho guanine nucleotide exchange factor 1	ARHGEF1	9138	-0.767974	23.0782	-3.36071	0.00428552	0.0208235	-2.37163
P49593;P49593-2;B5MCT7;A8MX49;C9J2F3;C9JL74	P49593;P49593-2;B5MCT7;A8MX49;C9J2F3;C9JL74	P49593;P49593-2;B5MCT7;A8MX49	11;9;8;6;2;1	11;9;8;6;2;1	11;9;8;6;2;1	Protein phosphatase 1F	PPM1F	9647	-1.98296	20.2097	-3.35979	0.00466664	0.0221781	-2.39188
Q8NDX1-2;Q8NDX1	Q8NDX1-2;Q8NDX1	Q8NDX1-2;Q8NDX1	3;3	3;3	3;3	PH and SEC7 domain-containing protein 4	PSD4	23550	-2.34808	17.4712	-3.34525	0.00652183	0.0286053	-2.39803
A2IDA3;P29372-5;P29372-4;P29372-2;P29372	A2IDA3;P29372-5;P29372-4;P29372-2;P29372	A2IDA3;P29372-5;P29372-4;P29372-2;P29372	5;5;5;5;5	5;5;5;5;5	5;5;5;5;5	DNA-3-methyladenine glycosylase	MPG	4350	1.38279	18.3158	3.34575	0.00479887	0.0226507	-2.40169
A5YKK6-2;A5YKK6;A5YKK6-3;A5YKK6-4;H3BMZ2;H3BR89;H3BVC9;H3BTH2;H3BNB1;H3BMH0	A5YKK6-2;A5YKK6;A5YKK6-3;A5YKK6-4;H3BMZ2;H3BR89;H3BVC9;H3BTH2;H3BNB1;H3BMH0	A5YKK6-2;A5YKK6;A5YKK6-3;A5YKK6-4	22;22;21;12;7;2;2;1;1;1	22;22;21;12;7;2;2;1;1;1	22;22;21;12;7;2;2;1;1;1	CCR4-NOT transcription complex subunit 1	CNOT1	23019	1.24385	20.5429	3.34565	0.00442	0.0213303	-2.40175
Q8IXQ6-3;Q8IXQ6-2;Q8IXQ6	Q8IXQ6-3;Q8IXQ6-2;Q8IXQ6	Q8IXQ6-3;Q8IXQ6-2;Q8IXQ6	3;3;3	3;3;3	3;3;3	Poly [ADP-ribose] polymerase 9	PARP9	83666	-1.57924	18.0029	-3.38568	0.00486826	0.0228602	-2.4026
H0Y4W2;F2Z2U4;Q9Y4A5-2;Q9Y4A5	H0Y4W2;F2Z2U4;Q9Y4A5-2;Q9Y4A5	H0Y4W2;F2Z2U4;Q9Y4A5-2;Q9Y4A5	11;11;10;10	11;11;10;10	11;11;10;10	Transformation/transcription domain-associated protein	TRRAP	8295	1.85058	17.994	3.34402	0.00443479	0.0213735	-2.40501
P41223;P41223-2;C9JNV2;C9JCD9;F8WCN7	P41223;P41223-2;C9JNV2;C9JCD9;F8WCN7	P41223;P41223-2;C9JNV2	7;7;6;3;1	7;7;6;3;1	7;7;6;3;1	Protein BUD31 homolog	BUD31	8896	1.27644	19.9309	3.34236	0.00444995	0.0214183	-2.40834
Q86U86-5;Q86U86-4;Q86U86-7;Q86U86-3;Q86U86-9;Q86U86-2;Q86U86-8;Q86U86;H0Y5B5;E7EVG2;Q86U86-6;C9JQF1;C9JPI5;C9JCJ2;C9J053	Q86U86-5;Q86U86-4;Q86U86-7;Q86U86-3;Q86U86-9;Q86U86-2;Q86U86-8;Q86U86;H0Y5B5;E7EVG2;Q86U86-6;C9JQF1;C9JPI5;C9JCJ2;C9J053	Q86U86-5;Q86U86-4;Q86U86-7;Q86U86-3;Q86U86-9;Q86U86-2;Q86U86-8;Q86U86;H0Y5B5;E7EVG2;Q86U86-6	10;10;10;10;10;10;10;10;9;9;7;2;2;1;1	10;10;10;10;10;10;10;10;9;9;7;2;2;1;1	10;10;10;10;10;10;10;10;9;9;7;2;2;1;1	Protein polybromo-1	PBRM1	55193	1.02932	19.1209	3.34114	0.00446108	0.0214302	-2.41077
Q8NI27;A0A0C4DG98;H0Y815;F2Z2V2;B7ZB98;B7ZBA0;H0Y594;H0Y7U4;Q8NI27-2	Q8NI27;A0A0C4DG98;H0Y815;F2Z2V2;B7ZB98;B7ZBA0;H0Y594;H0Y7U4;Q8NI27-2	Q8NI27;A0A0C4DG98	11;9;3;2;1;1;1;1;1	11;9;3;2;1;1;1;1;1	11;9;3;2;1;1;1;1;1	THO complex subunit 2	THOC2	57187	1.23141	19.7231	3.33798	0.00449012	0.0215267	-2.4171
Q96RP9;Q96RP9-2;C9IZ01;F8WAU4;C9JA25	Q96RP9;Q96RP9-2;C9IZ01;F8WAU4;C9JA25	Q96RP9;Q96RP9-2;C9IZ01;F8WAU4	6;6;5;4;1	6;6;5;4;1	6;6;5;4;1	Elongation factor G, mitochondrial	GFM1	85476	2.17383	19.0485	3.40156	0.00931586	0.0371214	-2.42814
A0A0A0MTH3;Q13418;Q13418-2;Q13418-3;A0A087WWY6;E9PQ52;A0A087WW45	A0A0A0MTH3;Q13418;Q13418-2;Q13418-3;A0A087WWY6;E9PQ52;A0A087WW45	A0A0A0MTH3;Q13418;Q13418-2;Q13418-3	15;15;13;12;2;1;1	15;15;13;12;2;1;1	15;15;13;12;2;1;1	Integrin-linked protein kinase	ILK	3611	-0.86288	22.2648	-3.32903	0.00457334	0.0218684	-2.43499
F5GXX5;P61803;F5H895;A0A0B4J239	F5GXX5;P61803;F5H895;A0A0B4J239	F5GXX5;P61803;F5H895;A0A0B4J239	3;3;2;2	3;3;2;2	3;3;2;2	Dolichyl-diphosphooligosaccharide--protein glycosyltransferase subunit DAD1	DAD1	1603	0.942923	21.1164	3.3228	0.00463214	0.0220918	-2.44744
P48735;P48735-2;H0YL11	P48735;P48735-2;H0YL11	P48735;P48735-2;H0YL11	25;23;14	25;23;14	24;22;14	Isocitrate dehydrogenase [NADP], mitochondrial	IDH2	3418	0.586558	25.1918	3.32089	0.00465037	0.0221498	-2.45126
A0A087WVR3;A0A087WTW0;Q96T88;Q96T88-2;A0A087WWG9;Q96PU4	A0A087WVR3;A0A087WTW0;Q96T88;Q96T88-2;A0A087WWG9;Q96PU4	A0A087WVR3;A0A087WTW0;Q96T88;Q96T88-2;A0A087WWG9	8;8;8;8;7;1	8;8;8;8;7;1	8;8;8;8;7;1	E3 ubiquitin-protein ligase UHRF1	UHRF1	29128	2.79727	18.3038	3.38511	0.00607724	0.0270597	-2.45507
O75821;K7EL20;K7ER90;K7ENA8;K7EP16;K7ENH0;K7EL60	O75821;K7EL20;K7ER90;K7ENA8;K7EP16;K7ENH0;K7EL60	O75821;K7EL20;K7ER90;K7ENA8;K7EP16	8;7;6;5;4;1;1	8;7;6;5;4;1;1	8;7;6;5;4;1;1	Eukaryotic translation initiation factor 3 subunit G	EIF3G	8666	1.81773	19.8824	3.3135	0.00511703	0.0235662	-2.46431
G3V3G9;Q5TAQ9;V9GY54;Q5TAQ8;Q5TAQ9-2	G3V3G9;Q5TAQ9;V9GY54;Q5TAQ8;Q5TAQ9-2	G3V3G9;Q5TAQ9	5;3;2;1;1	5;3;2;1;1	3;3;2;1;1	DDB1- and CUL4-associated factor 8	DCAF8	50717	1.22059	17.3503	3.3669	0.0050472	0.0234595	-2.47379
Q9NR45;Q5TBR1;Q5TBR0	Q9NR45;Q5TBR1;Q5TBR0	Q9NR45	11;4;2	11;4;2	11;4;2	Sialic acid synthase	NANS	54187	0.854083	21.4222	3.30949	0.00476046	0.0225742	-2.47405
P50552;K7ENL7;K7ENR7;K7EIG8;K7EM16	P50552;K7ENL7;K7ENR7;K7EIG8;K7EM16	P50552	18;7;5;3;2	18;7;5;3;2	18;7;5;3;2	Vasodilator-stimulated phosphoprotein	VASP	7408	-0.855202	24.5372	-3.30848	0.00477032	0.0225742	-2.47606
Q92973-2;Q92973;Q92973-3;S4R398;E7EW37;K7ENW1;K7ESC1	Q92973-2;Q92973;Q92973-3;S4R398;E7EW37;K7ENW1;K7ESC1	Q92973-2;Q92973;Q92973-3	21;21;19;5;4;1;1	21;21;19;5;4;1;1	15;15;14;2;3;0;0	Transportin-1	TNPO1	3842	0.55034	22.5704	3.30692	0.00478558	0.0226171	-2.47917
O75594	O75594	O75594	6	6	6	Peptidoglycan recognition protein 1	PGLYRP1	8993	-1.65082	24.252	-3.30288	0.00482539	0.0227268	-2.48724
P05387;H0YDD8	P05387;H0YDD8	P05387	6;2	6;2	6;2	60S acidic ribosomal protein P2	RPLP2	6181	1.25414	23.0763	3.30268	0.00482742	0.0227268	-2.48765
Q9Y3F4;Q9Y3F4-2;H0YH33	Q9Y3F4;Q9Y3F4-2;H0YH33	Q9Y3F4;Q9Y3F4-2	10;10;3	10;10;3	10;10;3	Serine-threonine kinase receptor-associated protein	STRAP	11171	1.21219	21.1237	3.3004	0.00484999	0.0228037	-2.49219
H3BS09;J3KRR7;Q9NQC7-2;Q9NQC7	H3BS09;J3KRR7;Q9NQC7-2;Q9NQC7	H3BS09;J3KRR7;Q9NQC7-2;Q9NQC7	3;3;3;3	3;3;3;3	3;3;3;3	Ubiquitin carboxyl-terminal hydrolase CYLD	CYLD	1540	-1.33647	16.7306	-3.30641	0.00518978	0.0238196	-2.49495
Q9UMS0;Q9UMS0-3;C9J8Q1;F8W9P7;H7C537;Q9UMS0-2	Q9UMS0;Q9UMS0-3;C9J8Q1;F8W9P7;H7C537;Q9UMS0-2	Q9UMS0;Q9UMS0-3;C9J8Q1;F8W9P7;H7C537;Q9UMS0-2	5;4;3;3;3;3	5;4;3;3;3;3	5;4;3;3;3;3	NFU1 iron-sulfur cluster scaffold homolog, mitochondrial	NFU1	27247	1.87611	18.4646	3.39655	0.00679762	0.0295668	-2.49582
A0A0A0MR14;A0A0A0MRF2;A0A087X1R2;A0A087X0P3;A0A087WV17;A0A0G2JMM7;Q8IYS5-6;Q8IYS5-2;Q8IYS5-3;Q8IYS5-4;Q8IYS5-5;Q8IYS5;Q8IYS5-7	A0A0A0MR14;A0A0A0MRF2;A0A087X1R2;A0A087X0P3;A0A087WV17;A0A0G2JMM7;Q8IYS5-6;Q8IYS5-2;Q8IYS5-3;Q8IYS5-4;Q8IYS5-5;Q8IYS5;Q8IYS5-7	A0A0A0MR14;A0A0A0MRF2;A0A087X1R2;A0A087X0P3;A0A087WV17;A0A0G2JMM7;Q8IYS5-6;Q8IYS5-2;Q8IYS5-3;Q8IYS5-4;Q8IYS5-5;Q8IYS5;Q8IYS5-7	6;6;6;6;6;5;5;5;5;5;5;5;5	6;6;6;6;6;5;5;5;5;5;5;5;5	6;6;6;6;6;5;5;5;5;5;5;5;5	Osteoclast-associated immunoglobulin-like receptor	OSCAR	126014	-1.26682	20.3162	-3.29513	0.00490276	0.0229927	-2.50272
O95429-2;O95429	O95429-2;O95429	O95429-2;O95429	3;3	3;3	3;3	BAG family molecular chaperone regulator 4	BAG4	9530	1.40663	17.1713	3.33987	0.00588115	0.0262998	-2.50523
Q13574-6;Q13574-2;Q13574-4;Q13574-7;Q13574-5;Q13574-3;Q13574;E9PNL8;E9PNZ3;H0YDN6;E9PFX6;A0A087WV00;E7EM72;E7EWQ4;O75912	Q13574-6;Q13574-2;Q13574-4;Q13574-7;Q13574-5;Q13574-3;Q13574;E9PNL8;E9PNZ3;H0YDN6;E9PFX6;A0A087WV00;E7EM72;E7EWQ4;O75912	Q13574-6;Q13574-2;Q13574-4;Q13574-7;Q13574-5;Q13574-3;Q13574;E9PNL8	9;9;9;9;9;9;9;8;1;1;1;1;1;1;1	9;9;9;9;9;9;9;8;1;1;1;1;1;1;1	9;9;9;9;9;9;9;8;1;1;1;1;1;1;1	Diacylglycerol kinase zeta;Diacylglycerol kinase	DGKZ	8525	1.11769	19.4854	3.29266	0.00492763	0.0230797	-2.50764
Q13057;Q13057-2;K7ES73;K7EN91;K7ESK6;K7EP09;K7EPT0;K7EQ60;K7EPC2	Q13057;Q13057-2;K7ES73;K7EN91;K7ESK6;K7EP09;K7EPT0;K7EQ60;K7EPC2	Q13057;Q13057-2	11;11;4;4;3;2;2;2;1	11;11;4;4;3;2;2;2;1	11;11;4;4;3;2;2;2;1	Bifunctional coenzyme A synthase;Phosphopantetheine adenylyltransferase;Dephospho-CoA kinase	COASY	80347	0.790255	20.6433	3.29121	0.00494234	0.023119	-2.51054
Q9NZD2;F5H0U5;F5GZ49;H0YFS9	Q9NZD2;F5H0U5;F5GZ49;H0YFS9	Q9NZD2;F5H0U5	6;5;2;2	6;5;2;2	6;5;2;2	Glycolipid transfer protein	GLTP	51228	-1.30264	20.12	-3.29058	0.00494872	0.0231193	-2.5118
H7BY10;K7EJV9;K7ERT8;A8MUS3;P62750;K7EMA7	H7BY10;K7EJV9;K7ERT8;A8MUS3;P62750;K7EMA7	H7BY10;K7EJV9;K7ERT8;A8MUS3;P62750;K7EMA7	3;3;3;3;3;2	3;3;3;3;3;2	3;3;3;3;3;2	60S ribosomal protein L23a	RPL23A	6147	1.46742	21.3108	3.31497	0.00510206	0.0235662	-2.51497
Q5TA02	Q5TA02	Q5TA02	15	1	1		GSTO1	9446	-3.95198	17.341	-3.98194	0.0162683	0.0551632	-2.52512
J3QR09;J3KTE4;P84098;J3QL15	J3QR09;J3KTE4;P84098;J3QL15	J3QR09;J3KTE4;P84098;J3QL15	5;5;5;3	5;5;5;3	5;5;5;3	Ribosomal protein L19;60S ribosomal protein L19	RPL19	6143	2.56816	21.0479	3.2838	0.00501802	0.0233834	-2.52533
H3BN68;F5GYU8;Q6UXY8-4;Q6UXY8-3;Q6UXY8-2;Q6UXY8	H3BN68;F5GYU8;Q6UXY8-4;Q6UXY8-3;Q6UXY8-2;Q6UXY8	H3BN68;F5GYU8;Q6UXY8-4;Q6UXY8-3;Q6UXY8-2;Q6UXY8	1;1;1;1;1;1	1;1;1;1;1;1	1;1;1;1;1;1	Transmembrane channel-like protein;Transmembrane channel-like protein 5	TMC5	79838	-1.93161	14.4672	-3.58612	0.0115141	0.0434212	-2.52759
Q9Y3L5;A0A087X2C3;F6U784;P10114	Q9Y3L5;A0A087X2C3;F6U784;P10114	Q9Y3L5;A0A087X2C3	6;4;2;2	6;4;2;2	4;4;0;0	Ras-related protein Rap-2c	RAP2C	57826	-0.794496	21.0479	-3.28216	0.00503488	0.023432	-2.52859
O95497;Q9NY84-5;Q9NY84-2;Q9NY84	O95497;Q9NY84-5;Q9NY84-2;Q9NY84	O95497	12;1;1;1	12;1;1;1	12;1;1;1	Pantetheinase	VNN1	8876	-3.29477	18.9166	-3.27814	0.00507662	0.0235662	-2.53663
P54687-4;P54687;P54687-5;P54687-2;P54687-3;F5H2F2;A0A087WYF2	P54687-4;P54687;P54687-5;P54687-2;P54687-3;F5H2F2;A0A087WYF2	P54687-4;P54687;P54687-5;P54687-2;P54687-3	3;3;3;2;2;1;1	3;3;3;2;2;1;1	3;3;3;2;2;1;1	Branched-chain-amino-acid aminotransferase, cytosolic	BCAT1	586	1.87122	17.1477	3.37013	0.00710677	0.0305842	-2.53977
P04083;Q5T3N1;Q5T3N0	P04083;Q5T3N1;Q5T3N0	P04083	27;12;9	27;12;9	27;12;9	Annexin A1	ANXA1	301	-0.661873	27.6336	-3.27641	0.0050946	0.0235662	-2.54006
P08574	P08574	P08574	3	3	3	Cytochrome c1, heme protein, mitochondrial	CYC1	1537	1.3447	19.5938	3.36092	0.00634328	0.0279563	-2.54024
Q9HB71;Q9HB71-3;B2ZWH1;Q9HB71-2	Q9HB71;Q9HB71-3;B2ZWH1;Q9HB71-2	Q9HB71;Q9HB71-3	12;10;2;2	12;10;2;2	12;10;2;2	Calcyclin-binding protein	CACYBP	27101	0.655755	22.8579	3.27426	0.00511711	0.0235662	-2.54435
P30044-2;P30044;P30044-3;P30044-4	P30044-2;P30044;P30044-3;P30044-4	P30044-2;P30044;P30044-3;P30044-4	12;12;10;6	12;12;10;6	12;12;10;6	Peroxiredoxin-5, mitochondrial	PRDX5	25824	-0.562573	24.9128	-3.27382	0.00512169	0.0235662	-2.54522
F1T0I1;J3KNL6;O15027-2;O15027-4;O15027-3;O15027;O15027-5;X6RGP5;A0A0C4DH09;Q8N9G1	F1T0I1;J3KNL6;O15027-2;O15027-4;O15027-3;O15027;O15027-5;X6RGP5;A0A0C4DH09;Q8N9G1	F1T0I1;J3KNL6;O15027-2;O15027-4;O15027-3;O15027;O15027-5;X6RGP5;A0A0C4DH09	17;17;16;16;16;16;16;11;9;2	17;17;16;16;16;16;16;11;9;2	17;17;16;16;16;16;16;11;9;2	Protein transport protein Sec16A	SEC16A	9919	1.21946	20.5708	3.29632	0.00529503	0.0241211	-2.55127
P05120;E9PDK7;E7ERB5;E7EPJ9	P05120;E9PDK7;E7ERB5;E7EPJ9	P05120	5;1;1;1	5;1;1;1	4;1;1;1	Plasminogen activator inhibitor 2	SERPINB2	5055	-2.63799	19.7981	-3.35836	0.00724905	0.0309778	-2.55963
Q9Y394;A0A087X0Z7;H0YJ66;Q9Y394-2;H0YJE4;H0YJR8;G3V5J0	Q9Y394;A0A087X0Z7;H0YJ66;Q9Y394-2;H0YJE4;H0YJR8;G3V5J0	Q9Y394;A0A087X0Z7;H0YJ66;Q9Y394-2;H0YJE4	12;11;11;11;6;5;1	12;11;11;11;6;5;1	12;11;11;11;6;5;1	Dehydrogenase/reductase SDR family member 7	DHRS7	51635	-0.977595	22.3218	-3.266	0.00520453	0.0238574	-2.56083
E9PN81;Q8TDP1-2;Q8TDP1;H0YEF3;E9PKP0;H0YE52;H0YCP5	E9PN81;Q8TDP1-2;Q8TDP1;H0YEF3;E9PKP0;H0YE52;H0YCP5	E9PN81;Q8TDP1-2;Q8TDP1;H0YEF3	5;5;5;4;2;2;2	5;5;5;4;2;2;2	5;5;5;4;2;2;2	Ribonuclease H2 subunit C	RNASEH2C	84153	1.52609	18.3348	3.26359	0.00523036	0.0239388	-2.56564
Q9BUF5;K7ESM5;K7EL29;K7ESQ3;K7EQT3;K7EJ64;K7ERA8;K7EJZ4;K7EN98;K7EPE5;K7ES63;K7EK43	Q9BUF5;K7ESM5;K7EL29;K7ESQ3;K7EQT3;K7EJ64;K7ERA8;K7EJZ4;K7EN98;K7EPE5;K7ES63;K7EK43	Q9BUF5;K7ESM5	15;11;4;3;3;3;3;3;3;3;2;1	9;5;3;3;3;3;3;3;3;3;1;1	6;2;3;3;3;3;3;3;3;3;1;1	Tubulin beta-6 chain	TUBB6	84617	1.85083	18.4633	3.28881	0.00537483	0.0243935	-2.56588
Q15833-2;Q15833;Q15833-3;M0R0M7;M0R1A1;M0R118;M0QZ54;R4GMY7;M0R376;M0R0D4;A0A087WUN8	Q15833-2;Q15833;Q15833-3;M0R0M7;M0R1A1;M0R118;M0QZ54;R4GMY7;M0R376;M0R0D4;A0A087WUN8	Q15833-2;Q15833;Q15833-3;M0R0M7	24;24;24;15;9;7;6;4;4;4;2	24;24;24;15;9;7;6;4;4;4;2	24;24;24;15;9;7;6;4;4;4;2	Syntaxin-binding protein 2	STXBP2	6813	-0.682859	23.984	-3.26268	0.00524005	0.0239388	-2.56744
P84090;G3V279	P84090;G3V279	P84090;G3V279	4;2	4;2	4;2	Enhancer of rudimentary homolog	ERH	2079	1.08455	20.9075	3.26251	0.00524193	0.0239388	-2.56779
Q9UFW8;C9JUJ0	Q9UFW8;C9JUJ0	Q9UFW8;C9JUJ0	4;2	4;2	4;2	CGG triplet repeat-binding protein 1	CGGBP1	8545	1.43153	18.643	3.32116	0.00608848	0.0270615	-2.57046
H7BZJ3	H7BZJ3	H7BZJ3	7	1	1		PDIA3	2923	1.54427	21.787	3.25451	0.00532856	0.0242135	-2.58372
A0A087WXS7;O43681;K7ERW9	A0A087WXS7;O43681;K7ERW9	A0A087WXS7;O43681;K7ERW9	7;7;4	7;7;4	7;7;4	ATPase ASNA1	ASNA1	439	0.904543	20.8236	3.24143	0.00547338	0.0248099	-2.60978
Q15438-2;Q15438;K7ENQ8;Q15438-3;K7ERV8;K7EKA2;K7ENH6;A0A0D9SFG6;Q99418-2;Q99418;M0R2J0;F8W8E2;G5E9B7;O43739-2;O43739	Q15438-2;Q15438;K7ENQ8;Q15438-3;K7ERV8;K7EKA2;K7ENH6;A0A0D9SFG6;Q99418-2;Q99418;M0R2J0;F8W8E2;G5E9B7;O43739-2;O43739	Q15438-2;Q15438;K7ENQ8;Q15438-3;K7ERV8;K7EKA2	7;7;6;6;5;4;3;3;3;3;2;2;2;2;2	7;7;6;6;5;4;3;3;3;3;2;2;2;2;2	6;6;5;5;4;3;3;2;2;2;1;1;1;1;1	Cytohesin-1	CYTH1	9267	-1.61657	19.101	-3.24458	0.00586942	0.0262795	-2.61562
M0QYN0;Q969H8;M0QXF7	M0QYN0;Q969H8;M0QXF7	M0QYN0;Q969H8;M0QXF7	5;5;4	5;5;4	5;5;4	Myeloid-derived growth factor	MYDGF	56005	0.930411	22.0302	3.23773	0.00551501	0.0249368	-2.61714
Q9H3M7;Q9H3M7-2	Q9H3M7;Q9H3M7-2	Q9H3M7;Q9H3M7-2	6;3	6;3	6;3	Thioredoxin-interacting protein	TXNIP	10628	-2.75997	18.782	-3.24002	0.00707698	0.0304919	-2.61881
P54274-2;P54274;E7EWM7	P54274-2;P54274;E7EWM7	P54274-2;P54274;E7EWM7	2;2;1	2;2;1	2;2;1	Telomeric repeat-binding factor 1	TERF1	7013	2.53338	17.1221	3.24362	0.00880024	0.035609	-2.62329
Q92947-2;Q92947;K7ES74;K7EKH1;K7ERX1	Q92947-2;Q92947;K7ES74;K7EKH1;K7ERX1	Q92947-2;Q92947	3;3;1;1;1	3;3;1;1;1	3;3;1;1;1	Glutaryl-CoA dehydrogenase, mitochondrial	GCDH	2639	1.69841	18.4034	3.2582	0.00571244	0.0256709	-2.62539
D6RA24;Q9NZF1	D6RA24;Q9NZF1	D6RA24;Q9NZF1	1;1	1;1	1;1	Placenta-specific gene 8 protein	PLAC8	51316	-1.61603	16.591	-3.21725	0.00673217	0.0293415	-2.62725
Q4KWH8-3;Q4KWH8-4;Q4KWH8-2;Q4KWH8	Q4KWH8-3;Q4KWH8-4;Q4KWH8-2;Q4KWH8	Q4KWH8-3;Q4KWH8-4;Q4KWH8-2;Q4KWH8	3;2;2;2	3;2;2;2	3;2;2;2	1-phosphatidylinositol 4,5-bisphosphate phosphodiesterase eta-1	PLCH1	23007	1.69676	20.2637	3.22926	0.00721969	0.0309246	-2.63829
Q9UBE0;M0QZS6;B3KNJ4;Q9UBE0-2;Q9UBE0-3;M0QX65;M0R054;M0R375;M0QYP2;M0R286;M0QYM8	Q9UBE0;M0QZS6;B3KNJ4;Q9UBE0-2;Q9UBE0-3;M0QX65;M0R054;M0R375;M0QYP2;M0R286;M0QYM8	Q9UBE0;M0QZS6;B3KNJ4;Q9UBE0-2;Q9UBE0-3;M0QX65	10;8;7;7;7;6;2;1;1;1;1	10;8;7;7;7;6;2;1;1;1;1	10;8;7;7;7;6;2;1;1;1;1	SUMO-activating enzyme subunit 1;SUMO-activating enzyme subunit 1, N-terminally processed	SAE1	10055	1.03117	19.8029	3.22611	0.00564799	0.0254125	-2.64028
P20336;S4R3Q3	P20336;S4R3Q3	P20336;S4R3Q3	4;2	1;1	1;1	Ras-related protein Rab-3A	RAB3A	5864	-1.32292	19.596	-3.24901	0.0063328	0.0279438	-2.64288
Q6PI73;A0A0G2JMN6;A0A0G2JN36	Q6PI73;A0A0G2JMN6;A0A0G2JN36	Q6PI73;A0A0G2JMN6;A0A0G2JN36	8;7;6	3;2;2	1;1;1	Leukocyte immunoglobulin-like receptor subfamily A member 6	LILRA6	79168	-2.17568	19.4545	-3.35118	0.0100385	0.0390648	-2.64366
Q9BPX3;H0Y9Z8	Q9BPX3;H0Y9Z8	Q9BPX3	10;3	10;3	10;3	Condensin complex subunit 3	NCAPG	64151	2.51543	18.9124	3.24724	0.00583839	0.0261726	-2.64667
Q9Y2W1	Q9Y2W1	Q9Y2W1	13	13	12	Thyroid hormone receptor-associated protein 3	THRAP3	9967	1.28756	21.5297	3.21984	0.005721	0.0256778	-2.65275
Q13085-3;Q13085-2;Q13085;Q13085-4;Q59FY4	Q13085-3;Q13085-2;Q13085;Q13085-4;Q59FY4	Q13085-3;Q13085-2;Q13085;Q13085-4;Q59FY4	4;4;4;4;3	4;4;4;4;3	4;4;4;4;3	Acetyl-CoA carboxylase 1;Biotin carboxylase	ACACA	31	2.34366	18.6146	3.27525	0.00958291	0.037774	-2.65831
Q9UG63;Q9UG63-2;C9JHK9;C9JZV3	Q9UG63;Q9UG63-2;C9JHK9;C9JZV3	Q9UG63;Q9UG63-2	5;5;2;2	5;5;2;2	5;5;2;2	ATP-binding cassette sub-family F member 2	ABCF2	10061	1.58404	18.7574	3.24233	0.0088195	0.035609	-2.66652
Q99757;M0QXH0;F8WDN2	Q99757;M0QXH0;F8WDN2	Q99757;M0QXH0;F8WDN2	2;1;1	2;1;1	2;1;1	Thioredoxin, mitochondrial	TXN2	25828	1.77444	14.4996	3.55594	0.0162118	0.055081	-2.66717
Q9NUB1-2;Q9NUB1;Q9NUB1-3;Q9NUB1-4;Q5TF43	Q9NUB1-2;Q9NUB1;Q9NUB1-3;Q9NUB1-4;Q5TF43	Q9NUB1-2;Q9NUB1;Q9NUB1-3;Q9NUB1-4	10;10;9;8;1	10;10;9;8;1	10;10;9;8;1	Acetyl-coenzyme A synthetase 2-like, mitochondrial	ACSS1	84532	2.15929	18.2781	3.22681	0.00608067	0.0270597	-2.68634
Q86UE4;E5RJU9;H0YB56;H0YBJ8;H0YBE0	Q86UE4;E5RJU9;H0YB56;H0YBJ8;H0YBE0	Q86UE4;E5RJU9	19;16;5;3;2	19;16;5;3;2	19;16;5;3;2	Protein LYRIC	MTDH	92140	1.71941	21.2075	3.19731	0.00599123	0.0267594	-2.69754
P08473;C9JR96;C9J9X7;C9IYX7;C9JDZ3;A0A087WWM7;Q3KQS6	P08473;C9JR96;C9J9X7;C9IYX7;C9JDZ3;A0A087WWM7;Q3KQS6	P08473	18;8;6;4;2;1;1	18;8;6;4;2;1;1	18;8;6;4;2;1;1	Neprilysin	MME	4311	-1.75181	19.5263	-3.19783	0.00644161	0.0282874	-2.70615
P27918;E9PAQ1;C9J7V5	P27918;E9PAQ1;C9J7V5	P27918;E9PAQ1	8;6;3	8;6;3	8;6;3	Properdin	CFP	5199	-1.44025	21.1983	-3.19285	0.00604617	0.0269718	-2.70639
J3QRS9;X6R4W8;O43670-2;O43670;O43670-4;J3QS27;J3KTL1;J3KRB6;J3KRW6;H0Y3M2;J3KS31;O43670-3	J3QRS9;X6R4W8;O43670-2;O43670;O43670-4;J3QS27;J3KTL1;J3KRB6;J3KRW6;H0Y3M2;J3KS31;O43670-3	J3QRS9;X6R4W8;O43670-2;O43670;O43670-4;J3QS27;J3KTL1;J3KRB6;J3KRW6;H0Y3M2;J3KS31;O43670-3	2;2;2;2;2;1;1;1;1;1;1;1	2;2;2;2;2;1;1;1;1;1;1;1	2;2;2;2;2;1;1;1;1;1;1;1	BUB3-interacting and GLEBS motif-containing protein ZNF207	ZNF207	7756	2.2158	19.6254	3.18174	0.00665124	0.029138	-2.73658
K7EJE8;K7EKE6;P36776-2;P36776;P36776-3;K7ER27;K7EQF8;K7ER56	K7EJE8;K7EKE6;P36776-2;P36776;P36776-3;K7ER27;K7EQF8;K7ER56	K7EJE8;K7EKE6;P36776-2;P36776;P36776-3	18;18;18;18;16;6;2;2	18;18;18;18;16;6;2;2	18;18;18;18;16;6;2;2	Lon protease homolog, mitochondrial	LONP1	9361	1.1927	21.3443	3.17257	0.00630246	0.0279109	-2.74665
E9PNW4;E9PR17;P13987;H0YET2	E9PNW4;E9PR17;P13987;H0YET2	E9PNW4;E9PR17;P13987;H0YET2	4;4;4;2	4;4;4;2	4;4;4;2	CD59 glycoprotein	CD59	966	-1.66971	22.4082	-3.17171	0.0063136	0.0279131	-2.74836
P19623;K7EKM4;K7ESL0;K7EL89;K7EQ47	P19623;K7EKM4;K7ESL0;K7EL89;K7EQ47	P19623	10;3;3;2;2	10;3;3;2;2	10;3;3;2;2	Spermidine synthase	SRM	6723	3.23045	19.3893	3.17135	0.00631821	0.0279131	-2.74907
Q9BPV8-2;Q9BPV8	Q9BPV8-2;Q9BPV8	Q9BPV8-2;Q9BPV8	4;4	4;4	4;4	P2Y purinoceptor 13	P2RY13	53829	-1.43644	19.1353	-3.17524	0.0067378	0.0293415	-2.74985
Q9Y5M8;H7C4H2;C9J5Z8	Q9Y5M8;H7C4H2;C9J5Z8	Q9Y5M8;H7C4H2	9;5;2	9;5;2	9;5;2	Signal recognition particle receptor subunit beta	SRPRB	58477	0.861967	21.8811	3.16755	0.00636761	0.0280298	-2.75661
Q8N584-2;Q8N584;G3V1P2	Q8N584-2;Q8N584;G3V1P2	Q8N584-2;Q8N584;G3V1P2	2;2;1	2;2;1	2;2;1	Tetratricopeptide repeat protein 39C	TTC39C	125488	1.64905	18.4008	3.18807	0.00967005	0.0380428	-2.7567
O15400-2;O15400	O15400-2;O15400	O15400-2;O15400	6;6	6;6	6;6	Syntaxin-7	STX7	8417	-0.830122	20.7179	-3.16648	0.00638154	0.0280573	-2.75873
Q03405;M0R1I2;M0R0H5;M0QYR6;Q03405-2;Q03405-3;M0R2E9;M0R0Y4;M0QYS6;M0QX27;M0R383	Q03405;M0R1I2;M0R0H5;M0QYR6;Q03405-2;Q03405-3;M0R2E9;M0R0Y4;M0QYS6;M0QX27;M0R383	Q03405;M0R1I2;M0R0H5;M0QYR6;Q03405-2;Q03405-3;M0R2E9;M0R0Y4	8;7;6;6;6;6;4;4;3;2;2	8;7;6;6;6;6;4;4;3;2;2	8;7;6;6;6;6;4;4;3;2;2	Urokinase plasminogen activator surface receptor	PLAUR	5329	-2.44788	20.0204	-3.16128	0.00819114	0.033895	-2.76111
Q49AR2	Q49AR2	Q49AR2	1	1	1	UPF0489 protein C5orf22	C5orf22	55322	1.10749	14.7938	3.21722	0.0105161	0.0404076	-2.77306
P62253;I3L0Q0;I3L2Q4;K7EPR7;I3L2H7	P62253;I3L0Q0;I3L2Q4;K7EPR7;I3L2H7	P62253	3;1;1;1;1	3;1;1;1;1	3;1;1;1;1	Ubiquitin-conjugating enzyme E2 G1;Ubiquitin-conjugating enzyme E2 G1, N-terminally processed	UBE2G1	7326	1.96094	18.1392	3.20306	0.00691867	0.0299509	-2.78345
Q9HD89;Q9HD89-2	Q9HD89;Q9HD89-2	Q9HD89	5;2	5;2	5;2	Resistin	RETN	56729	-1.87942	24.1164	-3.14005	0.00673611	0.0293415	-2.8111
P35249;C9JZI1;P35249-2;C9J8M3;C9JXZ7;C9JTT7;C9JGY5;F8WE44;H7C1P0	P35249;C9JZI1;P35249-2;C9J8M3;C9JXZ7;C9JTT7;C9JGY5;F8WE44;H7C1P0	P35249;C9JZI1;P35249-2;C9J8M3	5;4;4;3;2;2;1;1;1	5;4;4;3;2;2;1;1;1	5;4;4;3;2;2;1;1;1	Replication factor C subunit 4	RFC4	5984	2.56442	18.733	3.15393	0.0102478	0.0397525	-2.81348
Q9NW15;Q9NW15-2;Q9NW15-5;C9JA49;C9IYD3;C9JQC9;C9JPY2;C9J670;Q9NW15-4;Q9NW15-3;C9IZD0;C9JH90;H7C3N6	Q9NW15;Q9NW15-2;Q9NW15-5;C9JA49;C9IYD3;C9JQC9;C9JPY2;C9J670;Q9NW15-4;Q9NW15-3;C9IZD0;C9JH90;H7C3N6	Q9NW15;Q9NW15-2;Q9NW15-5;C9JA49;C9IYD3;C9JQC9;C9JPY2;C9J670;Q9NW15-4;Q9NW15-3	10;9;8;5;5;5;5;5;5;5;4;2;2	10;9;8;5;5;5;5;5;5;5;4;2;2	10;9;8;5;5;5;5;5;5;5;4;2;2	Anoctamin-10	ANO10	55129	-1.29806	20.4391	-3.13498	0.00680642	0.0295699	-2.82115
Q9UBB4;Q9UBB4-2;B1AHE3;B1AHE4	Q9UBB4;Q9UBB4-2;B1AHE3;B1AHE4	Q9UBB4;Q9UBB4-2	5;4;1;1	5;4;1;1	5;4;1;1	Ataxin-10	ATXN10	25814	1.57588	18.8261	3.18168	0.0072095	0.0309172	-2.82376
P21281;H0YC04;C9JL73;P15313;C9J5E3;C9JNS9;H0YAT8;E5RGH6;C9JZ02	P21281;H0YC04;C9JL73;P15313;C9J5E3;C9JNS9;H0YAT8;E5RGH6;C9JZ02	P21281	19;9;7;7;2;2;1;1;1	19;9;7;7;2;2;1;1;1	19;9;7;7;2;2;1;1;1	V-type proton ATPase subunit B, brain isoform	ATP6V1B2	526	-0.497174	23.4125	-3.13183	0.00685033	0.0297254	-2.82738
A0A087WY00;G3V394;F8WE88;F8W6H6;Q9Y4I1-2;Q9Y4I1;Q9Y4I1-3;E7ERV5;Q9NQX4;Q9ULV0;Q9UES5;O95317;H0YMK3;Q9NQX4-2;H0YM93;H0YM96	A0A087WY00;G3V394;F8WE88;F8W6H6;Q9Y4I1-2;Q9Y4I1;Q9Y4I1-3;E7ERV5;Q9NQX4;Q9ULV0;Q9UES5;O95317;H0YMK3;Q9NQX4-2;H0YM93;H0YM96	A0A087WY00;G3V394;F8WE88;F8W6H6;Q9Y4I1-2;Q9Y4I1;Q9Y4I1-3	12;12;12;12;12;12;12;3;3;3;2;2;2;2;1;1	12;12;12;12;12;12;12;3;3;3;2;2;2;2;1;1	12;12;12;12;12;12;12;3;3;3;2;2;2;2;1;1	Unconventional myosin-Va	MYO5A	4644	-1.89376	18.8824	-3.13485	0.00730133	0.0311285	-2.82784
Q96BR1-2;Q96BR1;E5RJV7;E5RK28;E5RHX2;E5RHY6;E5RHR8	Q96BR1-2;Q96BR1;E5RJV7;E5RK28;E5RHX2;E5RHY6;E5RHR8	Q96BR1-2;Q96BR1;E5RJV7	6;6;3;2;2;2;1	6;6;3;2;2;2;1	6;6;3;2;2;2;1	Serine/threonine-protein kinase Sgk3	SGK3	23678	1.58162	18.4514	3.14767	0.00769766	0.0324028	-2.83341
Q9BXP5-4;Q9BXP5-2;Q9BXP5-3;Q9BXP5;Q9BXP5-5;H7C3A1;H7C1K0;A0A0A0MSP6	Q9BXP5-4;Q9BXP5-2;Q9BXP5-3;Q9BXP5;Q9BXP5-5;H7C3A1;H7C1K0;A0A0A0MSP6	Q9BXP5-4;Q9BXP5-2;Q9BXP5-3;Q9BXP5;Q9BXP5-5;H7C3A1	17;17;17;17;16;13;2;1	17;17;17;17;16;13;2;1	17;17;17;17;16;13;2;1	Serrate RNA effector molecule homolog	SRRT	51593	1.02148	21.6131	3.12203	0.00698903	0.0302197	-2.84677
P51149;C9J592;C9J8S3;C9J4V0;C9IZZ0;C9J4S4;C9J7D1	P51149;C9J592;C9J8S3;C9J4V0;C9IZZ0;C9J4S4;C9J7D1	P51149;C9J592;C9J8S3;C9J4V0;C9IZZ0	14;10;10;8;7;6;3	14;10;10;8;7;6;3	14;10;10;8;7;6;3	Ras-related protein Rab-7a	RAB7A	7879	-0.466838	25.0396	-3.12129	0.0069996	0.0302297	-2.84824
H7C2T1;P46527	H7C2T1;P46527	H7C2T1;P46527	1;1	1;1	1;1	Cyclin-dependent kinase inhibitor 1B	CDKN1B	1027	-1.47023	15.2601	-3.32307	0.0158911	0.0543267	-2.84892
P15927;P15927-2;P15927-3;Q5TEJ7;Q5TEJ0	P15927;P15927-2;P15927-3;Q5TEJ7;Q5TEJ0	P15927;P15927-2;P15927-3;Q5TEJ7	6;6;6;4;2	6;6;6;4;2	6;6;6;4;2	Replication protein A 32 kDa subunit	RPA2	6118	1.08162	19.6371	3.11981	0.00702087	0.0302858	-2.85117
P61769;H0YLF3;F5H6I0	P61769;H0YLF3;F5H6I0	P61769;H0YLF3;F5H6I0	3;2;2	3;2;2	3;2;2	Beta-2-microglobulin;Beta-2-microglobulin form pI 5.3	B2M	567	-1.32401	21.7143	-3.13754	0.00784927	0.0329651	-2.85241
P27694;I3L4R8;I3L2M5;I3L524	P27694;I3L4R8;I3L2M5;I3L524	P27694	20;8;3;2	20;8;3;2	20;8;3;2	Replication protein A 70 kDa DNA-binding subunit;Replication protein A 70 kDa DNA-binding subunit, N-terminally processed	RPA1	6117	1.78986	21.1771	3.11068	0.00715302	0.0307471	-2.86921
Q9NZM1-2;Q9NZM1-6;Q9NZM1-3;Q9NZM1;Q9NZM1-5;H0YD14;Q9NZM1-8;Q9NZM1-7	Q9NZM1-2;Q9NZM1-6;Q9NZM1-3;Q9NZM1;Q9NZM1-5;H0YD14;Q9NZM1-8;Q9NZM1-7	Q9NZM1-2;Q9NZM1-6;Q9NZM1-3;Q9NZM1;Q9NZM1-5	9;9;9;9;7;4;3;3	8;8;8;8;6;4;2;2	8;8;8;8;6;4;2;2	Myoferlin	MYOF	26509	-3.38476	18.8757	-3.24124	0.0176039	0.0583072	-2.87183
P55072;C9IZA5;C9JUP7	P55072;C9IZA5;C9JUP7	P55072	44;10;8	44;10;8	44;10;8	Transitional endoplasmic reticulum ATPase	VCP	7415	0.451267	25.1911	3.1089	0.00717919	0.0308233	-2.87274
Q96PU8-5;Q96PU8-9;Q96PU8-8;Q96PU8-6;Q96PU8-3;Q96PU8;F5H5U6;F5H8C8;F5GXS8;F5GYM3;F5GYT7;H0YG47	Q96PU8-5;Q96PU8-9;Q96PU8-8;Q96PU8-6;Q96PU8-3;Q96PU8;F5H5U6;F5H8C8;F5GXS8;F5GYM3;F5GYT7;H0YG47	Q96PU8-5;Q96PU8-9;Q96PU8-8;Q96PU8-6;Q96PU8-3;Q96PU8;F5H5U6;F5H8C8;F5GXS8;F5GYM3	4;4;4;4;4;4;2;2;2;2;1;1	4;4;4;4;4;4;2;2;2;2;1;1	4;4;4;4;4;4;2;2;2;2;1;1	Protein quaking	QKI	9444	-3.44941	17.883	-3.11322	0.00895626	0.0359609	-2.87526
Q9ULR0;Q9ULR0-2;Q9ULR0-1;D6RC18;A8MVI5	Q9ULR0;Q9ULR0-2;Q9ULR0-1;D6RC18;A8MVI5	Q9ULR0;Q9ULR0-2;Q9ULR0-1;D6RC18;A8MVI5	3;3;3;2;2	3;3;3;2;2	3;3;3;2;2	Pre-mRNA-splicing factor ISY1 homolog	ISY1	57461	1.11873	18.5146	3.15394	0.0076052	0.0322143	-2.87603
B1ANR0;Q13310-2;Q13310;Q13310-3;H0Y5F5;H0YCC8;B1ANR1;H0YEU6;H0YEQ8;H0YER0;H0Y6X6;P0CB38	B1ANR0;Q13310-2;Q13310;Q13310-3;H0Y5F5;H0YCC8;B1ANR1;H0YEU6;H0YEQ8;H0YER0;H0Y6X6;P0CB38	B1ANR0;Q13310-2;Q13310;Q13310-3;H0Y5F5	14;14;14;14;11;5;4;4;3;1;1;1	6;6;6;6;5;3;1;2;0;0;0;1	6;6;6;6;5;3;1;2;0;0;0;1	Polyadenylate-binding protein;Polyadenylate-binding protein 4	PABPC4	8761	1.76084	19.5596	3.14868	0.00768268	0.032377	-2.88593
Q14669-4;Q14669;Q14669-2;Q14669-3;H7C2Y1;H7C1L9;G5E9G6	Q14669-4;Q14669;Q14669-2;Q14669-3;H7C2Y1;H7C1L9;G5E9G6	Q14669-4;Q14669;Q14669-2;Q14669-3	22;22;22;22;2;1;1	22;22;22;22;2;1;1	22;22;22;22;2;1;1	E3 ubiquitin-protein ligase TRIP12	TRIP12	9320	0.999072	20.0874	3.1011	0.00729446	0.0311285	-2.88814
E9PMS2;E9PS21;E9PLY8;E9PLQ2;E9PB18;Q6UXG2-3;Q6UXG2-2;Q6UXG2-4;Q6UXG2	E9PMS2;E9PS21;E9PLY8;E9PLQ2;E9PB18;Q6UXG2-3;Q6UXG2-2;Q6UXG2-4;Q6UXG2	E9PMS2;E9PS21;E9PLY8;E9PLQ2;E9PB18;Q6UXG2-3;Q6UXG2-2;Q6UXG2-4;Q6UXG2	1;1;1;1;1;1;1;1;1	1;1;1;1;1;1;1;1;1	1;1;1;1;1;1;1;1;1	UPF0577 protein KIAA1324	KIAA1324	57535	-1.34264	14.6559	-3.10481	0.00909738	0.0364094	-2.89022
O15067;J3QSG0;J3QSH6;J3KTL4;H0YGH1;J3KTQ5;J3QL39;J3KT98	O15067;J3QSG0;J3QSH6;J3KTL4;H0YGH1;J3KTQ5;J3QL39;J3KT98	O15067	15;3;3;2;2;1;1;1	15;3;3;2;2;1;1;1	15;3;3;2;2;1;1;1	Phosphoribosylformylglycinamidine synthase	PFAS	5198	0.814468	20.5041	3.0984	0.00733489	0.0312352	-2.89348
Q96Q05-3;Q96Q05;Q96Q05-2;H0YBR0	Q96Q05-3;Q96Q05;Q96Q05-2;H0YBR0	Q96Q05-3;Q96Q05;Q96Q05-2;H0YBR0	3;3;3;2	3;3;3;2	3;3;3;2	Trafficking protein particle complex subunit 9	TRAPPC9	83696	-1.39557	17.7224	-3.09607	0.00850184	0.0348652	-2.89813
Q07021;I3L3Q7;I3L3B0	Q07021;I3L3Q7;I3L3B0	Q07021;I3L3Q7;I3L3B0	6;4;4	6;4;4	6;4;4	Complement component 1 Q subcomponent-binding protein, mitochondrial	C1QBP	708	2.20111	20.0571	3.11351	0.00761765	0.0322143	-2.90568
Q96I25;Q5W011;Q5W010;Q5W012;H0Y6J6	Q96I25;Q5W011;Q5W010;Q5W012;H0Y6J6	Q96I25;Q5W011;Q5W010;Q5W012	6;3;3;3;2	6;3;3;3;2	6;3;3;3;2	Splicing factor 45	RBM17	84991	2.14227	18.1544	3.06136	0.0108117	0.0412829	-2.90604
B4DVN3;E7ESC7;Q7L5Y9-3;Q7L5Y9-2;Q7L5Y9;D6RE80;D6RDW4;D6REW7;D6RIB6;B4DQT1;Q7L5Y9-5;Q7L5Y9-4;D6RA86;D6RID6	B4DVN3;E7ESC7;Q7L5Y9-3;Q7L5Y9-2;Q7L5Y9;D6RE80;D6RDW4;D6REW7;D6RIB6;B4DQT1;Q7L5Y9-5;Q7L5Y9-4;D6RA86;D6RID6	B4DVN3;E7ESC7;Q7L5Y9-3;Q7L5Y9-2;Q7L5Y9;D6RE80;D6RDW4;D6REW7;D6RIB6;B4DQT1;Q7L5Y9-5;Q7L5Y9-4	3;3;3;3;3;2;2;2;2;2;2;2;1;1	3;3;3;3;3;2;2;2;2;2;2;2;1;1	3;3;3;3;3;2;2;2;2;2;2;2;1;1	Macrophage erythroblast attacher	MAEA	10296	1.15232	18.0236	3.15009	0.00922783	0.0368509	-2.91098
Q96BZ8	Q96BZ8	Q96BZ8	1	1	1	Leukocyte receptor cluster member 1	LENG1	79165	0.942786	14.7128	3.19949	0.0125946	0.046093	-2.912
P09661;H0YMA0;H0YKK0;H0YLR3	P09661;H0YMA0;H0YKK0;H0YLR3	P09661;H0YMA0;H0YKK0	7;4;4;3	7;4;4;3	7;4;4;3	U2 small nuclear ribonucleoprotein A	SNRPA1	6627	0.761588	21.2973	3.08881	0.00747995	0.0318159	-2.91241
H7C1W2;E9PF84;G5E9Q7;E7EQB8;P51553-2;P51553;H0Y5Q7	H7C1W2;E9PF84;G5E9Q7;E7EQB8;P51553-2;P51553;H0Y5Q7	H7C1W2;E9PF84;G5E9Q7;E7EQB8;P51553-2;P51553	3;3;3;3;3;3;1	3;3;3;3;3;3;1	3;3;3;3;3;3;1	Isocitrate dehydrogenase [NAD] subunit, mitochondrial;Isocitrate dehydrogenase [NAD] subunit gamma, mitochondrial	IDH3G	3421	1.96988	17.2808	3.14636	0.0103807	0.0400556	-2.91495
Q14683;G8JLG1;H0Y7K8;V9GY57;V9GYN9	Q14683;G8JLG1;H0Y7K8;V9GY57;V9GYN9	Q14683;G8JLG1	34;33;7;6;1	34;33;7;6;1	34;33;7;6;1	Structural maintenance of chromosomes protein 1A;Structural maintenance of chromosomes protein	SMC1A	8243	0.609624	22.8343	3.08635	0.0075177	0.0319393	-2.91727
F6T1Q0;Q6L8Q7-2;Q6L8Q7	F6T1Q0;Q6L8Q7-2;Q6L8Q7	F6T1Q0;Q6L8Q7-2;Q6L8Q7	7;7;7	7;7;7	7;7;7	2,5-phosphodiesterase 12	PDE12	201626	2.62165	18.3999	3.13076	0.00795247	0.0332079	-2.91966
B0I1T2;B0I1T2-4;B0I1T2-3;F8WEW9;B0I1T2-2;J3KRL0;K7EIG7;J3QRN6;O94832	B0I1T2;B0I1T2-4;B0I1T2-3;F8WEW9;B0I1T2-2;J3KRL0;K7EIG7;J3QRN6;O94832	B0I1T2;B0I1T2-4	26;15;10;4;4;1;1;1;1	26;15;10;4;4;1;1;1;1	26;15;10;4;4;1;1;1;1	Unconventional myosin-Ig;Minor histocompatibility antigen HA-2	MYO1G	64005	-0.554707	22.3688	-3.08436	0.00754831	0.0320322	-2.9212
Q9UN86-2;Q9UN86;D6RBM9;D6REX8;D6RBR0;D6RE13;D6RBW8;D6RGJ4;D6RAC7;D6RB17	Q9UN86-2;Q9UN86;D6RBM9;D6REX8;D6RBR0;D6RE13;D6RBW8;D6RGJ4;D6RAC7;D6RB17	Q9UN86-2;Q9UN86	4;4;1;1;1;1;1;1;1;1	4;4;1;1;1;1;1;1;1;1	4;4;1;1;1;1;1;1;1;1	Ras GTPase-activating protein-binding protein 2	G3BP2	9908	1.72806	18.9057	3.11475	0.00982831	0.0384925	-2.92819
A0A087X1Q6;B6A8C7;B6A8C7-2	A0A087X1Q6;B6A8C7;B6A8C7-2	A0A087X1Q6;B6A8C7;B6A8C7-2	1;1;1	1;1;1	1;1;1	T-cell-interacting, activating receptor on myeloid cells protein 1	TARM1	441864	2.15918	16.0411	3.10315	0.0172045	0.0573694	-2.92821
Q14165;F5H1S8;H0YG07;F5GX14	Q14165;F5H1S8;H0YG07;F5GX14	Q14165;F5H1S8	9;6;4;3	9;6;4;3	9;6;4;3	Malectin	MLEC	9761	1.17401	20.7936	3.08023	0.00761217	0.0322143	-2.92933
Q9Y2U5;J3KRN4;J3QRB6;Q99759;Q99759-2;J3QS19;F8W6K3	Q9Y2U5;J3KRN4;J3QRB6;Q99759;Q99759-2;J3QS19;F8W6K3	Q9Y2U5;J3KRN4;J3QRB6;Q99759;Q99759-2	4;2;2;2;2;1;1	4;2;2;2;2;1;1	4;2;2;2;2;1;1	Mitogen-activated protein kinase kinase kinase 2;Mitogen-activated protein kinase kinase kinase 3	MAP3K2;MAP3K3	10746	-1.26722	18.686	-3.07827	0.00764275	0.0322831	-2.93321
Q9Y3B4	Q9Y3B4	Q9Y3B4	3	3	3	Splicing factor 3B subunit 6	SF3B6	51639	1.14152	20.6326	3.07578	0.00768178	0.032377	-2.93813
C9JJ19;P82930	C9JJ19;P82930	C9JJ19;P82930	2;2	2;2	2;2	28S ribosomal protein S34, mitochondrial	MRPS34	65993	1.20872	16.3779	3.12906	0.0095805	0.037774	-2.94736
A2A274;Q99798	A2A274;Q99798	A2A274;Q99798	26;26	26;26	26;26	Aconitate hydratase, mitochondrial	ACO2	50	0.554689	22.9414	3.06535	0.00784711	0.0329651	-2.95868
Q9Y6X5;Q6UWV6	Q9Y6X5;Q6UWV6	Q9Y6X5	5;1	5;1	5;1	Bis(5-adenosyl)-triphosphatase ENPP4	ENPP4	22875	-1.83801	19.1049	-3.06196	0.00790161	0.0331469	-2.96537
Q5JRI1;O75494-5;O75494-4;O75494-6;O75494-3;O75494-2;O75494;Q6IQ42;Q8WXF0;R4GMP8	Q5JRI1;O75494-5;O75494-4;O75494-6;O75494-3;O75494-2;O75494;Q6IQ42;Q8WXF0;R4GMP8	Q5JRI1;O75494-5;O75494-4;O75494-6;O75494-3;O75494-2;O75494;Q6IQ42;Q8WXF0	4;4;4;4;4;4;4;2;2;1	4;4;4;4;4;4;4;2;2;1	4;4;4;4;4;4;4;2;2;1	Serine/arginine-rich splicing factor 10;Serine/arginine-rich splicing factor 12	SRSF10;FUSIP1;SRSF12	10772	1.53459	20.0654	3.0604	0.00792669	0.0331926	-2.96842
Q15007;A0A087X1R4;Q15007-2	Q15007;A0A087X1R4;Q15007-2	Q15007;A0A087X1R4;Q15007-2	2;1;1	2;1;1	2;1;1	Pre-mRNA-splicing regulator WTAP	WTAP	9589	1.6217	17.3082	3.06016	0.00793065	0.0331926	-2.96891
Q5K651;C9JKF1	Q5K651;C9JKF1	Q5K651;C9JKF1	7;6	7;6	7;6	Sterile alpha motif domain-containing protein 9	SAMD9	54809	-1.43962	18.0935	-3.05949	0.00794154	0.0332002	-2.97023
Q14258	Q14258	Q14258	17	17	17	E3 ubiquitin/ISG15 ligase TRIM25	TRIM25	7706	-0.833168	22.2013	-3.05662	0.00798808	0.0333186	-2.97587
P35659;B4DFG0;P35659-2;D6RDA2;D6R9L5;H0Y993;H0Y8X0	P35659;B4DFG0;P35659-2;D6RDA2;D6R9L5;H0Y993;H0Y8X0	P35659;B4DFG0;P35659-2	11;9;9;5;4;3;2	11;9;9;5;4;3;2	11;9;9;5;4;3;2	Protein DEK	DEK	7913	-0.735776	22.9085	-3.0555	0.00800639	0.0333569	-2.97808
Q9BYX2-3;Q9BYX2-2;Q9BYX2	Q9BYX2-3;Q9BYX2-2;Q9BYX2	Q9BYX2-3;Q9BYX2-2;Q9BYX2	2;2;2	2;2;2	2;2;2	TBC1 domain family member 2A	TBC1D2	55357	-3.68636	15.8328	-3.17088	0.0156492	0.0537207	-2.97899
M0QX71;Q9BQ67	M0QX71;Q9BQ67	M0QX71;Q9BQ67	1;1	1;1	1;1	Glutamate-rich WD repeat-containing protein 1	GRWD1	83743	2.04197	16.8768	3.01794	0.0165794	0.0560186	-2.98063
P14550;Q5T621;V9GYG2;V9GYP9	P14550;Q5T621;V9GYG2;V9GYP9	P14550	18;8;6;6	18;8;6;6	18;8;6;6	Alcohol dehydrogenase [NADP(+)]	AKR1A1	10327	-0.726393	22.4804	-3.05258	0.00805422	0.0334816	-2.98383
Q9HCN8	Q9HCN8	Q9HCN8	6	6	6	Stromal cell-derived factor 2-like protein 1	SDF2L1	23753	1.7098	19.7425	3.05256	0.00805461	0.0334816	-2.98387
P41240;H3BUM9;H3BN15;H3BU69;K7ENL8;K7ES68;K7EQY5;P42679-3;P42679;P42679-2	P41240;H3BUM9;H3BN15;H3BU69;K7ENL8;K7ES68;K7EQY5;P42679-3;P42679;P42679-2	P41240	20;6;3;2;1;1;1;1;1;1	20;6;3;2;1;1;1;1;1;1	20;6;3;2;1;1;1;1;1;1	Tyrosine-protein kinase CSK	CSK	1445	-0.70292	22.6215	-3.04598	0.0081634	0.0338568	-2.99681
Q12996;E9PJ06;Q12996-3;Q12996-2;E9PLP8	Q12996;E9PJ06;Q12996-3;Q12996-2;E9PLP8	Q12996	5;2;2;2;1	5;2;2;2;1	5;2;2;2;1	Cleavage stimulation factor subunit 3	CSTF3	1479	1.66917	18.2223	3.08572	0.00942602	0.0373569	-2.99958
O00139-2;O00139-1;O00139-5;O00139;O00139-4;D6R9M0;H0Y8H2;Q8N4N8	O00139-2;O00139-1;O00139-5;O00139;O00139-4;D6R9M0;H0Y8H2;Q8N4N8	O00139-2;O00139-1;O00139-5;O00139;O00139-4	5;4;4;4;4;2;1;1	5;4;4;4;4;2;1;1	5;4;4;4;4;2;1;1	Kinesin-like protein KIF2A	KIF2A	3796	1.88702	17.7132	3.04438	0.00819016	0.033895	-2.99997
P09525;Q6P452;B4E1S2	P09525;Q6P452;B4E1S2	P09525;Q6P452	17;16;5	17;16;5	2;2;2	Annexin A4;Annexin	ANXA4	307	-0.69865	24.4363	-3.04345	0.00820571	0.0339169	-3.0018
R4GMU1;O95479	R4GMU1;O95479	R4GMU1;O95479	21;21	21;21	21;21	GDH/6PGL endoplasmic bifunctional protein;Glucose 1-dehydrogenase;6-phosphogluconolactonase	H6PD	9563	1.08978	22.0651	3.04243	0.00822283	0.0339493	-3.00381
Q58FF8	Q58FF8	Q58FF8	9	2	2	Putative heat shock protein HSP 90-beta 2	HSP90AB2P	391634	0.892337	21.2159	3.07131	0.0106211	0.04064	-3.00417
P54577;A0A0C4DGZ5	P54577;A0A0C4DGZ5	P54577;A0A0C4DGZ5	24;19	24;19	24;19	Tyrosine--tRNA ligase, cytoplasmic;Tyrosine--tRNA ligase, cytoplasmic, N-terminally processed;Tyrosine--tRNA ligase	YARS	8565	0.636373	23.5167	3.04187	0.00823226	0.03395	-3.00492
P19367-4;P19367-2;P19367;P19367-3;B1AR63;B1AR62;B1AR61;Q2TB90;Q2TB90-3;Q2TB90-2	P19367-4;P19367-2;P19367;P19367-3;B1AR63;B1AR62;B1AR61;Q2TB90;Q2TB90-3;Q2TB90-2	P19367-4;P19367-2;P19367;P19367-3	22;22;22;22;7;4;4;3;1;1	20;20;20;20;6;3;3;2;0;0	18;18;18;18;6;3;3;2;0;0	Hexokinase-1	HK1	3098	-0.746482	22.4535	-3.04061	0.00825343	0.0339989	-3.00739
O00505;H0Y4S9	O00505;H0Y4S9	O00505	8;2	4;2	4;2	Importin subunit alpha-4	KPNA3	3839	1.86571	18.892	3.08919	0.0114425	0.0432403	-3.01075
J3KN36;Q5JPE7-2;P69849;Q5JPE7;A0A0G2JN29;A0A087X117;Q5JPE7-3;Q15155;A0A0G2JP90;A0A087WW46;A0A087WTD5;H3BUC9;H3BPS9	J3KN36;Q5JPE7-2;P69849;Q5JPE7;A0A0G2JN29;A0A087X117;Q5JPE7-3;Q15155;A0A0G2JP90;A0A087WW46;A0A087WTD5;H3BUC9;H3BPS9	J3KN36;Q5JPE7-2;P69849;Q5JPE7;A0A0G2JN29;A0A087X117;Q5JPE7-3;Q15155;A0A0G2JP90;A0A087WW46	13;13;13;13;12;12;12;12;11;11;4;2;2	13;13;13;13;12;12;12;12;11;11;4;2;2	13;13;13;13;12;12;12;12;11;11;4;2;2	Nodal modulator 2;Nodal modulator 3;Nodal modulator 1	NOMO3;NOMO2;NOMO1	408050	0.923504	21.1907	3.03534	0.00834253	0.0343273	-3.01775
Q5SR50;F8W9P4;O00329;O00329-2	Q5SR50;F8W9P4;O00329;O00329-2	Q5SR50;F8W9P4;O00329	15;15;15;3	15;15;15;3	14;14;14;3	Phosphatidylinositol 4,5-bisphosphate 3-kinase catalytic subunit delta isoform	PIK3CD	5293	-0.692291	21.3347	-3.03276	0.00838659	0.0344698	-3.02283
O75152;E9PQ61;E9PBY7	O75152;E9PQ61;E9PBY7	O75152;E9PQ61	4;3;1	4;3;1	4;3;1	Zinc finger CCCH domain-containing protein 11A	ZC3H11A	9877	1.59417	17.6165	3.04666	0.00869933	0.0353892	-3.03449
O76031	O76031	O76031	3	3	3	ATP-dependent Clp protease ATP-binding subunit clpX-like, mitochondrial	CLPX	10845	1.70184	18.0586	3.12931	0.0165851	0.0560186	-3.03598
Q86UP2-2;Q86UP2-4;Q86UP2;Q86UP2-3;G3V4Y7;B7Z6P3;G3V5P0;H0YJZ8;G3V5G2;H0YJP2;H0YJV5	Q86UP2-2;Q86UP2-4;Q86UP2;Q86UP2-3;G3V4Y7;B7Z6P3;G3V5P0;H0YJZ8;G3V5G2;H0YJP2;H0YJV5	Q86UP2-2;Q86UP2-4;Q86UP2;Q86UP2-3;G3V4Y7	20;20;20;19;13;7;5;3;3;2;1	20;20;20;19;13;7;5;3;3;2;1	20;20;20;19;13;7;5;3;3;2;1	Kinectin	KTN1	3895	1.34337	20.1941	3.04588	0.00871278	0.0353892	-3.03599
A6NKZ2;P51606;H7C2G7;H7C317;P51606-2	A6NKZ2;P51606;H7C2G7;H7C317;P51606-2	A6NKZ2;P51606	5;5;1;1;1	5;5;1;1;1	5;5;1;1;1	N-acylglucosamine 2-epimerase	RENBP	5973	-1.61105	18.8633	-2.99767	0.0102749	0.0398154	-3.03666
Q9NVK5-2;Q9NVK5;F5GX47;Q9NVK5-3	Q9NVK5-2;Q9NVK5;F5GX47;Q9NVK5-3	Q9NVK5-2;Q9NVK5;F5GX47;Q9NVK5-3	2;2;1;1	2;2;1;1	2;2;1;1	FGFR1 oncogene partner 2	FGFR1OP2	26127	-1.95481	16.0496	-3.11551	0.0142961	0.0505267	-3.03926
P46019	P46019	P46019	8	8	8	Phosphorylase b kinase regulatory subunit alpha, liver isoform	PHKA2	5256	-1.30257	19.506	-3.02275	0.00855958	0.0350627	-3.0425
Q13148;B1AKP7;G3V162;A0A087X260;A0A087WYY0;K7EN94;A0A087WXQ5;A0A087WV68;Q13148-4;A0A087WW61;A0A087WX67;A0A087WXV3;A0A087WX29;A0A087WZC9;A0A087WZM1;K7EJM5;A0A087WYE7;K7EJ99;A0A0A0MSV7;A0A087WTZ4;K7EL26	Q13148;B1AKP7;G3V162;A0A087X260;A0A087WYY0;K7EN94;A0A087WXQ5;A0A087WV68;Q13148-4;A0A087WW61;A0A087WX67;A0A087WXV3;A0A087WX29;A0A087WZC9;A0A087WZM1;K7EJM5;A0A087WYE7;K7EJ99;A0A0A0MSV7;A0A087WTZ4;K7EL26	Q13148;B1AKP7;G3V162;A0A087X260;A0A087WYY0;K7EN94;A0A087WXQ5;A0A087WV68;Q13148-4;A0A087WW61;A0A087WX67;A0A087WXV3;A0A087WX29;A0A087WZC9	12;11;11;11;11;9;8;8;8;7;7;7;7;6;5;5;3;2;2;1;1	12;11;11;11;11;9;8;8;8;7;7;7;7;6;5;5;3;2;2;1;1	12;11;11;11;11;9;8;8;8;7;7;7;7;6;5;5;3;2;2;1;1	TAR DNA-binding protein 43	TARDBP	23435	0.606969	21.7881	3.02121	0.00858638	0.0351331	-3.04552
Q9BZF1-3;Q9BZF1-2;Q9BZF1;F8VUA7;F8VQX7;F8VZ43;F8VVD3;F8VVE7	Q9BZF1-3;Q9BZF1-2;Q9BZF1;F8VUA7;F8VQX7;F8VZ43;F8VVD3;F8VVE7	Q9BZF1-3;Q9BZF1-2;Q9BZF1;F8VUA7;F8VQX7	15;15;15;13;13;2;1;1	15;15;15;13;13;2;1;1	13;13;13;11;11;2;1;1	Oxysterol-binding protein-related protein 8;Oxysterol-binding protein	OSBPL8	114882	-0.586947	21.8414	-3.01977	0.00861172	0.0351974	-3.04836
P42126;Q96DC0;P42126-2;H3BS70	P42126;Q96DC0;P42126-2;H3BS70	P42126;Q96DC0;P42126-2;H3BS70	4;3;3;2	4;3;3;2	4;3;3;2	Enoyl-CoA delta isomerase 1, mitochondrial	ECI1;DCI	1632	1.62838	17.9361	3.01907	0.00862395	0.0352081	-3.04972
Q9H2U2;Q9H2U2-2;Q9H2U2-3;H0Y9D8;Q9H2U2-6;D6R967;D6RGV9;Q9H2U2-4;D6RGI1;D6RAD3;A0A0C4DGB9;H0YAK2	Q9H2U2;Q9H2U2-2;Q9H2U2-3;H0Y9D8;Q9H2U2-6;D6R967;D6RGV9;Q9H2U2-4;D6RGI1;D6RAD3;A0A0C4DGB9;H0YAK2	Q9H2U2;Q9H2U2-2;Q9H2U2-3;H0Y9D8;Q9H2U2-6	11;11;8;7;7;5;5;4;3;2;1;1	11;11;8;7;7;5;5;4;3;2;1;1	11;11;8;7;7;5;5;4;3;2;1;1	Inorganic pyrophosphatase 2, mitochondrial	PPA2	27068	0.780218	21.8004	3.01568	0.00868371	0.0353892	-3.05638
Q14254;J3QLD9;E7EMK3;K7EKW9	Q14254;J3QLD9;E7EMK3;K7EKW9	Q14254;J3QLD9;E7EMK3	21;20;20;10	21;20;20;10	21;20;20;10	Flotillin-2	FLOT2	2319	-0.568955	23.8572	-3.01508	0.00869444	0.0353892	-3.05757
P45973;F8VNY3	P45973;F8VNY3	P45973	9;3	9;3	8;3	Chromobox protein homolog 5	CBX5	23468	1.32293	20.8563	3.01382	0.00871671	0.0353892	-3.06003
Q5QPR4;J3QR29;A0A0D9SEI3;Q5QPR3;B7ZVY7;A0A0D9SER5;A0A0D9SEN2;J3QR44;Q9UQ88-5;Q9UQ88-10;P21127-12;P21127-4;P21127-5;P21127-10;P21127-6;P21127-9;Q9UQ88-4;P21127-8;Q9UQ88-3;Q9UQ88-2;P21127-3;P21127-2;Q9UQ88;P21127;Q9UQ88-8;Q9UQ88-9	Q5QPR4;J3QR29;A0A0D9SEI3;Q5QPR3;B7ZVY7;A0A0D9SER5;A0A0D9SEN2;J3QR44;Q9UQ88-5;Q9UQ88-10;P21127-12;P21127-4;P21127-5;P21127-10;P21127-6;P21127-9;Q9UQ88-4;P21127-8;Q9UQ88-3;Q9UQ88-2;P21127-3;P21127-2;Q9UQ88;P21127;Q9UQ88-8;Q9UQ88-9	Q5QPR4;J3QR29;A0A0D9SEI3;Q5QPR3;B7ZVY7;A0A0D9SER5;A0A0D9SEN2;J3QR44;Q9UQ88-5;Q9UQ88-10;P21127-12;P21127-4;P21127-5;P21127-10;P21127-6;P21127-9;Q9UQ88-4;P21127-8;Q9UQ88-3;Q9UQ88-2;P21127-3;P21127-2;Q9UQ88;P21127;Q9UQ88-8	6;6;6;6;6;6;6;6;6;6;6;6;6;6;6;6;6;6;6;6;6;6;6;6;4;2	6;6;6;6;6;6;6;6;6;6;6;6;6;6;6;6;6;6;6;6;6;6;6;6;4;2	6;6;6;6;6;6;6;6;6;6;6;6;6;6;6;6;6;6;6;6;6;6;6;6;4;2	Cyclin-dependent kinase 11A;Cyclin-dependent kinase 11B	CDK11A;CDK11B;CDC2L1	728642	1.4483	18.46	3.03328	0.00893357	0.0359505	-3.06023
Q9Y383;Q96HJ9-2;A0A0A6YYJ8;Q9Y383-3;Q9Y383-2;V9GZ75;F8WEU3	Q9Y383;Q96HJ9-2;A0A0A6YYJ8;Q9Y383-3;Q9Y383-2;V9GZ75;F8WEU3	Q9Y383;Q96HJ9-2;A0A0A6YYJ8;Q9Y383-3;Q9Y383-2	9;8;8;8;8;1;1	9;8;8;8;8;1;1	5;4;4;4;4;1;1	Putative RNA-binding protein Luc7-like 2	LUC7L2	51631	0.746878	21.783	3.01256	0.00873918	0.0354412	-3.06251
E7ETK0;A0A087WUS0;P62847-2;P62847-3;P62847;P62847-4	E7ETK0;A0A087WUS0;P62847-2;P62847-3;P62847;P62847-4	E7ETK0;A0A087WUS0;P62847-2;P62847-3;P62847;P62847-4	4;4;4;4;4;4	4;4;4;4;4;4	4;4;4;4;4;4	40S ribosomal protein S24	RPS24	6229	2.15175	20.951	3.03158	0.00896362	0.0359609	-3.06348
A0A0B4J2F0	A0A0B4J2F0	A0A0B4J2F0	1	1	1		PIGBOS1	101928527	-1.59711	17.2112	-3.09798	0.0146808	0.0514885	-3.06485
P23258;Q9NRH3;K7EIS0;K7EKE5	P23258;Q9NRH3;K7EIS0;K7EKE5	P23258;Q9NRH3	8;5;3;2	8;5;3;2	8;5;3;2	Tubulin gamma-1 chain;Tubulin gamma-2 chain	TUBG1;TUBG2	7283	1.30656	19.3477	3.00979	0.00878866	0.0356023	-3.06795
P80511	P80511	P80511	3	3	3	Protein S100-A12;Calcitermin	S100A12	6283	-1.63509	23.7437	-3.00809	0.00881906	0.035609	-3.07127
A2RRE0;Q9Y4E6-2;Q9Y4E6;K7EMB8	A2RRE0;Q9Y4E6-2;Q9Y4E6;K7EMB8	A2RRE0;Q9Y4E6-2;Q9Y4E6;K7EMB8	2;2;2;1	2;2;2;1	2;2;2;1	WD repeat-containing protein 7	WDR7	23335	-2.90153	16.8924	-2.98236	0.0137329	0.0490097	-3.08165
Q6IBS0;D6RG15;H0Y858;F8VS81;F8W645;H7C5I2;F8W1Q9;Q9NR96-4	Q6IBS0;D6RG15;H0Y858;F8VS81;F8W645;H7C5I2;F8W1Q9;Q9NR96-4	Q6IBS0;D6RG15	15;12;6;2;1;1;1;1	15;12;6;2;1;1;1;1	13;10;5;0;0;1;0;1	Twinfilin-2	TWF2	11344	-0.48959	23.7556	-3.00241	0.00892178	0.0359505	-3.08243
A0A0C4DGE4;A0A0J9YW33;Q13277-2;Q13277-3;Q13277	A0A0C4DGE4;A0A0J9YW33;Q13277-2;Q13277-3;Q13277	A0A0C4DGE4;A0A0J9YW33;Q13277-2;Q13277-3;Q13277	7;7;7;7;7	7;7;7;7;7	7;7;7;7;7	Syntaxin-3	STX3	6809	-1.73298	19.8039	-3.00228	0.00892406	0.0359505	-3.08267
Q53F19-2;Q53F19;K7ELP6	Q53F19-2;Q53F19;K7ELP6	Q53F19-2;Q53F19	3;3;1	3;3;1	3;3;1	Uncharacterized protein C17orf85	C17orf85	55421	1.41494	18.3526	2.99023	0.0135492	0.048496	-3.08594
Q5JSL0;Q5JSK6;Q5JSK9;P82970;Q5JSK7;Q5JSK8	Q5JSL0;Q5JSK6;Q5JSK9;P82970;Q5JSK7;Q5JSK8	Q5JSL0;Q5JSK6;Q5JSK9;P82970;Q5JSK7;Q5JSK8	2;2;2;2;1;1	2;2;2;2;1;1	2;2;2;2;1;1	High mobility group nucleosome-binding domain-containing protein 5	HMGN5	79366	1.44362	16.4952	3.01224	0.00999086	0.0389622	-3.0869
Q9UNH7;A0A0A0MRI2;Q9UNH7-2;G3V5X9	Q9UNH7;A0A0A0MRI2;Q9UNH7-2;G3V5X9	Q9UNH7;A0A0A0MRI2;Q9UNH7-2	10;9;9;4	10;9;9;4	10;9;9;4	Sorting nexin-6;Sorting nexin-6, N-terminally processed	SNX6	58533	-0.820576	21.0683	-3	0.00896565	0.0359609	-3.08715
J3QQJ5;Q9Y2L5-2;Q9Y2L5;J3QSA1;J3KSL8;J3QR00	J3QQJ5;Q9Y2L5-2;Q9Y2L5;J3QSA1;J3KSL8;J3QR00	J3QQJ5;Q9Y2L5-2;Q9Y2L5;J3QSA1;J3KSL8	7;7;7;6;6;1	7;7;7;6;6;1	7;7;7;6;6;1	Trafficking protein particle complex subunit 8	TRAPPC8	22878	1.40574	18.2476	3.01556	0.0092531	0.0369115	-3.09425
Q96G03;Q96G03-2;E7ENQ8;E9PD70;H0Y921	Q96G03;Q96G03-2;E7ENQ8;E9PD70;H0Y921	Q96G03	24;8;7;5;1	24;8;7;5;1	24;8;7;5;1	Phosphoglucomutase-2	PGM2	55276	-0.49698	23.8275	-2.99406	0.00907473	0.0363586	-3.09879
O75937;S4R3J5	O75937;S4R3J5	O75937	6;1	6;1	6;1	DnaJ homolog subfamily C member 8	DNAJC8	22826	1.21071	20.691	3.00732	0.00940556	0.0373461	-3.11006
Q9Y4X5;H3BSK4;H3BNB9;A0A087WT96	Q9Y4X5;H3BSK4;H3BNB9;A0A087WT96	Q9Y4X5;H3BSK4;H3BNB9	3;2;2;1	3;2;2;1	3;2;2;1	E3 ubiquitin-protein ligase ARIH1	ARIH1	25820	2.05516	16.4979	2.98727	0.00920119	0.0367847	-3.11211
E9PFW2;O00462	E9PFW2;O00462	E9PFW2;O00462	7;7	7;7	7;7	Beta-mannosidase	MANBA	4126	-1.28881	18.178	-2.98084	0.010613	0.04064	-3.113
Q5SQP8;P56545;P56545-2	Q5SQP8;P56545;P56545-2	Q5SQP8;P56545;P56545-2	5;5;5	2;2;2	2;2;2	C-terminal-binding protein 2	CTBP2	1488	1.48705	18.4181	2.99659	0.0150149	0.0521601	-3.12316
P62258;P62258-2;B4DJF2;I3L3T1;K7EM20;K7EIT4;I3L0W5	P62258;P62258-2;B4DJF2;I3L3T1;K7EM20;K7EIT4;I3L0W5	P62258;P62258-2	16;13;5;5;5;4;3	14;11;4;4;4;3;3	14;11;4;4;4;3;3	14-3-3 protein epsilon	YWHAE	7531	0.807951	24.7617	2.97971	0.00934385	0.0371924	-3.12691
P35232;C9JW96;C9JZ20;E7ESE2;E9PCW0;P35232-2;D6RBK0	P35232;C9JW96;C9JZ20;E7ESE2;E9PCW0;P35232-2;D6RBK0	P35232;C9JW96;C9JZ20;E7ESE2;E9PCW0	15;13;11;11;11;7;6	15;13;11;11;11;7;6	15;13;11;11;11;7;6	Prohibitin	PHB	5245	0.95628	22.8581	2.97818	0.00937302	0.037268	-3.12991
Q9UHN6;Q9UHN6-2;B4E1B9;F5H6B2;H3BLY0	Q9UHN6;Q9UHN6-2;B4E1B9;F5H6B2;H3BLY0	Q9UHN6;Q9UHN6-2	6;5;2;2;1	6;5;2;2;1	6;5;2;2;1	Transmembrane protein 2	TMEM2	23670	-2.12514	18.1439	-2.92099	0.0138967	0.049476	-3.13045
P04080	P04080	P04080	6	6	6	Cystatin-B	CSTB	1476	-1.19029	20.8626	-2.97608	0.00941309	0.0373461	-3.13401
Q9Y6Y9;Q9Y6Y9-2	Q9Y6Y9;Q9Y6Y9-2	Q9Y6Y9;Q9Y6Y9-2	2;1	2;1	2;1	Lymphocyte antigen 96	LY96	23643	-1.17824	16.4903	-2.91532	0.0140383	0.0498081	-3.1402
P61026	P61026	P61026	7	6	5	Ras-related protein Rab-10	RAB10	10890	-0.840265	22.3616	-2.97196	0.00949232	0.0375789	-3.14207
A0A1B0GUN9;B1AK53	A0A1B0GUN9;B1AK53	A0A1B0GUN9;B1AK53	1;1	1;1	1;1	Espin	ESPN	83715	-1.1292	20.4583	-2.98939	0.0112747	0.0427832	-3.14256
Q99732;I3L1H3;I3L329;I3L1P1;I3L1I9;I3L3U8;Q99732-3;Q99732-2	Q99732;I3L1H3;I3L329;I3L1P1;I3L1I9;I3L3U8;Q99732-3;Q99732-2	Q99732;I3L1H3;I3L329;I3L1P1;I3L1I9;I3L3U8;Q99732-3;Q99732-2	2;1;1;1;1;1;1;1	2;1;1;1;1;1;1;1	2;1;1;1;1;1;1;1	Lipopolysaccharide-induced tumor necrosis factor-alpha factor	LITAF	9516	-1.44893	20.0788	-2.97118	0.00950749	0.0375983	-3.14361
Q99653;H0YLY7;H0YKE7;F5GX29;H0YNG9	Q99653;H0YLY7;H0YKE7;F5GX29;H0YNG9	Q99653	5;2;2;2;2	5;2;2;2;2	5;2;2;2;2	Calcineurin B homologous protein 1	CHP1	11261	-1.66779	19.4785	-2.99069	0.0104137	0.0401407	-3.14524
P62979;J3QS39;J3QTR3;F5H6Q2;F5GYU3;F5H2Z3;F5H265;B4DV12;F5H388;F5H747;F5GXK7;J3QKN0;Q5PY61;Q96C32;P62987;P0CG47;P0CG48;M0R1V7;M0R1M6;M0R2S1;J3QSA3;F5GZ39	P62979;J3QS39;J3QTR3;F5H6Q2;F5GYU3;F5H2Z3;F5H265;B4DV12;F5H388;F5H747;F5GXK7;J3QKN0;Q5PY61;Q96C32;P62987;P0CG47;P0CG48;M0R1V7;M0R1M6;M0R2S1;J3QSA3;F5GZ39	P62979;J3QS39;J3QTR3;F5H6Q2;F5GYU3;F5H2Z3;F5H265;B4DV12;F5H388;F5H747;F5GXK7;J3QKN0;Q5PY61;Q96C32;P62987;P0CG47;P0CG48;M0R1V7;M0R1M6;M0R2S1	6;4;4;4;4;4;4;4;4;4;4;4;4;4;4;4;4;3;3;3;2;2	6;4;4;4;4;4;4;4;4;4;4;4;4;4;4;4;4;3;3;3;2;2	6;4;4;4;4;4;4;4;4;4;4;4;4;4;4;4;4;3;3;3;2;2	Ubiquitin-40S ribosomal protein S27a;Ubiquitin;40S ribosomal protein S27a;Ubiquitin-60S ribosomal protein L40;Ubiquitin;60S ribosomal protein L40;Polyubiquitin-B;Ubiquitin;Polyubiquitin-C;Ubiquitin	RPS27A;UBB;UBC;UBA52	6233	1.72139	24.2326	2.96929	0.00954412	0.0377024	-3.1473
P08670;B0YJC4;B0YJC5;Q5JVS8;A0A1B0GUA0;A0A1B0GTT5;A0A1B0GVG8;P17661;F8W835;E7EMV2;E7ESP9;Q16352;P07197-2;P07196;P07197;P12036-2;P12036	P08670;B0YJC4;B0YJC5;Q5JVS8;A0A1B0GUA0;A0A1B0GTT5;A0A1B0GVG8;P17661;F8W835;E7EMV2;E7ESP9;Q16352;P07197-2;P07196;P07197;P12036-2;P12036	P08670;B0YJC4;B0YJC5	41;38;22;16;12;11;6;4;1;1;1;1;1;1;1;1;1	41;38;22;16;12;11;6;4;1;1;1;1;1;1;1;1;1	39;36;20;15;12;11;6;4;0;1;1;1;1;1;1;1;1	Vimentin	VIM	7431	-0.585935	28.0924	-2.96275	0.0096719	0.0380428	-3.16009
Q13162;H7C3T4;A6NJJ0;A6NG45	Q13162;H7C3T4;A6NJJ0;A6NG45	Q13162;H7C3T4	6;5;1;1	5;4;1;1	5;4;1;1	Peroxiredoxin-4	PRDX4	10549	1.56208	20.0195	2.97988	0.00993144	0.0388548	-3.16265
A0A087WZN1;O43837;A0A087X2E5;O43837-2;A0A0D9SG66;O43837-3	A0A087WZN1;O43837;A0A087X2E5;O43837-2;A0A0D9SG66;O43837-3	A0A087WZN1;O43837;A0A087X2E5;O43837-2	3;3;2;2;1;1	3;3;2;2;1;1	3;3;2;2;1;1	Isocitrate dehydrogenase [NAD] subunit, mitochondrial;Isocitrate dehydrogenase [NAD] subunit beta, mitochondrial	IDH3B	3420	1.17069	18.8564	2.96949	0.0108471	0.041375	-3.16656
Q9UKG1;C9JAB0;C9K0C4	Q9UKG1;C9JAB0;C9K0C4	Q9UKG1	19;3;2	19;3;2	19;3;2	DCC-interacting protein 13-alpha	APPL1	26060	-0.616907	22.2665	-2.95922	0.00974161	0.0382758	-3.16699
F8W8H5;Q969Q5	F8W8H5;Q969Q5	F8W8H5;Q969Q5	6;6	6;6	6;6	Ras-related protein Rab-24	RAB24	53917	-2.05907	18.9557	-2.93553	0.0124622	0.0458312	-3.16808
P47813;X6RAC9;O14602;A6NJH9	P47813;X6RAC9;O14602;A6NJH9	P47813;X6RAC9;O14602	3;2;2;1	3;2;2;1	3;2;2;1	Eukaryotic translation initiation factor 1A, X-chromosomal;Eukaryotic translation initiation factor 1A, Y-chromosomal	EIF1AX;EIF1AY	1964	1.0849	20.7027	2.95713	0.00978298	0.0383971	-3.17106
O15145;C9JZD1;F8VR50	O15145;C9JZD1;F8VR50	O15145;C9JZD1	7;4;3	7;4;3	7;4;3	Actin-related protein 2/3 complex subunit 3	ARPC3	10094	-0.635362	24.6815	-2.9564	0.00979765	0.0384135	-3.1725
J3QK89;Q8IWX8	J3QK89;Q8IWX8	J3QK89;Q8IWX8	5;5	5;5	5;5	Calcium homeostasis endoplasmic reticulum protein	CHERP	10523	1.56261	18.3905	2.93617	0.0148627	0.0518726	-3.17591
P51003;G3XAH6;H0YJ00;G3V2A0;P51003-2;A0A0C4DGK1;Q9NRJ5;Q9BWT3-2;Q9BWT3;G3V3I9;F8WAT4;G3V457;H7C3W0	P51003;G3XAH6;H0YJ00;G3V2A0;P51003-2;A0A0C4DGK1;Q9NRJ5;Q9BWT3-2;Q9BWT3;G3V3I9;F8WAT4;G3V457;H7C3W0	P51003;G3XAH6;H0YJ00;G3V2A0;P51003-2	7;6;4;4;4;3;3;3;3;2;2;1;1	7;6;4;4;4;3;3;3;3;2;2;1;1	7;6;4;4;4;3;3;3;3;2;2;1;1	Poly(A) polymerase alpha	PAPOLA	10914	0.81986	19.4895	2.99276	0.0103723	0.0400556	-3.17849
Q5T4S7-3;Q5T4S7;Q5T4S7-2;Q5T4S7-4;Q5T4S7-5;A0A0A0MSW0;X6R960;X6RE05;Q5T4S7-6	Q5T4S7-3;Q5T4S7;Q5T4S7-2;Q5T4S7-4;Q5T4S7-5;A0A0A0MSW0;X6R960;X6RE05;Q5T4S7-6	Q5T4S7-3;Q5T4S7;Q5T4S7-2;Q5T4S7-4;Q5T4S7-5	32;32;32;31;17;11;5;2;1	32;32;32;31;17;11;5;2;1	32;32;32;31;17;11;5;2;1	E3 ubiquitin-protein ligase UBR4	UBR4	23352	-0.540155	21.5469	-2.94696	0.0099874	0.0389622	-3.19093
A0A0C4DGX4;Q13616	A0A0C4DGX4;Q13616	A0A0C4DGX4;Q13616	11;11	11;11	11;11	Cullin-1	CUL1	8454	1.1095	19.8097	2.94616	0.0100037	0.0389709	-3.1925
P30459;Q9GJ45;P10314;A0A140T975	P30459;Q9GJ45;P10314;A0A140T975	P30459;Q9GJ45;P10314;A0A140T975	11;10;10;9	1;1;1;1	0;0;0;0	HLA class I histocompatibility antigen, A-74 alpha chain;HLA class I histocompatibility antigen, A-32 alpha chain	HLA-A	3105	1.39856	15.6357	3.04673	0.0225436	0.0700037	-3.19939
P47756-2;B1AK87;B1AK88;P47756;B1AK85	P47756-2;B1AK87;B1AK88;P47756;B1AK85	P47756-2;B1AK87;B1AK88;P47756;B1AK85	19;18;18;17;14	19;18;18;17;14	19;18;18;17;14	F-actin-capping protein subunit beta	CAPZB	832	-0.599139	25.1082	-2.9365	0.010202	0.0396415	-3.21135
Q5QGZ9-4;Q5QGZ9;Q5QGZ9-1;Q5QGZ9-5;A8MVL9	Q5QGZ9-4;Q5QGZ9;Q5QGZ9-1;Q5QGZ9-5;A8MVL9	Q5QGZ9-4;Q5QGZ9;Q5QGZ9-1;Q5QGZ9-5	6;6;6;3;1	6;6;6;3;1	6;6;6;3;1	C-type lectin domain family 12 member A	CLEC12A	160364	-3.0198	18.4265	-2.93619	0.0102084	0.0396415	-3.21195
P29353-2;P29353-7;P29353;P29353-6;X6R6D0;P29353-5;P29353-3;H0Y539;Q5T181;Q5T182;Q5T188;P98077	P29353-2;P29353-7;P29353;P29353-6;X6R6D0;P29353-5;P29353-3;H0Y539;Q5T181;Q5T182;Q5T188;P98077	P29353-2;P29353-7;P29353;P29353-6;X6R6D0;P29353-5;P29353-3;H0Y539	4;4;4;4;3;3;3;2;1;1;1;1	4;4;4;4;3;3;3;2;1;1;1;1	4;4;4;4;3;3;3;2;1;1;1;1	SHC-transforming protein 1	SHC1	6464	2.16042	17.336	2.97506	0.0126152	0.0461002	-3.21792
P12270;P12270-2;Q5SWX9	P12270;P12270-2;Q5SWX9	P12270	38;15;3	38;15;3	38;15;3	Nucleoprotein TPR	TPR	7175	0.545082	22.1571	2.93203	0.0102951	0.0398512	-3.22007
E9PPG9;E9PQ57;P78406;B0QZ36;B0QZ37	E9PPG9;E9PQ57;P78406;B0QZ36;B0QZ37	E9PPG9;E9PQ57;P78406;B0QZ36	4;4;4;3;1	4;4;4;3;1	4;4;4;3;1	mRNA export factor	RAE1	8480	1.3244	18.2773	2.93069	0.0103231	0.0399173	-3.22267
Q96KR1;H0Y8W1	Q96KR1;H0Y8W1	Q96KR1	5;1	5;1	5;1	Zinc finger RNA-binding protein	ZFR	51663	1.62414	16.4531	2.92563	0.0104299	0.0401605	-3.23255
Q99426;K7EP07;K7EK42;Q99426-2;K7EL99;K7EQH0;K7ER04	Q99426;K7EP07;K7EK42;Q99426-2;K7EL99;K7EQH0;K7ER04	Q99426;K7EP07;K7EK42;Q99426-2;K7EL99	6;5;5;5;3;1;1	6;5;5;5;3;1;1	6;5;5;5;3;1;1	Tubulin-folding cofactor B	TBCB	1155	1.13886	21.0804	2.9238	0.0104686	0.0402671	-3.23611
Q5VT52-5;Q5VT52-3;Q5VT52;Q5VT52-2;Q5VT52-4	Q5VT52-5;Q5VT52-3;Q5VT52;Q5VT52-2;Q5VT52-4	Q5VT52-5;Q5VT52-3;Q5VT52;Q5VT52-2;Q5VT52-4	4;4;4;3;2	4;4;4;3;2	4;4;4;3;2	Regulation of nuclear pre-mRNA domain-containing protein 2	RPRD2	23248	2.05844	17.231	2.90846	0.0173282	0.0576489	-3.23843
Q6DU44;P13747	Q6DU44;P13747	Q6DU44;P13747	7;7	5;5	5;5	HLA class I histocompatibility antigen, alpha chain E	HLA-E	3133	-1.98731	18.8825	-2.91841	0.0112169	0.0426081	-3.24199
Q9Y5Z4;Q9Y5Z4-2;Q5THN1;C9IZA0	Q9Y5Z4;Q9Y5Z4-2;Q5THN1;C9IZA0	Q9Y5Z4;Q9Y5Z4-2	8;6;3;1	8;6;3;1	8;6;3;1	Heme-binding protein 2	HEBP2	23593	-0.749803	21.7717	-2.91983	0.0105534	0.0405083	-3.24385
P46087-2;P46087;P46087-4;P46087-3;F5H5X6;F5GYR3	P46087-2;P46087;P46087-4;P46087-3;F5H5X6;F5GYR3	P46087-2;P46087;P46087-4;P46087-3	3;3;3;2;1;1	3;3;3;2;1;1	3;3;3;2;1;1	Probable 28S rRNA (cytosine(4447)-C(5))-methyltransferase	NOP2	4839	1.99775	18.1592	2.86395	0.0153904	0.0531615	-3.24682
Q92620;J3KTG2;Q92620-2;J3KSA8;H3BMS7	Q92620;J3KTG2;Q92620-2;J3KSA8;H3BMS7	Q92620	9;3;2;1;1	9;3;2;1;1	9;3;2;1;1	Pre-mRNA-splicing factor ATP-dependent RNA helicase PRP16	DHX38	9785	1.20157	19.3796	2.91774	0.0105983	0.040638	-3.24792
Q13158	Q13158	Q13158	2	2	2	FAS-associated death domain protein	FADD	8772	-2.36801	18.051	-2.90685	0.0122347	0.0452719	-3.25024
Q9H1H9-3;Q9H1H9-4;A0A1B0GUA8;Q9H1H9-2;Q9H1H9;H0Y9Z7;H0Y307;H0Y925;E7ERX9;A0A1B0GTU3;Q9P2P6-3;O43896;Q96L93-5;Q96L93-6;Q96L93-4;Q96L93;Q96L93-2;Q9NQT8;Q9P2P6	Q9H1H9-3;Q9H1H9-4;A0A1B0GUA8;Q9H1H9-2;Q9H1H9;H0Y9Z7;H0Y307;H0Y925;E7ERX9;A0A1B0GTU3;Q9P2P6-3;O43896;Q96L93-5;Q96L93-6;Q96L93-4;Q96L93;Q96L93-2;Q9NQT8;Q9P2P6	Q9H1H9-3;Q9H1H9-4;A0A1B0GUA8;Q9H1H9-2;Q9H1H9;H0Y9Z7	5;5;4;4;4;3;2;1;1;1;1;1;1;1;1;1;1;1;1	5;5;4;4;4;3;2;1;1;1;1;1;1;1;1;1;1;1;1	5;5;4;4;4;3;2;1;1;1;1;1;1;1;1;1;1;1;1	Kinesin-like protein KIF13A	KIF13A	63971	-1.86737	17.7903	-2.9116	0.0107312	0.0410186	-3.25988
J3KNC0;P52655	J3KNC0;P52655	J3KNC0;P52655	2;2	2;2	2;2	Transcription initiation factor IIA subunit 1;Transcription initiation factor IIA alpha chain;Transcription initiation factor IIA beta chain	GTF2A1	2957	1.18535	17.1348	2.93858	0.0148015	0.0517802	-3.26364
Q5H9A7;P01033;Q5H9B4;Q5H9B5;H0Y789	Q5H9A7;P01033;Q5H9B4;Q5H9B5;H0Y789	Q5H9A7;P01033	3;3;1;1;1	3;3;1;1;1	3;3;1;1;1	Metalloproteinase inhibitor 1	TIMP1	7076	-2.34404	19.1609	-2.82247	0.0223714	0.0697056	-3.26678
P36639-4;P36639-3;P36639-2;P36639	P36639-4;P36639-3;P36639-2;P36639	P36639-4;P36639-3;P36639-2;P36639	3;3;3;3	3;3;3;3	3;3;3;3	7,8-dihydro-8-oxoguanine triphosphatase	NUDT1	4521	1.23413	18.5364	2.82351	0.015345	0.0531051	-3.27496
P49961-5;P49961;P49961-2;P49961-6;P49961-4;P49961-3;A0A0U1RR44;R4GMQ9	P49961-5;P49961;P49961-2;P49961-6;P49961-4;P49961-3;A0A0U1RR44;R4GMQ9	P49961-5;P49961;P49961-2;P49961-6;P49961-4;P49961-3	5;5;5;5;4;3;1;1	5;5;5;5;4;3;1;1	5;5;5;5;4;3;1;1	Ectonucleoside triphosphate diphosphohydrolase 1	ENTPD1	953	1.4039	18.2213	2.91507	0.0129451	0.046838	-3.27672
O15270;H0YJV2	O15270;H0YJV2	O15270;H0YJV2	12;7	12;7	12;7	Serine palmitoyltransferase 2	SPTLC2	9517	1.24243	19.9972	2.92006	0.0111804	0.0425132	-3.27695
M0R300;M0R0P8;Q13459-2;Q13459;M0QZY4;M0R2J3;M0R332;H3BMM1;H3BRD5;B2RTY4-5;B2RTY4-2;B2RTY4;B2RTY4-4	M0R300;M0R0P8;Q13459-2;Q13459;M0QZY4;M0R2J3;M0R332;H3BMM1;H3BRD5;B2RTY4-5;B2RTY4-2;B2RTY4;B2RTY4-4	M0R300;M0R0P8;Q13459-2;Q13459	17;17;17;17;2;1;1;1;1;1;1;1;1	17;17;17;17;2;1;1;1;1;1;1;1;1	17;17;17;17;2;1;1;1;1;1;1;1;1	Unconventional myosin-IXb	MYO9B	4650	-1.1784	20.6083	-2.90105	0.0109634	0.0417751	-3.2804
Q9Y5X3;Q5QPE4;Q5QPE5;A0A087WUY5;U3KQL0;U3KQP5;Q9Y5X3-2	Q9Y5X3;Q5QPE4;Q5QPE5;A0A087WUY5;U3KQL0;U3KQP5;Q9Y5X3-2	Q9Y5X3;Q5QPE4;Q5QPE5;A0A087WUY5	10;7;7;6;1;1;1	10;7;7;6;1;1;1	10;7;7;6;1;1;1	Sorting nexin-5	SNX5	27131	1.13077	20.4225	2.88552	0.0119704	0.0447271	-3.28683
P24539;Q5QNZ2	P24539;Q5QNZ2	P24539;Q5QNZ2	8;6	8;6	8;6	ATP synthase F(0) complex subunit B1, mitochondrial	ATP5F1	515	1.01112	21.7694	2.892	0.0111664	0.0425042	-3.29798
J3JS74;F2Z3C9;P15509-6;P15509-4;P15509-3;P15509-5;P15509;P15509-2;P15509-7;P15509-8	J3JS74;F2Z3C9;P15509-6;P15509-4;P15509-3;P15509-5;P15509;P15509-2;P15509-7;P15509-8	J3JS74;F2Z3C9;P15509-6;P15509-4;P15509-3;P15509-5;P15509;P15509-2;P15509-7;P15509-8	3;3;3;3;3;3;3;3;3;2	3;3;3;3;3;3;3;3;3;2	3;3;3;3;3;3;3;3;3;2	Granulocyte-macrophage colony-stimulating factor receptor subunit alpha	CSF2RA	1438	-1.15387	17.7595	-2.87857	0.0129174	0.0467878	-3.30253
B4DQA8;K7EJC8;E9PCW1;O95249;F6RU00;G5E9T8;O95249-2	B4DQA8;K7EJC8;E9PCW1;O95249;F6RU00;G5E9T8;O95249-2	B4DQA8;K7EJC8;E9PCW1;O95249;F6RU00;G5E9T8;O95249-2	2;2;2;2;1;1;1	2;2;2;2;1;1;1	2;2;2;2;1;1;1	Golgi SNAP receptor complex member 1	GOSR1	9527	1.44794	16.8168	2.90903	0.0195834	0.0632827	-3.30528
Q9UK97-2;Q9UK97-3;Q9UK97;C9JDZ9;C9IY65;V9GZ74;H7C4H6	Q9UK97-2;Q9UK97-3;Q9UK97;C9JDZ9;C9IY65;V9GZ74;H7C4H6	Q9UK97-2;Q9UK97-3;Q9UK97	3;2;2;1;1;1;1	3;2;2;1;1;1;1	3;2;2;1;1;1;1	F-box only protein 9	FBXO9	26268	1.97681	17.4233	2.85817	0.0169887	0.056909	-3.3056
P00918	P00918	P00918	1	1	1	Carbonic anhydrase 2	CA2	760	-1.36847	17.26	-2.91348	0.0154519	0.0532733	-3.30597
Q96SL4	Q96SL4	Q96SL4	2	2	2	Glutathione peroxidase 7	GPX7	2882	1.96819	17.1783	2.91159	0.0155021	0.053396	-3.30914
P52272;A0A087X0X3;P52272-2;M0QZM1;M0R019;M0R2T0;M0R2I7;M0R0N3;M0QYQ7;M0R0Y6;M0QYL3;M0QY96	P52272;A0A087X0X3;P52272-2;M0QZM1;M0R019;M0R2T0;M0R2I7;M0R0N3;M0QYQ7;M0R0Y6;M0QYL3;M0QY96	P52272;A0A087X0X3;P52272-2	29;28;28;13;12;11;9;8;7;4;4;4	29;28;28;13;12;11;9;8;7;4;4;4	29;28;28;13;12;11;9;8;7;4;4;4	Heterogeneous nuclear ribonucleoprotein M	HNRNPM	4670	0.527186	24.5665	2.88476	0.0113315	0.042954	-3.31204
Q13242;H0YIB4;S4R3G0	Q13242;H0YIB4;S4R3G0	Q13242;H0YIB4;S4R3G0	7;6;5	7;6;5	7;6;5	Serine/arginine-rich splicing factor 9	SRSF9	8683	1.56515	19.7349	2.84748	0.0137113	0.0489806	-3.31406
F6TLX2;Q9HC38-2;Q9HC38;I3L3Q4;I3L1I0;Q9HC38-3	F6TLX2;Q9HC38-2;Q9HC38;I3L3Q4;I3L1I0;Q9HC38-3	F6TLX2;Q9HC38-2;Q9HC38;I3L3Q4	8;8;8;4;3;2	8;8;8;4;3;2	8;8;8;4;3;2	Glyoxalase domain-containing protein 4	GLOD4	51031	-0.624757	21.9197	-2.88364	0.0113572	0.0429951	-3.31421
O14727-4;O14727;C9JLV4;O14727-5;O14727-3;O14727-2;O14727-6;F8VNZ0	O14727-4;O14727;C9JLV4;O14727-5;O14727-3;O14727-2;O14727-6;F8VNZ0	O14727-4;O14727;C9JLV4;O14727-5;O14727-3;O14727-2	26;26;25;25;24;24;12;2	26;26;25;25;24;24;12;2	26;26;25;25;24;24;12;2	Apoptotic protease-activating factor 1	APAF1	317	-0.524522	22.6342	-2.88327	0.0113659	0.0429951	-3.31494
P60891;B1ALA9;P60891-2;B1ALA7	P60891;B1ALA9;P60891-2;B1ALA7	P60891;B1ALA9;P60891-2	8;6;6;3	3;2;2;1	3;2;2;1	Ribose-phosphate pyrophosphokinase 1	PRPS1	5631	1.41491	18.4444	2.91846	0.0170485	0.0570571	-3.32158
Q92673;E9PPB3;E9PS32;E9PP43;E9PKB0	Q92673;E9PPB3;E9PS32;E9PP43;E9PKB0	Q92673	52;22;20;20;16	52;22;20;20;16	52;22;20;20;16	Sortilin-related receptor	SORL1	6653	-0.752275	23.6604	-2.87792	0.0114897	0.0433738	-3.32532
P30622-2;P30622-1;P30622;J3KP58;F5H0N7;F5H6A0;F5H1T5;F6VGP8;F5H367;F5H270;Q9UDT6-2;Q9UDT6	P30622-2;P30622-1;P30622;J3KP58;F5H0N7;F5H6A0;F5H1T5;F6VGP8;F5H367;F5H270;Q9UDT6-2;Q9UDT6	P30622-2;P30622-1;P30622;J3KP58;F5H0N7	15;15;15;14;10;7;3;3;1;1;1;1	15;15;15;14;10;7;3;3;1;1;1;1	15;15;15;14;10;7;3;3;1;1;1;1	CAP-Gly domain-containing linker protein 1	CLIP1	6249	-1.80771	19.1361	-2.87284	0.0122741	0.0453299	-3.32852
Q86U42-2;Q86U42;B4DEH8;G3V4T2;Q92843-2;H0YJH9	Q86U42-2;Q86U42;B4DEH8;G3V4T2;Q92843-2;H0YJH9	Q86U42-2;Q86U42;B4DEH8;G3V4T2;Q92843-2;H0YJH9	4;4;3;3;3;2	4;4;3;3;3;2	4;4;3;3;3;2	Polyadenylate-binding protein 2	PABPN1	8106	0.721656	21.1165	2.8734	0.0115955	0.0436833	-3.3341
P11279;P11279-2	P11279;P11279-2	P11279;P11279-2	6;5	6;5	6;5	Lysosome-associated membrane glycoprotein 1	LAMP1	3916	-0.781093	23.3421	-2.87278	0.01161	0.0436928	-3.33529
E9PHA2;Q15003;C9J470;Q15003-2;C9JZP1;H7C415	E9PHA2;Q15003;C9J470;Q15003-2;C9JZP1;H7C415	E9PHA2;Q15003;C9J470;Q15003-2	9;9;7;5;4;2	9;9;7;5;4;2	9;9;7;5;4;2	Condensin complex subunit 2	NCAPH	23397	2.18869	18.7577	2.87652	0.0129684	0.046876	-3.33911
Q13571	Q13571	Q13571	3	3	3	Lysosomal-associated transmembrane protein 5	LAPTM5	7805	1.36297	17.9679	2.87663	0.0150449	0.0522148	-3.3438
O96011-2;O96011;H7C3V6	O96011-2;O96011;H7C3V6	O96011-2;O96011	4;4;1	4;4;1	4;4;1	Peroxisomal membrane protein 11B	PEX11B	8799	-1.89009	17.5577	-2.86815	0.0117194	0.044059	-3.34426
P07384;E9PRM1;E9PJJ3;E9PLC9;E9PMC6;E9PJA6;E9PSA6;E9PQB3;E9PLX0;E9PL37;E9PIA9	P07384;E9PRM1;E9PJJ3;E9PLC9;E9PMC6;E9PJA6;E9PSA6;E9PQB3;E9PLX0;E9PL37;E9PIA9	P07384	35;7;6;6;6;6;6;6;5;4;3	35;7;6;6;6;6;6;6;5;4;3	35;7;6;6;6;6;6;6;5;4;3	Calpain-1 catalytic subunit	CAPN1	823	-0.45842	24.8897	-2.86725	0.0117408	0.0440943	-3.34601
P61326;Q96A72;P61326-2;F5H6P7;F5H6N1;F5H3U9	P61326;Q96A72;P61326-2;F5H6P7;F5H6N1;F5H3U9	P61326;Q96A72;P61326-2;F5H6P7	8;7;6;5;3;1	8;7;6;5;3;1	8;7;6;5;3;1	Protein mago nashi homolog;Protein mago nashi homolog 2	MAGOH;MAGOHB	4116	0.741959	21.9701	2.8638	0.011823	0.0443576	-3.35269
Q9Y4E8;Q9Y4E8-2;Q9Y4E8-3;Q9Y4E8-4;F8W0H4;H0YI31;F8VZG8;F8VVY7;H0YH96;H0YI26;H0YHM4	Q9Y4E8;Q9Y4E8-2;Q9Y4E8-3;Q9Y4E8-4;F8W0H4;H0YI31;F8VZG8;F8VVY7;H0YH96;H0YI26;H0YHM4	Q9Y4E8;Q9Y4E8-2;Q9Y4E8-3	31;30;30;11;10;10;6;3;2;2;1	31;30;30;11;10;10;6;3;2;2;1	30;29;29;11;10;10;6;3;2;2;1	Ubiquitin carboxyl-terminal hydrolase 15	USP15	9958	-0.50417	22.8334	-2.86161	0.0118756	0.0445091	-3.35694
A6QRJ0;P49184;Q5HY40	A6QRJ0;P49184;Q5HY40	A6QRJ0;P49184	3;3;1	3;3;1	3;3;1	Deoxyribonuclease-1-like 1	DNASE1L1	1774	-2.45141	17.0102	-2.86046	0.0352792	0.0978402	-3.35722
Q8N163;Q8N163-2;H0YB24;G3V119;A0A087X2B6;E5RHJ4;H0YC69;E5RGU7;E5RFJ3;H0YC58	Q8N163;Q8N163-2;H0YB24;G3V119;A0A087X2B6;E5RHJ4;H0YC69;E5RGU7;E5RFJ3;H0YC58	Q8N163;Q8N163-2;H0YB24;G3V119	15;14;11;9;5;5;2;2;2;2	15;14;11;9;5;5;2;2;2;2	15;14;11;9;5;5;2;2;2;2	Cell cycle and apoptosis regulator protein 2	CCAR2	57805	1.24448	20.0063	2.85992	0.0119163	0.0446162	-3.36021
F5H7P7;Q96BP3;D6R9Q1;Q96BP3-2;D6RD43;D6RB19;D6RHV0;H0Y8N5	F5H7P7;Q96BP3;D6R9Q1;Q96BP3-2;D6RD43;D6RB19;D6RHV0;H0Y8N5	F5H7P7;Q96BP3;D6R9Q1;Q96BP3-2	4;4;3;3;1;1;1;1	4;4;3;3;1;1;1;1	4;4;3;3;1;1;1;1	Peptidylprolyl isomerase domain and WD repeat-containing protein 1	PPWD1	23398	1.07045	17.4936	2.86805	0.014127	0.0500257	-3.3608
O75569-3;O75569-2;O75569;F8WEG8;G5E9Q4;C9JMM3	O75569-3;O75569-2;O75569;F8WEG8;G5E9Q4;C9JMM3	O75569-3;O75569-2;O75569	4;4;4;1;1;1	4;4;4;1;1;1	4;4;4;1;1;1	Interferon-inducible double-stranded RNA-dependent protein kinase activator A	PRKRA	8575	1.19017	17.9617	2.85803	0.011962	0.0447271	-3.36387
Q92882	Q92882	Q92882	8	8	8	Osteoclast-stimulating factor 1	OSTF1	26578	-0.720002	23.5821	-2.85711	0.0119843	0.0447333	-3.36566
Q96F24-2;Q96F24;Q96F24-3	Q96F24-2;Q96F24;Q96F24-3	Q96F24-2;Q96F24;Q96F24-3	4;4;3	4;4;3	4;4;3	Nuclear receptor-binding factor 2	NRBF2	29982	-1.0539	18.4736	-2.85136	0.0128058	0.0465179	-3.36921
F5GZG1	F5GZG1	F5GZG1	7	1	1		RAP1B	5908	-0.968666	16.7998	-2.82285	0.015364	0.0531205	-3.36996
Q86YP4-2;Q86YP4;Q86YP4-3;C9JVY3;V9GY85;H7C3H1;C9JMI3;C9JGN4;C9JHD7;C9JJK9;V9GYX5;A0A0U1RR30	Q86YP4-2;Q86YP4;Q86YP4-3;C9JVY3;V9GY85;H7C3H1;C9JMI3;C9JGN4;C9JHD7;C9JJK9;V9GYX5;A0A0U1RR30	Q86YP4-2;Q86YP4;Q86YP4-3	7;7;7;2;2;2;2;2;2;2;1;1	7;7;7;2;2;2;2;2;2;2;1;1	6;6;6;2;2;2;2;2;2;2;1;0	Transcriptional repressor p66-alpha	GATAD2A	54815	1.99629	18.6052	2.87955	0.0138284	0.0493024	-3.37288
P14618;B4DNK4;P14618-3;H3BU13;H3BN34;H3BQZ3;P30613-2;P30613	P14618;B4DNK4;P14618-3;H3BU13;H3BN34;H3BQZ3;P30613-2;P30613	P14618;B4DNK4;P14618-3	41;36;36;4;3;3;1;1	41;36;36;4;3;3;1;1	5;5;5;0;0;0;0;0	Pyruvate kinase PKM;Pyruvate kinase	PKM	5315	0.547872	28.3878	2.85335	0.012076	0.0450294	-3.37294
Q9UBV8	Q9UBV8	Q9UBV8	4	4	4	Peflin	PEF1	553115	-1.64675	20.0648	-2.83969	0.0139177	0.049476	-3.37479
P32455;H3BNS1;Q9H0R5-4;Q9H0R5	P32455;H3BNS1;Q9H0R5-4;Q9H0R5	P32455	3;1;1;1	2;1;1;1	2;1;1;1	Interferon-induced guanylate-binding protein 1	GBP1	2633	2.2753	17.2723	2.90176	0.0336156	0.094808	-3.37635
D6RH20;G5EA06;Q92552;Q92552-2;D6RJC7	D6RH20;G5EA06;Q92552;Q92552-2;D6RJC7	D6RH20;G5EA06;Q92552;Q92552-2;D6RJC7	2;2;2;2;1	2;2;2;2;1	2;2;2;2;1	28S ribosomal protein S27, mitochondrial	MRPS27	23107	1.44754	16.7092	2.83798	0.0131481	0.0473384	-3.37678
O15389	O15389	O15389	9	9	4	Sialic acid-binding Ig-like lectin 5	SIGLEC5	8778	-0.962465	22.2024	-2.85049	0.0121461	0.0452449	-3.37848
P02671-2;P02671;A0A087WUA0	P02671-2;P02671;A0A087WUA0	P02671-2;P02671	4;4;1	4;4;1	4;4;1	Fibrinogen alpha chain;Fibrinopeptide A;Fibrinogen alpha chain	FGA	2243	2.43997	17.4243	2.8977	0.0337754	0.0951118	-3.38007
Q13011;M0R248;M0QZW4	Q13011;M0R248;M0QZW4	Q13011;M0R248	8;6;3	6;4;1	6;4;1	Delta(3,5)-Delta(2,4)-dienoyl-CoA isomerase, mitochondrial	ECH1	1891	1.70739	20.579	2.84796	0.0122085	0.0452719	-3.38338
P09972;A8MVZ9;J3KSV6;J3QKP5;C9J8F3;K7EKH5;J3QKK1	P09972;A8MVZ9;J3KSV6;J3QKP5;C9J8F3;K7EKH5;J3QKK1	P09972;A8MVZ9;J3KSV6;J3QKP5	17;14;9;9;8;7;6	13;13;9;9;8;7;6	13;13;9;9;8;7;6	Fructose-bisphosphate aldolase C;Fructose-bisphosphate aldolase	ALDOC	230	-0.756494	23.4806	-2.84795	0.0122087	0.0452719	-3.38339
G5E975;Q12824-2;Q12824;B5MCL5;C9JTA6;A0A0G2JSE9;A0A0U1RQQ2;A0A0U1RRB8	G5E975;Q12824-2;Q12824;B5MCL5;C9JTA6;A0A0G2JSE9;A0A0U1RQQ2;A0A0U1RRB8	G5E975;Q12824-2;Q12824;B5MCL5;C9JTA6;A0A0G2JSE9	6;6;6;4;3;3;2;2	6;6;6;4;3;3;2;2	6;6;6;4;3;3;2;2	SWI/SNF-related matrix-associated actin-dependent regulator of chromatin subfamily B member 1	SMARCB1	6598	1.51072	17.8337	2.84763	0.0122166	0.0452719	-3.38401
P26639;P26639-2;D6R9F8;D6RCA5;D6RDJ6;B7ZLP8;A2RTX5-2;A2RTX5	P26639;P26639-2;D6R9F8;D6RCA5;D6RDJ6;B7ZLP8;A2RTX5-2;A2RTX5	P26639;P26639-2	27;26;3;2;2;1;1;1	27;26;3;2;2;1;1;1	27;26;3;2;2;1;1;1	Threonine--tRNA ligase, cytoplasmic	TARS	6897	0.485767	23.6446	2.84734	0.0122238	0.0452719	-3.38458
P19525-2;P19525;C9JZT2;F8WBH4	P19525-2;P19525;C9JZT2;F8WBH4	P19525-2;P19525	12;12;3;2	12;12;3;2	12;12;3;2	Interferon-induced, double-stranded RNA-activated protein kinase	EIF2AK2	5610	1.07774	20.85	2.84672	0.012239	0.0452719	-3.38577
P16150;C9JUK7	P16150;C9JUK7	P16150;C9JUK7	4;3	4;3	4;3	Leukosialin	SPN	6693	0.83375	20.6637	2.84668	0.01224	0.0452719	-3.38584
P50749;P50749-2;Q9H2L5-3;Q9H2L5;Q9H2L5-2	P50749;P50749-2;Q9H2L5-3;Q9H2L5;Q9H2L5-2	P50749	10;4;1;1;1	10;4;1;1;1	10;4;1;1;1	Ras association domain-containing protein 2	RASSF2	9770	-1.08351	21.4356	-2.84505	0.0122805	0.0453299	-3.389
Q09028-3;Q09028;Q09028-2;Q09028-4;H0YF10;H0YCT5;H0YDK2;H0YEU5;E9PNS6;C9JPP3;E9PNS2;E9PND5;E9PIC4	Q09028-3;Q09028;Q09028-2;Q09028-4;H0YF10;H0YCT5;H0YDK2;H0YEU5;E9PNS6;C9JPP3;E9PNS2;E9PND5;E9PIC4	Q09028-3;Q09028;Q09028-2;Q09028-4;H0YF10	14;14;13;12;7;6;6;5;3;2;1;1;1	14;14;13;12;7;6;6;5;3;2;1;1;1	9;9;8;7;2;2;2;2;3;2;1;1;1	Histone-binding protein RBBP4	RBBP4	5928	0.712071	23.0392	2.84145	0.0123701	0.0456148	-3.39595
Q9UBR2	Q9UBR2	Q9UBR2	7	7	7	Cathepsin Z	CTSZ	1522	-0.754695	21.9958	-2.83762	0.0124664	0.0458312	-3.40336
Q15021;E7EN77;F5GZK7	Q15021;E7EN77;F5GZK7	Q15021;E7EN77	20;12;1	20;12;1	20;12;1	Condensin complex subunit 1	NCAPD2	9918	1.40247	20.8713	2.85356	0.0127502	0.0464544	-3.40338
Q8NE86-3;Q8NE86;Q8NE86-2;S4R468	Q8NE86-3;Q8NE86;Q8NE86-2;S4R468	Q8NE86-3;Q8NE86;Q8NE86-2	11;11;8;5	11;11;8;5	11;11;8;5	Calcium uniporter protein, mitochondrial	MCU	90550	0.59475	21.563	2.83618	0.0125029	0.0458993	-3.40616
O75083;O75083-3;D6RD66	O75083;O75083-3;D6RD66	O75083;O75083-3	29;19;13	29;19;13	29;19;13	WD repeat-containing protein 1	WDR1	9948	-0.420018	25.3329	-2.83589	0.01251	0.0458993	-3.4067
P46734-2;P46734-3;E9PRZ0;A0A1B0GVD9;J3KRV4;P52564-2;P52564;K7ELM6;K7EIW3	P46734-2;P46734-3;E9PRZ0;A0A1B0GVD9;J3KRV4;P52564-2;P52564;K7ELM6;K7EIW3	P46734-2;P46734-3	14;13;5;4;3;2;2;1;1	14;13;5;4;3;2;2;1;1	1;0;1;0;0;0;0;0;0	Dual specificity mitogen-activated protein kinase kinase 3	MAP2K3	5606	-1.6746	21.2836	-2.83287	0.0125867	0.046093	-3.41254
Q9BYD6;H0Y8N7	Q9BYD6;H0Y8N7	Q9BYD6;H0Y8N7	2;1	2;1	2;1	39S ribosomal protein L1, mitochondrial	MRPL1	65008	1.66915	18.2925	2.7937	0.0189762	0.0619223	-3.41263
P29692;E9PRY8;P29692-2;E9PK01;A0A087X1X7;E9PMW7;E9PPR1;E9PL12;E9PQ49;E9PI39;E9PIZ1;H0YCK7	P29692;E9PRY8;P29692-2;E9PK01;A0A087X1X7;E9PMW7;E9PPR1;E9PL12;E9PQ49;E9PI39;E9PIZ1;H0YCK7	P29692;E9PRY8;P29692-2;E9PK01	15;14;14;9;6;4;4;4;4;4;3;3	15;14;14;9;6;4;4;4;4;4;3;3	1;1;1;1;1;1;1;1;1;1;1;1	Elongation factor 1-delta	EEF1D	1936	0.702646	23.4391	2.83233	0.0126006	0.046093	-3.41359
Q9BS26	Q9BS26	Q9BS26	16	16	16	Endoplasmic reticulum resident protein 44	ERP44	23071	0.744706	23.2969	2.83008	0.012658	0.0462107	-3.41794
O75436;S4R3Q6;O75436-2;S4R2Y3	O75436;S4R3Q6;O75436-2;S4R2Y3	O75436;S4R3Q6;O75436-2	14;9;9;1	14;9;9;1	13;8;8;1	Vacuolar protein sorting-associated protein 26A	VPS26A	9559	-0.47492	22.5154	-2.82904	0.0126847	0.0462619	-3.41995
F8VU56;Q16827-4;Q16827-3;Q16827-2;Q16827;P23467-4;P23467-2;P23467;P23467-3	F8VU56;Q16827-4;Q16827-3;Q16827-2;Q16827;P23467-4;P23467-2;P23467;P23467-3	F8VU56;Q16827-4;Q16827-3;Q16827-2;Q16827;P23467-4;P23467-2;P23467;P23467-3	1;1;1;1;1;1;1;1;1	1;1;1;1;1;1;1;1;1	1;1;1;1;1;1;1;1;1	Protein-tyrosine-phosphatase;Receptor-type tyrosine-protein phosphatase O;Receptor-type tyrosine-protein phosphatase beta	PTPRB;PTPRO	5787	-1.34452	19.0795	-2.76745	0.0218147	0.068379	-3.42341
Q8IVD9	Q8IVD9	Q8IVD9	1	1	1	NudC domain-containing protein 3	NUDCD3	23386	1.333	15.9125	2.85865	0.0169747	0.056909	-3.42554
O43252	O43252	O43252	13	13	13	Bifunctional 3-phosphoadenosine 5-phosphosulfate synthase 1;Sulfate adenylyltransferase;Adenylyl-sulfate kinase	PAPSS1	9061	0.651745	21.5969	2.82585	0.0127667	0.0464683	-3.4261
Q7Z6Z7-2;Q7Z6Z7-3;Q7Z6Z7;H0Y659;A0A1B0GXC7	Q7Z6Z7-2;Q7Z6Z7-3;Q7Z6Z7;H0Y659;A0A1B0GXC7	Q7Z6Z7-2;Q7Z6Z7-3;Q7Z6Z7	21;21;21;7;1	21;21;21;7;1	21;21;21;7;1	E3 ubiquitin-protein ligase HUWE1	HUWE1	10075	0.859775	20.4368	2.8252	0.0127835	0.0464832	-3.42736
P11172;E9PFD2;P11172-3;P11172-4;P11172-2;F2Z3P2;F2Z303;F8WDG4	P11172;E9PFD2;P11172-3;P11172-4;P11172-2;F2Z3P2;F2Z303;F8WDG4	P11172;E9PFD2;P11172-3;P11172-4;P11172-2	6;5;4;3;3;2;2;2	6;5;4;3;3;2;2;2	6;5;4;3;3;2;2;2	Uridine 5-monophosphate synthase;Orotate phosphoribosyltransferase;Orotidine 5-phosphate decarboxylase	UMPS	7372	1.25202	19.0391	2.83946	0.0131098	0.0472497	-3.43008
B8ZZQ6;P06454-2;P06454	B8ZZQ6;P06454-2;P06454	B8ZZQ6;P06454-2;P06454	2;2;2	2;2;2	2;2;2	Prothymosin alpha;Prothymosin alpha, N-terminally processed;Thymosin alpha-1	PTMA	5757	1.2588	20.9121	2.82036	0.0129091	0.0467878	-3.43669
A6NEM2;P51610-4;P51610-2;P51610;P51610-3;H7C1C4	A6NEM2;P51610-4;P51610-2;P51610;P51610-3;H7C1C4	A6NEM2;P51610-4;P51610-2;P51610	21;21;20;20;9;5	21;21;20;20;9;5	21;21;20;20;9;5	Host cell factor 1;HCF N-terminal chain 1;HCF N-terminal chain 2;HCF N-terminal chain 3;HCF N-terminal chain 4;HCF N-terminal chain 5;HCF N-terminal chain 6;HCF C-terminal chain 1;HCF C-terminal chain 2;HCF C-terminal chain 3;HCF C-terminal chain 4;HCF C-terminal chain 5;HCF C-terminal chain 6	HCFC1	3054	0.706241	21.6326	2.82	0.0129184	0.0467878	-3.43739
P00738;J3QR68;H0Y300;A0A0C4DGL8;J3QLC9;P00738-2;A0A087WU08;P00739;P00739-2;H3BS21;J3KRH2;J3KTC3;A0A0A0MRD9;J3KSV1;J3QQI8;H3BMJ7	P00738;J3QR68;H0Y300;A0A0C4DGL8;J3QLC9;P00738-2;A0A087WU08;P00739;P00739-2;H3BS21;J3KRH2;J3KTC3;A0A0A0MRD9;J3KSV1;J3QQI8;H3BMJ7	P00738;J3QR68;H0Y300;A0A0C4DGL8;J3QLC9;P00738-2;A0A087WU08;P00739;P00739-2	22;20;20;18;18;17;12;12;12;9;7;6;6;2;2;2	22;20;20;18;18;17;12;12;12;9;7;6;6;2;2;2	22;20;20;18;18;17;12;12;12;9;7;6;6;2;2;2	Haptoglobin;Haptoglobin alpha chain;Haptoglobin beta chain;Haptoglobin-related protein	HP;HPR	3240	-0.703954	25.4737	-2.8145	0.0130627	0.0471702	-3.44799
P59666;P59665	P59666;P59665	P59666;P59665	5;5	5;5	5;5	Neutrophil defensin 3;HP 3-56;Neutrophil defensin 2;Neutrophil defensin 1;HP 1-56;Neutrophil defensin 2	DEFA3;DEFA1	1668	-2.46475	26.6478	-2.81269	0.0131106	0.0472497	-3.45148
P55884;P55884-2;C9JZG1;C9JQN7	P55884;P55884-2;C9JZG1;C9JQN7	P55884;P55884-2	30;30;13;8	30;30;13;8	30;30;13;8	Eukaryotic translation initiation factor 3 subunit B	EIF3B	8662	0.763768	23.4137	2.80428	0.0133352	0.047919	-3.46769
P50452;A0A1B0GU38;P50452-2;H7BXK7;P50452-3;C9JVA8;C9JTJ8	P50452;A0A1B0GU38;P50452-2;H7BXK7;P50452-3;C9JVA8;C9JTJ8	P50452;A0A1B0GU38;P50452-2;H7BXK7	13;8;8;7;6;5;4	11;6;6;5;6;4;3	10;6;6;5;5;4;3	Serpin B8	SERPINB8	5271	-0.89203	21.2869	-2.80427	0.0133356	0.047919	-3.46771
Q8TCJ2	Q8TCJ2	Q8TCJ2	12	12	12	Dolichyl-diphosphooligosaccharide--protein glycosyltransferase subunit STT3B	STT3B	201595	0.749706	21.9593	2.80321	0.013364	0.0479742	-3.46975
B0QYK0;Q01844-6;Q01844-3;Q01844;Q01844-5;A0A0D9SFL3;C9JGE3;Q01844-2;H7BY36;Q01844-4	B0QYK0;Q01844-6;Q01844-3;Q01844;Q01844-5;A0A0D9SFL3;C9JGE3;Q01844-2;H7BY36;Q01844-4	B0QYK0;Q01844-6;Q01844-3;Q01844;Q01844-5;A0A0D9SFL3;C9JGE3;Q01844-2;H7BY36	7;7;7;7;7;6;6;6;5;1	7;7;7;7;7;6;6;6;5;1	7;7;7;7;7;6;6;6;5;1	RNA-binding protein EWS	EWSR1	2130	1.55557	22.4123	2.80232	0.013388	0.0480129	-3.47146
F8W7C6;A0A087WV22;H7C123;H7C2C5;Q96L21	F8W7C6;A0A087WV22;H7C123;H7C2C5;Q96L21	F8W7C6;A0A087WV22	6;5;2;2;1	1;0;0;0;0	1;0;0;0;0		RPL10	6134	2.41357	17.9042	2.82446	0.0153182	0.0530625	-3.47199
P13674-3;P13674-2;P13674	P13674-3;P13674-2;P13674	P13674-3;P13674-2;P13674	3;3;3	3;3;3	3;3;3	Prolyl 4-hydroxylase subunit alpha-1	P4HA1	5033	1.53815	17.0667	2.80271	0.017173	0.0573224	-3.47215
P53004;C9J1E1	P53004;C9J1E1	P53004	12;2	12;2	12;2	Biliverdin reductase A	BLVRA	644	-0.903661	22.0842	-2.80162	0.0134069	0.0480336	-3.4728
Q9H0C8;H7C2I8;F8SNU7;E9PC05	Q9H0C8;H7C2I8;F8SNU7;E9PC05	Q9H0C8;H7C2I8;F8SNU7	3;2;2;1	3;2;2;1	3;2;2;1	Integrin-linked kinase-associated serine/threonine phosphatase 2C	ILKAP;ILKAP3	80895	1.5124	18.8058	2.79745	0.0173356	0.0576489	-3.48127
Q86WV6;J3QTB1	Q86WV6;J3QTB1	Q86WV6	9;3	9;3	9;3	Stimulator of interferon genes protein	TMEM173	340061	2.0803	20.8487	2.79375	0.0136215	0.0487072	-3.48795
O15397;O15397-2	O15397;O15397-2	O15397;O15397-2	6;5	5;4	5;4	Importin-8	IPO8	10526	1.14634	18.6588	2.77725	0.0148189	0.0517802	-3.49114
A0A088AWL3;O75376-2;O75376;H7C1Y3;H0YGK8;C9J330;E7EVU5;E7EW50;J3KS51;C9JQE8;C9JE98;C9J0Q5;C9JFD3;O75376-3;Q9Y618-5;Q9Y618-4;Q9Y618-3;Q9Y618	A0A088AWL3;O75376-2;O75376;H7C1Y3;H0YGK8;C9J330;E7EVU5;E7EW50;J3KS51;C9JQE8;C9JE98;C9J0Q5;C9JFD3;O75376-3;Q9Y618-5;Q9Y618-4;Q9Y618-3;Q9Y618	A0A088AWL3;O75376-2;O75376;H7C1Y3;H0YGK8;C9J330;E7EVU5;E7EW50;J3KS51;C9JQE8;C9JE98;C9J0Q5;C9JFD3;O75376-3;Q9Y618-5;Q9Y618-4;Q9Y618-3;Q9Y618	2;2;2;1;1;1;1;1;1;1;1;1;1;1;1;1;1;1	2;2;2;1;1;1;1;1;1;1;1;1;1;1;1;1;1;1	2;2;2;1;1;1;1;1;1;1;1;1;1;1;1;1;1;1	Nuclear receptor corepressor 1;Nuclear receptor corepressor 2	NCOR1;NCOR2	9611	0.853402	17.0288	2.81223	0.0156697	0.0537207	-3.49394
P61018;M0R0X1;P61018-2;A0A087WYT5;P20338	P61018;M0R0X1;P61018-2;A0A087WYT5;P20338	P61018;M0R0X1;P61018-2	5;4;4;1;1	5;4;4;1;1	4;4;4;1;1	Ras-related protein Rab-4B	RAB4B	53916	-1.83008	18.3991	-2.81692	0.016742	0.0564429	-3.49398
C9JFV4;Q8IZL8;E7EV54;I3L4P1;I3L445;I3L1P4;I3L4M7	C9JFV4;Q8IZL8;E7EV54;I3L4P1;I3L445;I3L1P4;I3L4M7	C9JFV4;Q8IZL8;E7EV54	7;7;5;3;3;1;1	7;7;5;3;3;1;1	7;7;5;3;3;1;1	Proline-, glutamic acid- and leucine-rich protein 1	PELP1	27043	1.71527	18.1334	2.78647	0.0154114	0.0531838	-3.50514
Q9NZ01;M0R3C3;M0QXM3;Q9NZ01-2	Q9NZ01;M0R3C3;M0QXM3;Q9NZ01-2	Q9NZ01	7;3;2;1	7;3;2;1	7;3;2;1	Very-long-chain enoyl-CoA reductase	TECR	9524	0.768221	21.0814	2.78346	0.0139072	0.049476	-3.50774
Q13972-3;Q13972	Q13972-3;Q13972	Q13972-3;Q13972	1;1	1;1	1;1	Ras-specific guanine nucleotide-releasing factor 1	RASGRF1	5923	-2.69241	19.0413	-2.72329	0.0414956	0.110345	-3.51013
Q9Y230;Q9Y230-2;M0R0Y3;X6R2L4;M0QXI6;M0R0Z0;M0QXZ7	Q9Y230;Q9Y230-2;M0R0Y3;X6R2L4;M0QXI6;M0R0Z0;M0QXZ7	Q9Y230;Q9Y230-2;M0R0Y3	17;15;12;6;3;2;1	17;15;12;6;3;2;1	17;15;12;6;3;2;1	RuvB-like 2	RUVBL2	10856	0.780593	21.7697	2.77967	0.0140138	0.0497695	-3.51501
F5H631;Q92478	F5H631;Q92478	F5H631;Q92478	1;1	1;1	1;1	C-type lectin domain family 2 member B	CLEC2B	9976	-1.82716	15.8957	-2.65066	0.0291836	0.0854029	-3.51714
P00390-2;P00390;P00390-3;P00390-4;P00390-5;H0YC68;E5RI06	P00390-2;P00390;P00390-3;P00390-4;P00390-5;H0YC68;E5RI06	P00390-2;P00390;P00390-3;P00390-4;P00390-5	18;18;17;15;14;3;2	18;18;17;15;14;3;2	18;18;17;15;14;3;2	Glutathione reductase, mitochondrial	GSR	2936	-0.568491	23.6229	-2.77731	0.0140808	0.0499103	-3.51955
P35269;M0QXD6;M0R0R9;M0R0Z3	P35269;M0QXD6;M0R0R9;M0R0Z3	P35269;M0QXD6;M0R0R9	5;4;3;2	5;4;3;2	5;4;3;2	General transcription factor IIF subunit 1	GTF2F1	2962	1.91599	16.7171	2.78801	0.0145082	0.051079	-3.52727
Q8TDJ6;Q8TDJ6-3;Q8TDJ6-2;H0YLM8	Q8TDJ6;Q8TDJ6-3;Q8TDJ6-2;H0YLM8	Q8TDJ6;Q8TDJ6-3;Q8TDJ6-2	10;10;8;4	10;10;8;4	10;10;8;4	DmX-like protein 2	DMXL2	23312	1.50842	18.2567	2.80496	0.0148754	0.0518726	-3.5274
Q14318;Q14318-2;U3KQ64;A0A0A0MTJ1;Q14318-3;U3KQI1;M0R2K9	Q14318;Q14318-2;U3KQ64;A0A0A0MTJ1;Q14318-3;U3KQI1;M0R2K9	Q14318;Q14318-2;U3KQ64;A0A0A0MTJ1;Q14318-3	4;4;3;2;2;1;1	4;4;3;2;2;1;1	4;4;3;2;2;1;1	Peptidyl-prolyl cis-trans isomerase FKBP8	FKBP8	23770	1.31523	19.4875	2.7281	0.017231	0.0574052	-3.5324
F8W7U3;Q641Q2;E7ESD2;Q641Q2-2;A0A087WYF6	F8W7U3;Q641Q2;E7ESD2;Q641Q2-2;A0A087WYF6	F8W7U3;Q641Q2;E7ESD2;Q641Q2-2;A0A087WYF6	8;8;7;7;6	8;8;7;7;6	1;1;1;1;1	WASH complex subunit FAM21A	FAM21A	253725	1.8536	18.0098	2.7698	0.0142953	0.0505267	-3.53396
E5RIW3;E5RJD8;O75347;E5RHG6;O75347-2;E5RIX8	E5RIW3;E5RJD8;O75347;E5RHG6;O75347-2;E5RIX8	E5RIW3;E5RJD8;O75347;E5RHG6;O75347-2	9;9;9;8;5;3	9;9;9;8;5;3	9;9;9;8;5;3	Tubulin-specific chaperone A	TBCA	6902	0.656982	21.7429	2.76802	0.0143469	0.0506574	-3.53739
P50395;P50395-2;Q5SX87;V9GYF8;Q5SX90;Q5SX91;V9GYJ7	P50395;P50395-2;Q5SX87;V9GYF8;Q5SX90;Q5SX91;V9GYJ7	P50395;P50395-2;Q5SX87	36;31;19;11;11;10;9	36;31;19;11;11;10;9	17;17;4;2;2;3;2	Rab GDP dissociation inhibitor beta	GDI2	2665	0.39706	25.8145	2.76727	0.0143686	0.0506851	-3.53883
Q9H2W6;A0A087WT51;A0A087WT90	Q9H2W6;A0A087WT51;A0A087WT90	Q9H2W6;A0A087WT51;A0A087WT90	2;1;1	2;1;1	2;1;1	39S ribosomal protein L46, mitochondrial	MRPL46	26589	1.30761	18.0652	2.76038	0.0185246	0.0607197	-3.54545
P49748-2;P49748;P49748-3;K7EQP4;G3V1M7;J3KS89;K7EJW8;J3QKU9;J3QRJ8;J3KSR4;K7EMF8	P49748-2;P49748;P49748-3;K7EQP4;G3V1M7;J3KS89;K7EJW8;J3QKU9;J3QRJ8;J3KSR4;K7EMF8	P49748-2;P49748;P49748-3	22;22;22;8;7;4;4;3;3;2;1	22;22;22;8;7;4;4;3;3;2;1	22;22;22;8;7;4;4;3;3;2;1	Very long-chain specific acyl-CoA dehydrogenase, mitochondrial	ACADVL	37	0.744569	23.0431	2.76295	0.0144941	0.0510786	-3.54711
O60341;O60341-2;R4GMQ1;R4GMP9	O60341;O60341-2;R4GMQ1;R4GMP9	O60341;O60341-2;R4GMQ1	8;8;4;3	8;8;4;3	8;8;4;3	Lysine-specific histone demethylase 1A	KDM1A	23028	1.41008	18.0413	2.77718	0.0148206	0.0517802	-3.54766
E7ENQ1;G3XAA2;H7C360;G5E948;E7EN19;E7ESS2;A0A0D9SEY1;O95819-4;O95819-2;O95819;O95819-5;O95819-3;C9J840;E7EX83;A0A0D9SG62;Q9UKE5-8;Q8N4C8-5;Q9UKE5-5;Q8N4C8-2;Q9UKE5-7;Q8N4C8-3;Q9UKE5-3;Q8N4C8-4;Q9UKE5-6;Q9UKE5-2;Q8N4C8;Q9UKE5-4;Q9UKE5;C9J338;I3L2I2;H7C0P6;E7ETN6	E7ENQ1;G3XAA2;H7C360;G5E948;E7EN19;E7ESS2;A0A0D9SEY1;O95819-4;O95819-2;O95819;O95819-5;O95819-3;C9J840;E7EX83;A0A0D9SG62;Q9UKE5-8;Q8N4C8-5;Q9UKE5-5;Q8N4C8-2;Q9UKE5-7;Q8N4C8-3;Q9UKE5-3;Q8N4C8-4;Q9UKE5-6;Q9UKE5-2;Q8N4C8;Q9UKE5-4;Q9UKE5;C9J338;I3L2I2;H7C0P6;E7ETN6	E7ENQ1;G3XAA2;H7C360;G5E948;E7EN19;E7ESS2;A0A0D9SEY1;O95819-4;O95819-2;O95819;O95819-5;O95819-3;C9J840;E7EX83;A0A0D9SG62	7;7;7;7;7;7;7;7;7;7;7;7;5;5;5;3;3;3;3;3;3;3;3;3;3;3;3;3;2;2;2;1	7;7;7;7;7;7;7;7;7;7;7;7;5;5;5;3;3;3;3;3;3;3;3;3;3;3;3;3;2;2;2;1	7;7;7;7;7;7;7;7;7;7;7;7;5;5;5;3;3;3;3;3;3;3;3;3;3;3;3;3;2;2;2;1	Mitogen-activated protein kinase kinase kinase kinase 4	MAP4K4	9448	-1.85614	17.5409	-2.74481	0.0166895	0.0563195	-3.54887
Q8IUI8-2;Q8IUI8;J3KST8;J3QLS9	Q8IUI8-2;Q8IUI8;J3KST8;J3QLS9	Q8IUI8-2;Q8IUI8	12;11;1;1	12;11;1;1	12;11;1;1	Cytokine receptor-like factor 3	CRLF3	51379	-0.603807	22.1475	-2.76048	0.0145664	0.0512346	-3.55185
Q5TA58;Q9UL18;Q9H9G7-2;Q9H9G7;Q9HCK5;A0A0U1RQZ8	Q5TA58;Q9UL18;Q9H9G7-2;Q9H9G7;Q9HCK5;A0A0U1RQZ8	Q5TA58;Q9UL18;Q9H9G7-2;Q9H9G7;Q9HCK5	10;10;6;6;5;1	10;10;6;6;5;1	6;6;2;2;2;1	Protein argonaute;Protein argonaute-1;Protein argonaute-3;Protein argonaute-4	AGO1;AGO3;AGO4	26523	-1.36243	20.6053	-2.75898	0.0146104	0.0513034	-3.55472
A0A024RCR6;A0A0G2JK23;P46379-2;P46379;P46379-3;A0A0G2JL47;P46379-5;P46379-4;F6S6P2;X6REW1;A0A0G2JJM1;H0Y710;H0Y4L1;F6TC96;F6UR09;F6U1F2;F6XTU0;A0A0G2JJR8;A0A1B0GX79;F6WML8;F6VEM6;F6X9W3;F6U341	A0A024RCR6;A0A0G2JK23;P46379-2;P46379;P46379-3;A0A0G2JL47;P46379-5;P46379-4;F6S6P2;X6REW1;A0A0G2JJM1;H0Y710;H0Y4L1;F6TC96;F6UR09;F6U1F2;F6XTU0;A0A0G2JJR8;A0A1B0GX79;F6WML8;F6VEM6;F6X9W3;F6U341	A0A024RCR6;A0A0G2JK23;P46379-2;P46379;P46379-3;A0A0G2JL47;P46379-5;P46379-4	13;13;13;13;13;12;12;10;6;6;6;4;2;1;1;1;1;1;1;1;1;1;1	13;13;13;13;13;12;12;10;6;6;6;4;2;1;1;1;1;1;1;1;1;1;1	13;13;13;13;13;12;12;10;6;6;6;4;2;1;1;1;1;1;1;1;1;1;1	Large proline-rich protein BAG6	BAT3;BAG6	7917	1.17001	19.6729	2.75886	0.014614	0.0513034	-3.55495
O00178;B0QY59;F5H257;F5H716	O00178;B0QY59;F5H257;F5H716	O00178	9;3;2;2	9;3;2;2	9;3;2;2	GTP-binding protein 1	GTPBP1	9567	-1.52253	19.3361	-2.75331	0.0147782	0.0517802	-3.56558
Q9BVG4;A6NDF3	Q9BVG4;A6NDF3	Q9BVG4;A6NDF3	5;3	5;3	5;3	Protein PBDC1	PBDC1	51260	2.6096	18.6086	2.7122	0.0188623	0.0617158	-3.5666
Q92890;Q92890-1;Q92890-3;C9IZG3;C9JNP9;C9J6N9	Q92890;Q92890-1;Q92890-3;C9IZG3;C9JNP9;C9J6N9	Q92890;Q92890-1;Q92890-3;C9IZG3	7;7;6;4;3;2	7;7;6;4;3;2	7;7;6;4;3;2	Ubiquitin fusion degradation protein 1 homolog	UFD1L	7353	1.19966	19.1328	2.74918	0.0149014	0.0519136	-3.57348
Q96DV4;Q96DV4-2	Q96DV4;Q96DV4-2	Q96DV4;Q96DV4-2	4;2	4;2	4;2	39S ribosomal protein L38, mitochondrial	MRPL38	64978	1.68553	18.2143	2.69487	0.0224859	0.069884	-3.57624
F8VNT9;F8VV56;F8W022;F8VWK8;P08962-3;P08962-2;P08962	F8VNT9;F8VV56;F8W022;F8VWK8;P08962-3;P08962-2;P08962	F8VNT9;F8VV56;F8W022;F8VWK8;P08962-3;P08962-2;P08962	2;2;2;2;2;2;2	2;2;2;2;2;2;2	2;2;2;2;2;2;2	Tetraspanin;CD63 antigen	CD63	967	-0.511327	24.1874	-2.74697	0.0149678	0.0520955	-3.57771
Q92878-3;Q92878;Q92878-2;E7ESD9;E7EN38;H7C0V2;H7C0P8	Q92878-3;Q92878;Q92878-2;E7ESD9;E7EN38;H7C0V2;H7C0P8	Q92878-3;Q92878;Q92878-2	20;20;20;8;8;2;1	20;20;20;8;8;2;1	20;20;20;8;8;2;1	DNA repair protein RAD50	RAD50	10111	0.864988	20.6423	2.74646	0.0149834	0.0520999	-3.5787
F2Z2Y6;O95777;C9JNV3;C9JIZ0	F2Z2Y6;O95777;C9JNV3;C9JIZ0	F2Z2Y6;O95777;C9JNV3;C9JIZ0	4;4;3;2	4;4;3;2	4;4;3;2	U6 snRNA-associated Sm-like protein LSm8	LSM8	51691	0.995456	20.595	2.72666	0.0163672	0.0553849	-3.58587
Q9HBR0;Q9HBR0-3;I3L0Q8;H0YF92;Q9HBR0-2	Q9HBR0;Q9HBR0-3;I3L0Q8;H0YF92;Q9HBR0-2	Q9HBR0;Q9HBR0-3	3;2;1;1;1	3;2;1;1;1	3;2;1;1;1	Putative sodium-coupled neutral amino acid transporter 10	SLC38A10	124565	0.979483	18.3088	2.74167	0.01679	0.0565021	-3.58729
P82094;P82094-2;F8WF45	P82094;P82094-2;F8WF45	P82094;P82094-2;F8WF45	2;2;1	2;2;1	2;2;1	TATA element modulatory factor	TMF1	7110	1.1339	16.1205	2.71086	0.0189093	0.0618144	-3.59538
P62633-2;P62633;P62633-7;P62633-3;P62633-5;P62633-6	P62633-2;P62633;P62633-7;P62633-3;P62633-5;P62633-6	P62633-2;P62633;P62633-7;P62633-3;P62633-5;P62633-6	4;4;3;3;3;3	1;1;1;1;0;0	1;1;1;1;0;0	Cellular nucleic acid-binding protein	CNBP	7555	1.3738	18.435	2.73734	0.0152606	0.0529129	-3.59613
O14867	O14867	O14867	2	2	2	Transcription regulator protein BACH1	BACH1	571	-1.25269	16.4461	-2.73659	0.0209312	0.0660625	-3.602
Q9C0C9;K7EQ12;K7ES11	Q9C0C9;K7EQ12;K7ES11	Q9C0C9	4;1;1	4;1;1	4;1;1	E2/E3 hybrid ubiquitin-protein ligase UBE2O	UBE2O	63893	2.13622	17.8292	2.76045	0.016198	0.055081	-3.60937
Q9Y6K5;F8VWK9;F8VS35	Q9Y6K5;F8VWK9;F8VS35	Q9Y6K5	5;2;2	5;2;2	5;2;2	2-5-oligoadenylate synthase 3	OAS3	4940	-1.40029	16.0108	-2.6044	0.0351407	0.0976783	-3.61145
D6RIW8;Q9NW82	D6RIW8;Q9NW82	D6RIW8;Q9NW82	2;2	2;2	2;2	WD repeat-containing protein 70	WDR70	55100	1.29496	16.8685	2.72779	0.0183256	0.0602292	-3.6123
G3V5T9;P24941-2;P24941;E7ESI2;Q00526;K7EJ83	G3V5T9;P24941-2;P24941;E7ESI2;Q00526;K7EJ83	G3V5T9;P24941-2;P24941;E7ESI2;Q00526	5;5;5;4;3;2	3;3;3;2;1;1	3;3;3;2;1;1	Cyclin-dependent kinase 2;Cyclin-dependent kinase 3	CDK2;CDK3	1017	1.87632	18.319	2.56292	0.0305062	0.0880061	-3.61281
Q8IUR7-7;Q8IUR7-2;Q8IUR7;B7Z637;Q8IUR7-8;Q8IUR7-3;G5E9V6;Q8IUR7-6;C9JAA7;C9JBY2;G5E9V7;C9J8P8;C9J2I1;C9J625	Q8IUR7-7;Q8IUR7-2;Q8IUR7;B7Z637;Q8IUR7-8;Q8IUR7-3;G5E9V6;Q8IUR7-6;C9JAA7;C9JBY2;G5E9V7;C9J8P8;C9J2I1;C9J625	Q8IUR7-7;Q8IUR7-2;Q8IUR7;B7Z637;Q8IUR7-8;Q8IUR7-3;G5E9V6;Q8IUR7-6;C9JAA7;C9JBY2;G5E9V7	6;6;6;5;5;5;4;4;3;3;3;2;2;1	6;6;6;5;5;5;4;4;3;3;3;2;2;1	6;6;6;5;5;5;4;4;3;3;3;2;2;1	Armadillo repeat-containing protein 8	ARMC8	25852	1.6324	18.9067	2.72825	0.0155421	0.0534837	-3.61351
H0Y6I0;Q13439-3;Q13439-4;Q13439;Q13439-5;E7EVX2;A0A087WTW2	H0Y6I0;Q13439-3;Q13439-4;Q13439;Q13439-5;E7EVX2;A0A087WTW2	H0Y6I0;Q13439-3;Q13439-4;Q13439;Q13439-5;E7EVX2	5;5;5;5;5;3;2	5;5;5;5;5;3;2	5;5;5;5;5;3;2	Golgin subfamily A member 4	GOLGA4	2803	3.87334	17.2458	2.74589	0.0190109	0.061925	-3.61675
Q01105-2;A0A0C4DFV9;Q01105-3;Q01105-4;Q01105;A0A087X027;P0DME0	Q01105-2;A0A0C4DFV9;Q01105-3;Q01105-4;Q01105;A0A087X027;P0DME0	Q01105-2;A0A0C4DFV9;Q01105-3;Q01105-4;Q01105	9;8;8;8;8;4;4	9;8;8;8;8;4;4	9;8;8;8;8;4;4	Protein SET	SET	6418	0.793124	23.7126	2.72508	0.0156412	0.0537207	-3.61955
Q5VWC8	Q5VWC8	Q5VWC8	2	2	2	Very-long-chain (3R)-3-hydroxyacyl-CoA dehydratase 4	HACD4	401494	-0.962929	18.2416	-2.71856	0.0199634	0.0638897	-3.61976
P47755;F8W9N7;C9JUG7;P47755-2;A0A0D9SET8;F8WED3	P47755;F8W9N7;C9JUG7;P47755-2;A0A0D9SET8;F8WED3	P47755;F8W9N7;C9JUG7;P47755-2;A0A0D9SET8	13;9;8;8;7;1	11;8;7;7;6;1	11;8;7;7;6;1	F-actin-capping protein subunit alpha-2	CAPZA2	830	-0.760028	22.1768	-2.72439	0.0156629	0.0537207	-3.62086
H3BN86;Q8TD49;Q9H1A3;H3BPE9;H3BQD2;H3BM54;Q9H1A3-2	H3BN86;Q8TD49;Q9H1A3;H3BPE9;H3BQD2;H3BM54;Q9H1A3-2	H3BN86;Q8TD49;Q9H1A3;H3BPE9;H3BQD2;H3BM54;Q9H1A3-2	2;2;2;1;1;1;1	2;2;2;1;1;1;1	2;2;2;1;1;1;1	Methyltransferase-like protein 9	METTL9;PAP1	51108	-1.60139	18.3097	-2.69841	0.0206955	0.0656585	-3.62576
P53618;E9PP73;E9PP63;E9PKQ1	P53618;E9PP73;E9PP63;E9PKQ1	P53618;E9PP73	30;18;5;5	30;18;5;5	30;18;5;5	Coatomer subunit beta	COPB1	1315	0.413268	23.5669	2.71992	0.0158042	0.0541309	-3.62939
P04406;P04406-2;E7EUT5;O14556	P04406;P04406-2;E7EUT5;O14556	P04406;P04406-2;E7EUT5	19;16;14;1	19;16;14;1	19;16;14;1	Glyceraldehyde-3-phosphate dehydrogenase	GAPDH	2597	0.579972	27.6389	2.71843	0.0158515	0.0542422	-3.63223
Q8N5J2;Q8N5J2-3;Q8N5J2-2;Q8N5J2-4	Q8N5J2;Q8N5J2-3;Q8N5J2-2;Q8N5J2-4	Q8N5J2;Q8N5J2-3;Q8N5J2-2;Q8N5J2-4	5;4;3;3	5;4;3;3	5;4;3;3	Protein FAM63A	FAM63A	55793	-1.19636	18.0401	-2.70972	0.0169198	0.056794	-3.63614
C9JV77;P02765	C9JV77;P02765	C9JV77;P02765	3;3	2;2	2;2	Alpha-2-HS-glycoprotein;Alpha-2-HS-glycoprotein chain A;Alpha-2-HS-glycoprotein chain B	AHSG	197	-1.18233	13.3898	-2.6766	0.0438806	0.114982	-3.63708
O00267-2;O00267	O00267-2;O00267	O00267-2;O00267	9;9	9;9	9;9	Transcription elongation factor SPT5	SUPT5H	6829	1.00138	19.2632	2.69503	0.0183537	0.0602673	-3.63909
A0A0A0MR02;P45880-2;P45880;P45880-1;Q5JSD2;Q5JSD1;A2A3S1	A0A0A0MR02;P45880-2;P45880;P45880-1;Q5JSD2;Q5JSD1;A2A3S1	A0A0A0MR02;P45880-2;P45880;P45880-1;Q5JSD2;Q5JSD1	9;9;9;9;6;6;3	9;9;9;9;6;6;3	9;9;9;9;6;6;3	Voltage-dependent anion-selective channel protein 2	VDAC2	7417	0.888152	22.0253	2.71453	0.0159762	0.0545667	-3.63967
P46778;G3V1B3;M0R181	P46778;G3V1B3;M0R181	P46778	5;2;2	5;2;2	5;2;2	60S ribosomal protein L21	RPL21	6144	2.03265	20.5394	2.7121	0.0160544	0.0547826	-3.6443
Q9P2J5;Q9P2J5-2;Q9P2J5-3;A0A087WXY1	Q9P2J5;Q9P2J5-2;Q9P2J5-3;A0A087WXY1	Q9P2J5;Q9P2J5-2	29;28;13;2	29;28;13;2	29;28;13;2	Leucine--tRNA ligase, cytoplasmic	LARS	51520	0.819764	23.0058	2.71101	0.0160895	0.0548513	-3.64638
A0A0B4J1W3;Q9BXJ9;Q9BXJ9-4;Q6N069-5;Q6N069-4	A0A0B4J1W3;Q9BXJ9;Q9BXJ9-4;Q6N069-5;Q6N069-4	A0A0B4J1W3;Q9BXJ9;Q9BXJ9-4	12;12;8;3;3	12;12;8;3;3	9;9;5;0;0	N-alpha-acetyltransferase 15, NatA auxiliary subunit	NAA15	80155	1.17338	20.6325	2.70748	0.0162039	0.055081	-3.6531
Q9Y3I0	Q9Y3I0	Q9Y3I0	19	19	19	tRNA-splicing ligase RtcB homolog	RTCB	51493	0.550776	22.7421	2.70707	0.0162171	0.055081	-3.65388
P15848;P15848-2	P15848;P15848-2	P15848;P15848-2	5;3	5;3	5;3	Arylsulfatase B	ARSB	411	-1.2481	19.2174	-2.70541	0.0162715	0.0551632	-3.65705
H7BXE3;Q9NWH9;H0YLW7;H0YMW8;H0YNF3;H0YMR6;H0YLE6;H0YL55	H7BXE3;Q9NWH9;H0YLW7;H0YMW8;H0YNF3;H0YMR6;H0YLE6;H0YL55	H7BXE3;Q9NWH9;H0YLW7;H0YMW8;H0YNF3;H0YMR6;H0YLE6;H0YL55	2;2;1;1;1;1;1;1	2;2;1;1;1;1;1;1	2;2;1;1;1;1;1;1	SAFB-like transcription modulator	SLTM	79811	2.37952	16.6057	2.69007	0.0544618	0.134518	-3.65821
A0A0A0MS45;J3KNI1;Q9H9E3-3;Q9H9E3;Q9H9E3-2;J3KRB5;H3BSD2;H3BMV9	A0A0A0MS45;J3KNI1;Q9H9E3-3;Q9H9E3;Q9H9E3-2;J3KRB5;H3BSD2;H3BMV9	A0A0A0MS45;J3KNI1;Q9H9E3-3;Q9H9E3;Q9H9E3-2;J3KRB5	4;4;4;4;3;2;1;1	4;4;4;4;3;2;1;1	4;4;4;4;3;2;1;1	Conserved oligomeric Golgi complex subunit 4	COG4	25839	0.860955	16.6975	2.70346	0.016335	0.0553274	-3.66075
O15381-3;O15381-4;O15381-2;O15381-5;O15381	O15381-3;O15381-4;O15381-2;O15381-5;O15381	O15381-3;O15381-4;O15381-2;O15381-5;O15381	1;1;1;1;1	1;1;1;1;1	1;1;1;1;1	Nuclear valosin-containing protein-like	NVL	4931	1.16355	14.6032	2.69327	0.0208868	0.0660363	-3.66126
Q9NPD3;E9PI41;E9PPI9	Q9NPD3;E9PI41;E9PPI9	Q9NPD3;E9PI41	4;2;1	4;2;1	4;2;1	Exosome complex component RRP41	EXOSC4	54512	1.61421	17.9603	2.60955	0.0242555	0.0744975	-3.66319
Q5JRX3;Q5JRX3-2;Q5JRX3-3;A0A0A0MRX9	Q5JRX3;Q5JRX3-2;Q5JRX3-3;A0A0A0MRX9	Q5JRX3;Q5JRX3-2;Q5JRX3-3	6;6;4;2	6;6;4;2	6;6;4;2	Presequence protease, mitochondrial	PITRM1	10531	2.42548	18.326	2.68689	0.0211264	0.0665065	-3.67224
M0QZ12;Q96CP6-2;Q96CP6-3;Q96CP6;M0R0J9;S4R3I2	M0QZ12;Q96CP6-2;Q96CP6-3;Q96CP6;M0R0J9;S4R3I2	M0QZ12;Q96CP6-2;Q96CP6-3;Q96CP6;M0R0J9	4;4;4;4;2;1	4;4;4;4;2;1	4;4;4;4;2;1	GRAM domain-containing protein 1A	GRAMD1A	57655	-1.0633	18.7793	-2.70473	0.0170861	0.0571305	-3.68353
Q9NRX4;Q9NRX4-2	Q9NRX4;Q9NRX4-2	Q9NRX4;Q9NRX4-2	4;2	4;2	4;2	14 kDa phosphohistidine phosphatase	PHPT1	29085	-1.61549	18.7147	-2.69075	0.016757	0.0564429	-3.68494
O95674	O95674	O95674	2	2	2	Phosphatidate cytidylyltransferase 2	CDS2	8760	-1.5137	16.8756	-2.65863	0.0208274	0.0659625	-3.6896
X6R3N0;Q5K4L6-2;Q5K4L6;H7BZH4	X6R3N0;Q5K4L6-2;Q5K4L6;H7BZH4	X6R3N0;Q5K4L6-2;Q5K4L6;H7BZH4	2;2;2;1	2;2;2;1	2;2;2;1	Long-chain fatty acid transport protein 3	SLC27A3	11000	2.10043	17.771	2.59356	0.0249576	0.0759688	-3.69025
P08621-2;P08621;P08621-3;M0QYR1;P08621-4;M0QX04	P08621-2;P08621;P08621-3;M0QYR1;P08621-4;M0QX04	P08621-2;P08621;P08621-3	7;7;5;3;2;1	7;7;5;3;2;1	7;7;5;3;2;1	U1 small nuclear ribonucleoprotein 70 kDa	SNRNP70	6625	0.743841	21.3646	2.68636	0.0169048	0.056794	-3.69327
E7EX90;Q14203-3;Q14203-4;Q14203-6;Q14203;Q14203-5;Q14203-2;Q6AWB1;E7EWF7;C9JJD0;C9JKG6;E9PCY0;C9JZA4;C9JTE5;C9JJN7;C9J1B7	E7EX90;Q14203-3;Q14203-4;Q14203-6;Q14203;Q14203-5;Q14203-2;Q6AWB1;E7EWF7;C9JJD0;C9JKG6;E9PCY0;C9JZA4;C9JTE5;C9JJN7;C9J1B7	E7EX90;Q14203-3;Q14203-4;Q14203-6;Q14203;Q14203-5;Q14203-2;Q6AWB1	33;33;33;33;33;30;30;22;5;3;3;3;2;2;2;1	33;33;33;33;33;30;30;22;5;3;3;3;2;2;2;1	33;33;33;33;33;30;30;22;5;3;3;3;2;2;2;1	Dynactin subunit 1	DCTN1;DKFZp686E0752	1639	-0.529952	22.7831	-2.68582	0.0169233	0.056794	-3.69431
D6RF48;Q9P2W9;D6RC71	D6RF48;Q9P2W9;D6RC71	D6RF48;Q9P2W9;D6RC71	3;3;2	3;3;2	3;3;2	Syntaxin-18	STX18	53407	0.921328	17.1498	2.66391	0.0194751	0.0630856	-3.69559
O60307	O60307	O60307	3	3	3	Microtubule-associated serine/threonine-protein kinase 3	MAST3	23031	-0.951501	18.5747	-2.65224	0.0210747	0.0664007	-3.70002
Q9UBQ5-2;Q9UBQ5;K7EQM4;A0A087WVB9;K7ES31;K7ERF1;B4DQ48;K7EK53	Q9UBQ5-2;Q9UBQ5;K7EQM4;A0A087WVB9;K7ES31;K7ERF1;B4DQ48;K7EK53	Q9UBQ5-2;Q9UBQ5;K7EQM4;A0A087WVB9;K7ES31;K7ERF1	6;6;5;5;4;4;2;2	6;6;5;5;4;4;2;2	6;6;5;5;4;4;2;2	Eukaryotic translation initiation factor 3 subunit K	EIF3K	27335	0.686493	21.6736	2.67846	0.0171748	0.0573224	-3.70829
P48165	P48165	P48165	2	2	2	Gap junction alpha-8 protein	GJA8	2703	1.85634	20.2613	2.53949	0.044026	0.115116	-3.72497
Q9BT78;D6RAX7;D6RFN0;Q9BT78-2;D6RD63	Q9BT78;D6RAX7;D6RFN0;Q9BT78-2;D6RD63	Q9BT78;D6RAX7;D6RFN0;Q9BT78-2;D6RD63	12;11;11;10;7	12;11;11;10;7	12;11;11;10;7	COP9 signalosome complex subunit 4	COPS4	51138	0.824343	20.4636	2.66752	0.0175549	0.0583072	-3.72902
P55010;H0YLZ1;H0YN40;H0YMJ8;H0YM54;H0YK29;H0YK11	P55010;H0YLZ1;H0YN40;H0YMJ8;H0YM54;H0YK29;H0YK11	P55010;H0YLZ1;H0YN40	8;4;4;3;3;2;2	8;4;4;3;3;2;2	8;4;4;3;3;2;2	Eukaryotic translation initiation factor 5	EIF5	1983	1.22036	21.1455	2.66649	0.0175911	0.0583072	-3.73097
F8VVA7;P61923;F8W651;F8VYZ4;P61923-5;P61923-4;F8VXB1;F8VUC5;F8W156;F8VXR1;F8VYK5;P61923-2;P61923-3;F8VYE0	F8VVA7;P61923;F8W651;F8VYZ4;P61923-5;P61923-4;F8VXB1;F8VUC5;F8W156;F8VXR1;F8VYK5;P61923-2;P61923-3;F8VYE0	F8VVA7;P61923;F8W651;F8VYZ4;P61923-5;P61923-4;F8VXB1;F8VUC5;F8W156;F8VXR1	6;6;5;5;5;5;4;4;4;3;2;2;2;1	6;6;5;5;5;5;4;4;4;3;2;2;2;1	6;6;5;5;5;5;4;4;4;3;2;2;2;1	Coatomer subunit zeta-1	COPZ1	22818	1.40979	20.511	2.66638	0.0175949	0.0583072	-3.73118
Q13363-2;Q13363;D6RAX2;E7ESU7;E7EPF8;E9PGB1;H0Y8W7;H0Y9M9;E7EUB3;A0A087WYL1;H0Y8U5	Q13363-2;Q13363;D6RAX2;E7ESU7;E7EPF8;E9PGB1;H0Y8W7;H0Y9M9;E7EUB3;A0A087WYL1;H0Y8U5	Q13363-2;Q13363;D6RAX2;E7ESU7;E7EPF8	8;8;6;4;4;3;3;2;2;1;1	8;8;6;4;4;3;3;2;2;1;1	5;5;3;1;1;1;3;2;0;0;1	C-terminal-binding protein 1	CTBP1	1487	0.718681	20.9742	2.66586	0.0176133	0.0583072	-3.73217
O14879	O14879	O14879	7	7	7	Interferon-induced protein with tetratricopeptide repeats 3	IFIT3	3437	-2.1132	17.2421	-2.4816	0.0379699	0.10319	-3.73569
P07737;K7EJ44;CON__P02584;I3L3D5	P07737;K7EJ44;CON__P02584;I3L3D5	P07737;K7EJ44	12;7;5;4	12;7;5;4	12;7;5;4	Profilin-1	PFN1	5216	-0.546395	27.3676	-2.66299	0.0177147	0.0585898	-3.7376
D6RFG8;P27707;D6RCP9;D6RG38	D6RFG8;P27707;D6RCP9;D6RG38	D6RFG8;P27707;D6RCP9	6;6;4;1	6;6;4;1	6;6;4;1	Deoxycytidine kinase	DCK	1633	1.50291	18.2665	2.67297	0.0202825	0.0646634	-3.74254
S4R369;Q9BZE1;H0Y4J2;A6NHR2	S4R369;Q9BZE1;H0Y4J2;A6NHR2	S4R369;Q9BZE1;H0Y4J2;A6NHR2	3;3;2;2	3;3;2;2	3;3;2;2	39S ribosomal protein L37, mitochondrial	MRPL37	51253	1.40968	17.3769	2.60658	0.0283964	0.0836599	-3.74333
Q96J01;Q96J01-2;D6RGZ2;D6REC9	Q96J01;Q96J01-2;D6RGZ2;D6REC9	Q96J01;Q96J01-2	3;2;1;1	3;2;1;1	3;2;1;1	THO complex subunit 3	THOC3	84321	1.04776	18.4234	2.65594	0.0197728	0.0636139	-3.74354
Q15366-2;Q15366;H3BSS4	Q15366-2;Q15366;H3BSS4	Q15366-2;Q15366	16;15;3	1;1;0	0;0;0	Poly(rC)-binding protein 2	PCBP2	5094	2.0585	17.2045	2.58575	0.0489649	0.124512	-3.74429
A0A0A0MT16;Q86UQ4;Q86UQ4-4;Q86UQ4-3;H7C0U5;F5H7B7;Q86UQ4-6;Q86UQ4-7;Q86UQ4-5	A0A0A0MT16;Q86UQ4;Q86UQ4-4;Q86UQ4-3;H7C0U5;F5H7B7;Q86UQ4-6;Q86UQ4-7;Q86UQ4-5	A0A0A0MT16;Q86UQ4;Q86UQ4-4;Q86UQ4-3	4;4;4;2;1;1;1;1;1	4;4;4;2;1;1;1;1;1	4;4;4;2;1;1;1;1;1	ATP-binding cassette sub-family A member 13	ABCA13	154664	-1.94064	17.2527	-2.56025	0.0264845	0.0792802	-3.74597
Q14571	Q14571	Q14571	5	5	5	Inositol 1,4,5-trisphosphate receptor type 2	ITPR2	3709	-1.7356	17.6908	-2.65058	0.0189956	0.061925	-3.74612
Q9H9B4;S4R2X2;D6RFI0;D6RDG7;D6RAE9;A0A0A0MS41;Q9BWM7	Q9H9B4;S4R2X2;D6RFI0;D6RDG7;D6RAE9;A0A0A0MS41;Q9BWM7	Q9H9B4;S4R2X2;D6RFI0	10;5;5;4;2;1;1	10;5;5;4;2;1;1	10;5;5;4;2;1;1	Sideroflexin-1	SFXN1	94081	0.897467	20.2281	2.65727	0.0179185	0.0591985	-3.74843
P07195;A8MW50;C9J7H8;F5H793	P07195;A8MW50;C9J7H8;F5H793	P07195;A8MW50;C9J7H8	17;11;9;8	16;10;9;8	16;10;9;8	L-lactate dehydrogenase B chain;L-lactate dehydrogenase	LDHB	3945	0.514333	24.8677	2.65692	0.0179311	0.0591985	-3.74909
A0A0A6YYL4;P57737-3;P57737;P57737-4;P57737-2;I3L167;E7EP81;I3L212;I3L351;I3L2Y6;I3L0X8;I3L442;I3L1M1;I3NI06;I3L426;I3L1G9;I3L359;I3L1U7;I3L0X9;I3L3T0;Q9Y3D7	A0A0A6YYL4;P57737-3;P57737;P57737-4;P57737-2;I3L167;E7EP81;I3L212;I3L351;I3L2Y6;I3L0X8;I3L442;I3L1M1;I3NI06;I3L426;I3L1G9;I3L359;I3L1U7;I3L0X9;I3L3T0;Q9Y3D7	A0A0A6YYL4;P57737-3;P57737;P57737-4;P57737-2	25;25;24;23;22;10;7;4;3;3;3;3;2;2;2;2;1;1;1;1;1	25;25;24;23;22;10;7;4;3;3;3;3;2;2;2;2;1;1;1;1;1	25;25;24;23;22;10;7;4;3;3;3;3;2;2;2;2;1;1;1;1;1	Coronin;Coronin-7	CORO7-PAM16;CORO7	100529144	-0.547688	22.7871	-2.6562	0.0179572	0.0592312	-3.75047
P09467;Q5VZC3;O00757	P09467;Q5VZC3;O00757	P09467	7;1;1	7;1;1	7;1;1	Fructose-1,6-bisphosphatase 1	FBP1	2203	-1.5912	18.6667	-2.65444	0.0180204	0.0593862	-3.7538
Q10713;Q10713-2;Q5SXN9	Q10713;Q10713-2;Q5SXN9	Q10713;Q10713-2	5;3;1	5;3;1	5;3;1	Mitochondrial-processing peptidase subunit alpha	PMPCA	23203	1.64844	18.2657	2.64941	0.0200199	0.0640147	-3.75538
F8W726;Q14157-4;Q14157-1;Q14157-3;Q14157;Q14157-5;Q5VU77;Q5VU81;Q5VU80;Q5VU79;Q5VU78;H0Y5H6;H7C2T8	F8W726;Q14157-4;Q14157-1;Q14157-3;Q14157;Q14157-5;Q5VU77;Q5VU81;Q5VU80;Q5VU79;Q5VU78;H0Y5H6;H7C2T8	F8W726;Q14157-4;Q14157-1;Q14157-3;Q14157;Q14157-5;Q5VU77;Q5VU81;Q5VU80;Q5VU79;Q5VU78	6;6;6;6;6;6;4;3;3;3;3;1;1	6;6;6;6;6;6;4;3;3;3;3;1;1	6;6;6;6;6;6;4;3;3;3;3;1;1	Ubiquitin-associated protein 2-like	UBAP2L	9898	2.08449	18.3633	2.63512	0.0195776	0.0632827	-3.75595
Q5T7C4;P09429;B2RPK0	Q5T7C4;P09429;B2RPK0	Q5T7C4;P09429	11;11;5	11;11;5	10;10;4	High mobility group protein B1	HMGB1	3146	0.505198	25.0264	2.64996	0.0181827	0.059867	-3.76228
Q96AZ6;H0YMM4	Q96AZ6;H0YMM4	Q96AZ6;H0YMM4	3;2	3;2	3;2	Interferon-stimulated gene 20 kDa protein	ISG20	3669	-1.59372	18.133	-2.45139	0.0366356	0.100234	-3.76262
Q14019;H3BT58	Q14019;H3BT58	Q14019;H3BT58	8;4	8;4	8;4	Coactosin-like protein	COTL1	23406	-0.842468	24.2576	-2.64889	0.0182214	0.0599404	-3.76429
P50502;H7C3I1;Q3KNR6;Q8NFI4;Q8IZP2;F6VDH7;F8WAQ7	P50502;H7C3I1;Q3KNR6;Q8NFI4;Q8IZP2;F6VDH7;F8WAQ7	P50502;H7C3I1;Q3KNR6;Q8NFI4;Q8IZP2;F6VDH7	8;6;6;6;5;4;1	8;6;6;6;5;4;1	8;6;6;6;5;4;1	Hsc70-interacting protein;Putative protein FAM10A5;Putative protein FAM10A4	ST13;ST13P5;ST13P4	6767	0.56463	22.8823	2.64252	0.0184549	0.0605452	-3.77633
Q8WXI4-2;Q8WXI4	Q8WXI4-2;Q8WXI4	Q8WXI4-2;Q8WXI4	2;2	2;2	2;2	Acyl-coenzyme A thioesterase 11	ACOT11	26027	-0.77022	16.398	-2.60529	0.0262258	0.0786988	-3.78325
P20701;P20701-2;P20701-3;B4DQ77;I3L468;H3BSV1;B4E021	P20701;P20701-2;P20701-3;B4DQ77;I3L468;H3BSV1;B4E021	P20701;P20701-2;P20701-3	11;11;8;2;1;1;1	11;11;8;2;1;1;1	11;11;8;2;1;1;1	Integrin alpha-L	ITGAL	3683	-1.10992	20.8453	-2.63562	0.018711	0.0612754	-3.78936
A0A0A0MSZ9;Q05048;A3KFI9	A0A0A0MSZ9;Q05048;A3KFI9	A0A0A0MSZ9;Q05048	3;3;1	3;3;1	3;3;1	Cleavage stimulation factor subunit 1	CSTF1	1477	1.95969	17.9863	2.64573	0.0191765	0.0623041	-3.79338
H3BLV9;Q96SB4-4;Q96SB4;Q96SB4-3;D6RBM8;D6RBF8	H3BLV9;Q96SB4-4;Q96SB4;Q96SB4-3;D6RBM8;D6RBF8	H3BLV9;Q96SB4-4;Q96SB4;Q96SB4-3	11;11;11;11;2;1	11;11;11;11;2;1	10;10;10;10;2;1	SRSF protein kinase 1	SRPK1	6732	0.797824	21.2452	2.64201	0.019316	0.0626956	-3.80027
E9PB61;Q86V81	E9PB61;Q86V81	E9PB61;Q86V81	7;7	7;7	7;7	THO complex subunit 4	ALYREF	10189	1.10182	22.1737	2.62965	0.0189352	0.0618439	-3.80062
P01137;M0R2S0	P01137;M0R2S0	P01137	3;1	3;1	3;1	Transforming growth factor beta-1;Latency-associated peptide	TGFB1	7040	-1.4237	17.0335	-2.6203	0.0223552	0.0697056	-3.80277
O15156;O15156-2	O15156;O15156-2	O15156;O15156-2	2;1	2;1	2;1	Zinc finger and BTB domain-containing protein 7B	ZBTB7B	51043	1.53648	17.464	2.61562	0.0257644	0.0776025	-3.80323
Q9H7Z7;A6NHH0;X6RJ95	Q9H7Z7;A6NHH0;X6RJ95	Q9H7Z7;A6NHH0	4;2;1	4;2;1	4;2;1	Prostaglandin E synthase 2;Prostaglandin E synthase 2 truncated form	PTGES2	80142	1.2654	18.2232	2.62997	0.0207741	0.0658506	-3.80938
Q9UJ70;Q9UJ70-2;H7C3G9;C9JEV6;H0YEB7;H0YC94;H7C1L7;H0YE82	Q9UJ70;Q9UJ70-2;H7C3G9;C9JEV6;H0YEB7;H0YC94;H7C1L7;H0YE82	Q9UJ70;Q9UJ70-2;H7C3G9;C9JEV6	13;13;12;11;5;4;4;2	13;13;12;11;5;4;4;2	5;5;5;3;4;1;4;2	N-acetyl-D-glucosamine kinase	NAGK	55577	-0.581173	23.0186	-2.62345	0.019171	0.0623041	-3.81231
P24534;C9JZW3;F2Z2G2;F8WF65	P24534;C9JZW3;F2Z2G2;F8WF65	P24534	8;3;2;1	6;3;2;1	6;3;2;1	Elongation factor 1-beta	EEF1B2	1933	0.645025	22.5966	2.62326	0.0191784	0.0623041	-3.81267
Q8N573-2;Q8N573-5;Q8N573-8;Q8N573;H0YC07;Q8N573-6;Q8N573-3	Q8N573-2;Q8N573-5;Q8N573-8;Q8N573;H0YC07;Q8N573-6;Q8N573-3	Q8N573-2;Q8N573-5;Q8N573-8;Q8N573;H0YC07;Q8N573-6;Q8N573-3	4;4;4;4;2;2;2	4;4;4;4;2;2;2	4;4;4;4;2;2;2	Oxidation resistance protein 1	OXR1	55074	-2.87718	17.4717	-2.52231	0.0302393	0.0874823	-3.81418
H0YNE9;Q92930	H0YNE9;Q92930	H0YNE9;Q92930	4;4	1;1	1;1	Ras-related protein Rab-8B	RAB8B	51762	-1.56642	18.0211	-2.54503	0.0343948	0.096337	-3.81511
P05386	P05386	P05386	3	3	3	60S acidic ribosomal protein P1	RPLP1	6176	1.54755	20.9325	2.63329	0.0196475	0.0633778	-3.81643
Q8IVG5;A0A0B4J1Y6;Q8IVG5-2	Q8IVG5;A0A0B4J1Y6;Q8IVG5-2	Q8IVG5	4;1;1	4;1;1	4;1;1	Sterile alpha motif domain-containing protein 9-like	SAMD9L	219285	2.38291	16.9493	2.42452	0.0415074	0.110345	-3.81704
Q9UMR7-3;Q9UMR7	Q9UMR7-3;Q9UMR7	Q9UMR7-3;Q9UMR7	1;1	1;1	1;1	C-type lectin domain family 4 member A	CLEC4A	50856	-2.18123	15.6416	-2.42578	0.0456381	0.1184	-3.82109
Q6ZS72	Q6ZS72	Q6ZS72	6	6	6	Putative uncharacterized protein C19orf35	C19orf35	374872	-0.811863	19.5037	-2.61778	0.0193891	0.0628769	-3.82299
P51398-2;P51398-3;P51398;V9GZ03;V9GYL9	P51398-2;P51398-3;P51398;V9GZ03;V9GYL9	P51398-2;P51398-3;P51398;V9GZ03;V9GYL9	2;2;2;1;1	2;2;2;1;1	2;2;2;1;1	28S ribosomal protein S29, mitochondrial	DAP3	7818	1.44924	18.2418	2.64225	0.0202946	0.0646634	-3.8254
P07919	P07919	P07919	2	2	2	Cytochrome b-c1 complex subunit 6, mitochondrial	UQCRH	7388	0.879601	20.2147	2.62744	0.0198732	0.0638102	-3.82727
P22681;A0A0U1RR39;A0A1B0GW38;A0A0U1RQX8;B5MC15;Q13191-3;Q13191-2;Q13191	P22681;A0A0U1RR39;A0A1B0GW38;A0A0U1RQX8;B5MC15;Q13191-3;Q13191-2;Q13191	P22681;A0A0U1RR39;A0A1B0GW38;A0A0U1RQX8	18;17;15;15;1;1;1;1	18;17;15;15;1;1;1;1	18;17;15;15;1;1;1;1	E3 ubiquitin-protein ligase CBL	CBL	867	-0.703477	21.5921	-2.61523	0.0194879	0.0630856	-3.82779
P62899;B8ZZK4;H7C2W9;C9JU56;B7Z4E3;B7Z4C8;P62899-3;P62899-2	P62899;B8ZZK4;H7C2W9;C9JU56;B7Z4E3;B7Z4C8;P62899-3;P62899-2	P62899;B8ZZK4;H7C2W9;C9JU56;B7Z4E3;B7Z4C8;P62899-3;P62899-2	3;2;2;2;2;2;2;2	3;2;2;2;2;2;2;2	3;2;2;2;2;2;2;2	60S ribosomal protein L31	RPL31	6160	1.14197	21.6783	2.59465	0.0211843	0.0666313	-3.83056
P20061	P20061	P20061	9	9	9	Transcobalamin-1	TCN1	6947	-1.02658	22.7921	-2.61221	0.0196055	0.0632984	-3.83347
O75844	O75844	O75844	6	6	6	CAAX prenyl protease 1 homolog	ZMPSTE24	10269	0.565853	20.8445	2.61056	0.01967	0.0633944	-3.83656
Q16775-2;Q16775;H3BPK3;H3BPQ4;H3BQW8;Q16775-3;H3BV79	Q16775-2;Q16775;H3BPK3;H3BPQ4;H3BQW8;Q16775-3;H3BV79	Q16775-2;Q16775;H3BPK3;H3BPQ4;H3BQW8	7;7;6;6;4;2;1	7;7;6;6;4;2;1	7;7;6;6;4;2;1	Hydroxyacylglutathione hydrolase, mitochondrial	HAGH	3029	-0.527844	21.2437	-2.60824	0.019761	0.0636139	-3.84092
P61225	P61225	P61225	4	2	2	Ras-related protein Rap-2b	RAP2B	5912	-1.022	20.326	-2.60644	0.0198321	0.0637484	-3.84431
Q99471;H3BPF6;H3BMQ1;Q99471-3;Q99471-2;F8VNW6;F8VQZ2	Q99471;H3BPF6;H3BMQ1;Q99471-3;Q99471-2;F8VNW6;F8VQZ2	Q99471;H3BPF6;H3BMQ1;Q99471-3;Q99471-2	6;5;4;4;3;1;1	6;5;4;4;3;1;1	6;5;4;4;3;1;1	Prefoldin subunit 5	PFDN5	5204	1.11782	19.4324	2.60507	0.0198862	0.0638102	-3.84688
P25815	P25815	P25815	7	7	7	Protein S100-P	S100P	6286	-0.885663	23.9667	-2.60421	0.0199204	0.063864	-3.8485
Q8WXF1;Q8WXF1-2;X6RDA4	Q8WXF1;Q8WXF1-2;X6RDA4	Q8WXF1;Q8WXF1-2;X6RDA4	13;12;9	13;12;9	13;12;9	Paraspeckle component 1	PSPC1	55269	1.11355	20.9796	2.60339	0.0199531	0.0638897	-3.85005
H0Y432;Q53EZ4-2;Q53EZ4	H0Y432;Q53EZ4-2;Q53EZ4	H0Y432;Q53EZ4-2;Q53EZ4	1;1;1	1;1;1	1;1;1	Centrosomal protein of 55 kDa	CEP55	55165	1.61433	16.1223	2.49126	0.0549469	0.135351	-3.85576
P15529-7;P15529-4;P15529-6;P15529-3;P15529-5;P15529-2;P15529-16;P15529-15;P15529-9;P15529-12;P15529-14;P15529-8;P15529-11;P15529-13;P15529-10;P15529;R4GN18	P15529-7;P15529-4;P15529-6;P15529-3;P15529-5;P15529-2;P15529-16;P15529-15;P15529-9;P15529-12;P15529-14;P15529-8;P15529-11;P15529-13;P15529-10;P15529;R4GN18	P15529-7;P15529-4;P15529-6;P15529-3;P15529-5;P15529-2;P15529-16;P15529-15;P15529-9;P15529-12;P15529-14;P15529-8;P15529-11;P15529-13;P15529-10;P15529	3;3;3;3;3;3;2;2;2;2;2;2;2;2;2;2;1	3;3;3;3;3;3;2;2;2;2;2;2;2;2;2;2;1	3;3;3;3;3;3;2;2;2;2;2;2;2;2;2;2;1	Membrane cofactor protein	CD46	4179	-1.49592	18.2727	-2.60013	0.0200828	0.0641219	-3.85616
Q9NSE4	Q9NSE4	Q9NSE4	13	13	13	Isoleucine--tRNA ligase, mitochondrial	IARS2	55699	0.674454	21.0909	2.59999	0.0200885	0.0641219	-3.85642
P28838-2;P28838;H0Y9Q1;H0Y983	P28838-2;P28838;H0Y9Q1;H0Y983	P28838-2;P28838	21;21;8;2	21;21;8;2	21;21;8;2	Cytosol aminopeptidase	LAP3	51056	0.704028	22.1023	2.59445	0.0203112	0.0646634	-3.86682
J3KQ48;Q9Y3E5	J3KQ48;Q9Y3E5	J3KQ48;Q9Y3E5	2;2	2;2	2;2	Peptidyl-tRNA hydrolase 2, mitochondrial	PTRH2	51651	1.66939	16.9061	2.55504	0.0252122	0.0764096	-3.86967
Q12962	Q12962	Q12962	1	1	1	Transcription initiation factor TFIID subunit 10	TAF10	6881	1.28015	16.0855	2.50807	0.0364341	0.0999071	-3.87071
P60174-1;P60174;P60174-4;U3KQF3;U3KPZ0;U3KPS5	P60174-1;P60174;P60174-4;U3KQF3;U3KPZ0;U3KPS5	P60174-1;P60174;P60174-4	15;15;8;5;5;3	15;15;8;5;5;3	15;15;8;5;5;3	Triosephosphate isomerase	TPI1	7167	0.501136	25.7745	2.59204	0.0204089	0.0649182	-3.87135
P31153;P31153-2;Q00266	P31153;P31153-2;Q00266	P31153;P31153-2	7;6;1	7;6;1	7;6;1	S-adenosylmethionine synthase isoform type-2	MAT2A	4144	0.917855	21.0813	2.59078	0.0204604	0.0650252	-3.87372
Q8N5H7-6;Q8N5H7-5;Q8N5H7-2;Q8N5H7-4;Q8N5H7;Q5JU32;Q8N5H7-3	Q8N5H7-6;Q8N5H7-5;Q8N5H7-2;Q8N5H7-4;Q8N5H7;Q5JU32;Q8N5H7-3	Q8N5H7-6;Q8N5H7-5;Q8N5H7-2;Q8N5H7-4;Q8N5H7;Q5JU32;Q8N5H7-3	2;2;2;2;2;1;1	2;2;2;2;2;1;1	2;2;2;2;2;1;1	SH2 domain-containing protein 3C	SH2D3C	10044	-1.32207	15.8426	-2.38524	0.0441332	0.115314	-3.87418
O95786;A2A376;O95786-2	O95786;A2A376;O95786-2	O95786;A2A376;O95786-2	4;3;3	4;3;3	4;3;3	Probable ATP-dependent RNA helicase DDX58	DDX58	23586	-1.6422	17.6146	-2.53712	0.0318257	0.0909445	-3.87627
Q5VYY1	Q5VYY1	Q5VYY1	3	3	3	Ankyrin repeat domain-containing protein 22	ANKRD22	118932	-1.5691	19.3528	-2.58624	0.0206458	0.0655577	-3.88222
H0YJW7;A0A087WUN7;H0YJ40;G3V4X6;G3V2S9;Q9GZT3-2;Q9GZT3;H0YJ07;H0YJU7	H0YJW7;A0A087WUN7;H0YJ40;G3V4X6;G3V2S9;Q9GZT3-2;Q9GZT3;H0YJ07;H0YJU7	H0YJW7;A0A087WUN7;H0YJ40;G3V4X6;G3V2S9;Q9GZT3-2;Q9GZT3	3;3;3;3;3;3;3;1;1	3;3;3;3;3;3;3;1;1	3;3;3;3;3;3;3;1;1	SRA stem-loop-interacting RNA-binding protein, mitochondrial	SLIRP	81892	1.57574	19.0587	2.52249	0.0356241	0.0982751	-3.89048
Q9NVJ2;Q9NVJ2-2	Q9NVJ2;Q9NVJ2-2	Q9NVJ2	8;2	8;2	3;2	ADP-ribosylation factor-like protein 8B	ARL8B	55207	-0.598716	23.1078	-2.58101	0.0208616	0.0660135	-3.89202
P63173;J3KT73;J3QL01;J3KSP2	P63173;J3KT73;J3QL01;J3KSP2	P63173;J3KT73;J3QL01;J3KSP2	5;4;4;3	5;4;4;3	5;4;4;3	60S ribosomal protein L38	RPL38	6169	1.12378	20.7913	2.56098	0.0226171	0.0701726	-3.89233
P22234;E9PBS1;P22234-2;D6RF62	P22234;E9PBS1;P22234-2;D6RF62	P22234;E9PBS1;P22234-2;D6RF62	18;17;17;13	18;17;17;13	18;17;17;13	Multifunctional protein ADE2;Phosphoribosylaminoimidazole-succinocarboxamide synthase;Phosphoribosylaminoimidazole carboxylase	PAICS	10606	0.563645	22.9252	2.57962	0.0209193	0.0660625	-3.89462
P48651;P48651-3;P48651-2	P48651;P48651-3;P48651-2	P48651;P48651-3;P48651-2	4;3;3	4;3;3	4;3;3	Phosphatidylserine synthase 1	PTDSS1	9791	1.18552	18.3036	2.60369	0.0218376	0.0683922	-3.8953
P62942;Q5W0X3;A0A087WZM5;Q1JUQ5;Q5VVH2;Q1JUQ3;A0A087WTS4;A0A087WV48	P62942;Q5W0X3;A0A087WZM5;Q1JUQ5;Q5VVH2;Q1JUQ3;A0A087WTS4;A0A087WV48	P62942;Q5W0X3;A0A087WZM5	8;7;5;3;2;1;1;1	8;7;5;3;2;1;1;1	8;7;5;3;2;1;1;1	Peptidyl-prolyl cis-trans isomerase FKBP1A;Peptidyl-prolyl cis-trans isomerase	FKBP1A	2280	-1.0516	22.4973	-2.57829	0.0209747	0.0661425	-3.89711
Q7L0Y3;C9JVB6	Q7L0Y3;C9JVB6	Q7L0Y3;C9JVB6	4;3	4;3	4;3	Mitochondrial ribonuclease P protein 1	TRMT10C	54931	1.40573	17.9041	2.58486	0.0238651	0.0735456	-3.8983
O95239;O95239-2	O95239;O95239-2	O95239;O95239-2	4;3	4;3	4;3	Chromosome-associated kinesin KIF4A	KIF4A	24137	2.62571	16.5335	2.49604	0.0316325	0.090612	-3.90284
P55081	P55081	P55081	1	1	1	Microfibrillar-associated protein 1	MFAP1	4236	1.37515	16.2453	2.3896	0.0438334	0.114982	-3.9032
Q99808;Q99808-2	Q99808;Q99808-2	Q99808;Q99808-2	1;1	1;1	1;1	Equilibrative nucleoside transporter 1	SLC29A1	2030	1.2276	16.084	2.38726	0.0439942	0.115116	-3.90405
H7C1E4;P61966	H7C1E4;P61966	H7C1E4;P61966	2;2	1;1	1;1	AP-1 complex subunit sigma-1A	AP1S1	1174	0.971022	15.3372	2.55014	0.0269662	0.080393	-3.90639
Q969S3	Q969S3	Q969S3	2	2	2	Zinc finger protein 622	ZNF622	90441	0.988217	16.9161	2.5777	0.0256736	0.0774868	-3.90706
P30086	P30086	P30086	13	13	13	Phosphatidylethanolamine-binding protein 1;Hippocampal cholinergic neurostimulating peptide	PEBP1	5037	0.356258	22.873	2.56975	0.021334	0.0670444	-3.9131
P50851;E9PEM5;P50851-2;H0YAC6;H0Y9N9;H0YA17;Q5T321;A0A0D9SF28;F5GXV7;Q8NFP9	P50851;E9PEM5;P50851-2;H0YAC6;H0Y9N9;H0YA17;Q5T321;A0A0D9SF28;F5GXV7;Q8NFP9	P50851;E9PEM5;P50851-2	5;4;4;2;1;1;1;1;1;1	5;4;4;2;1;1;1;1;1;1	5;4;4;2;1;1;1;1;1;1	Lipopolysaccharide-responsive and beige-like anchor protein	LRBA	987	1.14744	17.1361	2.52977	0.0264118	0.079192	-3.91375
Q6NZY4-2;Q6NZY4;F5H6J5;F5GX80;F5GYI9	Q6NZY4-2;Q6NZY4;F5H6J5;F5GX80;F5GYI9	Q6NZY4-2;Q6NZY4;F5H6J5;F5GX80	6;6;3;3;1	6;6;3;3;1	6;6;3;3;1	Zinc finger CCHC domain-containing protein 8	ZCCHC8	55596	1.82457	17.0744	2.57314	0.0243857	0.0745844	-3.9189
Q96QU8;Q96QU8-2;H3BPG8;I3L2K0;H3BR41	Q96QU8;Q96QU8-2;H3BPG8;I3L2K0;H3BR41	Q96QU8;Q96QU8-2	8;7;2;2;1	8;7;2;2;1	8;7;2;2;1	Exportin-6	XPO6	23214	-1.1374	19.3539	-2.56623	0.0214836	0.0674568	-3.91968
A0A140T947;O60231;A0A140T9T4;Q5SQH5;A0A140T8Y5	A0A140T947;O60231;A0A140T9T4;Q5SQH5;A0A140T8Y5	A0A140T947;O60231;A0A140T9T4;Q5SQH5;A0A140T8Y5	4;4;2;2;2	3;3;2;2;2	3;3;2;2;2	Putative pre-mRNA-splicing factor ATP-dependent RNA helicase DHX16	DHX16	8449	1.7807	16.9095	2.51181	0.0259871	0.0781749	-3.92152
O43504;R4GMU8;E9PLX3;A0A0C4DGV4	O43504;R4GMU8;E9PLX3;A0A0C4DGV4	O43504;R4GMU8;E9PLX3;A0A0C4DGV4	5;3;3;3	5;3;3;3	5;3;3;3	Ragulator complex protein LAMTOR5	LAMTOR5	10542	-1.14409	20.0951	-2.56315	0.0216152	0.0678115	-3.92542
H7C0X4;C9J7S5;Q92685-2;Q92685	H7C0X4;C9J7S5;Q92685-2;Q92685	H7C0X4;C9J7S5;Q92685-2;Q92685	1;1;1;1	1;1;1;1	1;1;1;1	Dol-P-Man:Man(5)GlcNAc(2)-PP-Dol alpha-1,3-mannosyltransferase	ALG3	10195	0.810747	18.2246	2.53209	0.02501	0.0760296	-3.93281
Q7Z5G4-3;Q7Z5G4;M0R0R5;Q2TAP0	Q7Z5G4-3;Q7Z5G4;M0R0R5;Q2TAP0	Q7Z5G4-3;Q7Z5G4	4;4;1;1	4;4;1;1	4;4;1;1	Golgin subfamily A member 7	GOLGA7	51125	-1.28355	18.6516	-2.51994	0.0268931	0.0802407	-3.933
A0A087WVM2;Q8N6Q3;Q8N6Q3-2;A0A087X113;Q8N6Q3-3	A0A087WVM2;Q8N6Q3;Q8N6Q3-2;A0A087X113;Q8N6Q3-3	A0A087WVM2;Q8N6Q3	12;12;5;1;1	12;12;5;1;1	12;12;5;1;1	CD177 antigen	CD177	57126	-1.65166	24.1782	-2.5572	0.021872	0.0684413	-3.93654
Q04446;E9PGM4	Q04446;E9PGM4	Q04446;E9PGM4	27;25	27;25	27;25	1,4-alpha-glucan-branching enzyme	GBE1	2632	-0.477057	24.1542	-2.55621	0.0219148	0.0685167	-3.93837
Q99459	Q99459	Q99459	9	9	9	Cell division cycle 5-like protein	CDC5L	988	1.35808	19.6617	2.56579	0.0224069	0.0697571	-3.94094
Q14789-4;Q14789-3;Q14789;Q14789-2;H0Y867;E7EU81	Q14789-4;Q14789-3;Q14789;Q14789-2;H0Y867;E7EU81	Q14789-4;Q14789-3;Q14789;Q14789-2	7;7;7;7;3;3	7;7;7;7;3;3	7;7;7;7;3;3	Golgin subfamily B member 1	GOLGB1	2804	0.980911	18.1491	2.56044	0.024963	0.0759688	-3.94122
P50148;B1AM21;P29992;K7EL62;O95837	P50148;B1AM21;P29992;K7EL62;O95837	P50148;B1AM21	11;6;4;3;2	11;6;4;3;2	11;6;4;3;2	Guanine nucleotide-binding protein G(q) subunit alpha	GNAQ	2776	-1.04467	20.7584	-2.55375	0.0220223	0.0687939	-3.94298
P54709;H7C547;F8WBY4;C9JXZ1;C9JA36;P54709-2	P54709;H7C547;F8WBY4;C9JXZ1;C9JA36;P54709-2	P54709;H7C547;F8WBY4;C9JXZ1;C9JA36;P54709-2	4;2;2;2;2;2	4;2;2;2;2;2	4;2;2;2;2;2	Sodium/potassium-transporting ATPase subunit beta-3	ATP1B3	483	1.28515	19.7406	2.54282	0.0245076	0.0747697	-3.94749
O95453-2;O95453-3;O95453;O95453-4;F5H1Z4;H3BRK1	O95453-2;O95453-3;O95453;O95453-4;F5H1Z4;H3BRK1	O95453-2;O95453-3;O95453;O95453-4	3;3;3;2;1;1	3;3;3;2;1;1	3;3;3;2;1;1	Poly(A)-specific ribonuclease PARN	PARN	5073	2.00495	17.9772	2.35712	0.0461147	0.119214	-3.95072
P02647;F8W696	P02647;F8W696	P02647;F8W696	6;4	5;3	5;3	Apolipoprotein A-I;Proapolipoprotein A-I;Truncated apolipoprotein A-I	APOA1	335	-1.95792	18.2519	-2.50739	0.0275201	0.0818442	-3.95453
P12236;P12235;V9GYG0	P12236;P12235;V9GYG0	P12236;P12235	13;8;5	5;3;2	5;3;2	ADP/ATP translocase 3;ADP/ATP translocase 3, N-terminally processed;ADP/ATP translocase 1	SLC25A6;SLC25A4	293	1.94685	18.9999	2.54708	0.0223153	0.0696496	-3.9554
K7EM38;J3KT65	K7EM38;J3KT65	K7EM38;J3KT65	13;12	1;0	1;0		ACTG1	71	-3.57074	16.4983	-2.334	0.0667401	0.156297	-3.95838
Q9NYL9;H0YKU1;H0YNJ8;H0YNU8;P28289-2;P28289	Q9NYL9;H0YKU1;H0YNJ8;H0YNU8;P28289-2;P28289	Q9NYL9;H0YKU1;H0YNJ8	17;12;12;2;1;1	17;12;12;2;1;1	17;12;12;2;1;1	Tropomodulin-3	TMOD3	29766	-0.63064	22.3908	-2.5444	0.0224344	0.0697832	-3.9604
A0A1B0GVL3;Q05086-2;Q05086-3;Q05086;A0A0D9SG77;A0A0D9SG63;S4R306;A0A0D9SGI3	A0A1B0GVL3;Q05086-2;Q05086-3;Q05086;A0A0D9SG77;A0A0D9SG63;S4R306;A0A0D9SGI3	A0A1B0GVL3;Q05086-2;Q05086-3;Q05086;A0A0D9SG77	4;4;4;4;3;1;1;1	4;4;4;4;3;1;1;1	4;4;4;4;3;1;1;1	Ubiquitin-protein ligase E3A	UBE3A	7337	1.42087	16.9809	2.54761	0.0255594	0.0772695	-3.96372
P62834;A0A075B6Q0	P62834;A0A075B6Q0	P62834;A0A075B6Q0	11;8	5;4	5;4	Ras-related protein Rap-1A	RAP1A	5906	-0.701004	21.3241	-2.53947	0.0226548	0.0702298	-3.96959
F6U1T9;D3YTA9;P63098;H7BYZ3;A0A1B0GUC7;Q96LZ3	F6U1T9;D3YTA9;P63098;H7BYZ3;A0A1B0GUC7;Q96LZ3	F6U1T9;D3YTA9;P63098;H7BYZ3	6;6;6;5;1;1	6;6;6;5;1;1	6;6;6;5;1;1	Calcineurin subunit B type 1	PPP3R1	5534	-1.5517	19.4712	-2.51305	0.0331086	0.0938121	-3.96974
Q96S59;Q96S59-2;Q96S59-3	Q96S59;Q96S59-2;Q96S59-3	Q96S59;Q96S59-2;Q96S59-3	6;5;5	6;5;5	6;5;5	Ran-binding protein 9	RANBP9	10048	1.57781	17.1429	2.49714	0.0280431	0.0829279	-3.97049
Q9HD20;Q9HD20-2;H7C3H2;Q9HD20-3	Q9HD20;Q9HD20-2;H7C3H2;Q9HD20-3	Q9HD20;Q9HD20-2	13;12;3;1	13;12;3;1	13;12;3;1	Manganese-transporting ATPase 13A1	ATP13A1	57130	2.39082	19.1796	2.54414	0.0233684	0.0721974	-3.98064
P15056;H7C560;H7C155;P04049;P04049-2;H7C5K3	P15056;H7C560;H7C155;P04049;P04049-2;H7C5K3	P15056;H7C560;H7C155;P04049;P04049-2	5;4;3;3;3;1	3;2;1;1;1;1	3;2;1;1;1;1	Serine/threonine-protein kinase B-raf;RAF proto-oncogene serine/threonine-protein kinase	BRAF;RAF1	673	-1.52876	18.113	-2.41057	0.0391741	0.105749	-3.9833
P55735;A0A0C4DFR6;P55735-2;P55735-3;A8MXL6;E7ERC8	P55735;A0A0C4DFR6;P55735-2;P55735-3;A8MXL6;E7ERC8	P55735;A0A0C4DFR6;P55735-2;P55735-3;A8MXL6	11;10;10;10;8;2	11;10;10;10;8;2	11;10;10;10;8;2	Protein SEC13 homolog	SEC13	6396	0.505362	21.8542	2.53178	0.0230022	0.0712466	-3.98388
P17812;P17812-2	P17812;P17812-2	P17812;P17812-2	14;10	14;10	14;10	CTP synthase 1	CTPS1	1503	0.974915	20.8914	2.53107	0.0230346	0.0712863	-3.9852
P32121;P32121-3;P32121-4;P32121-5;P32121-2;K7ENA6;I3L412;Q68DZ5;K7EL17;I3L0V6	P32121;P32121-3;P32121-4;P32121-5;P32121-2;K7ENA6;I3L412;Q68DZ5;K7EL17;I3L0V6	P32121;P32121-3;P32121-4;P32121-5;P32121-2;K7ENA6;I3L412	17;17;16;14;14;12;10;7;3;1	17;17;16;14;14;12;10;7;3;1	16;16;15;13;13;11;10;7;3;0	Beta-arrestin-2	ARRB2	409	-0.630034	22.9267	-2.52954	0.0231044	0.071442	-3.98804
P26885;F5H0N4	P26885;F5H0N4	P26885	3;1	3;1	3;1	Peptidyl-prolyl cis-trans isomerase FKBP2	FKBP2	2286	2.55701	19.4821	2.37615	0.063332	0.150239	-3.99412
Q9HD15;R4GMW4	Q9HD15;R4GMW4	Q9HD15	5;1	5;1	5;1	Steroid receptor RNA activator 1	SRA1	10011	1.43556	18.9034	2.49727	0.02671	0.0797836	-3.99542
O95747;C9JIG9;F8WBK9	O95747;C9JIG9;F8WBK9	O95747;C9JIG9	13;10;3	13;10;3	9;6;1	Serine/threonine-protein kinase OSR1	OXSR1	9943	-0.530203	21.4748	-2.52248	0.0234295	0.072325	-4.00116
Q7Z3K3-5;Q7Z3K3-7;Q7Z3K3-2;Q7Z3K3-3;Q7Z3K3-6;Q7Z3K3	Q7Z3K3-5;Q7Z3K3-7;Q7Z3K3-2;Q7Z3K3-3;Q7Z3K3-6;Q7Z3K3	Q7Z3K3-5;Q7Z3K3-7;Q7Z3K3-2;Q7Z3K3-3;Q7Z3K3-6;Q7Z3K3	2;2;2;2;2;2	2;2;2;2;2;2	2;2;2;2;2;2	Pogo transposable element with ZNF domain	POGZ	23126	1.08783	17.2657	2.52219	0.0283421	0.0836091	-4.00181
P56377;H7BZG6;H0Y673;F6SFB5;A6NH01;P56377-2;P61966-2	P56377;H7BZG6;H0Y673;F6SFB5;A6NH01;P56377-2;P61966-2	P56377;H7BZG6;H0Y673;F6SFB5;A6NH01;P56377-2	4;3;3;3;3;3;1	4;3;3;3;3;3;1	3;2;2;2;2;2;0	AP-1 complex subunit sigma-2	AP1S2	8905	-1.01836	20.7503	-2.51931	0.0235771	0.0727192	-4.00705
Q96ST3;H3BP90	Q96ST3;H3BP90	Q96ST3	5;2	5;2	5;2	Paired amphipathic helix protein Sin3a	SIN3A	25942	1.01939	18.4317	2.5238	0.0243078	0.074533	-4.01782
Q9NUU6	Q9NUU6	Q9NUU6	9	9	9	Inactive ubiquitin thioesterase FAM105A	FAM105A	54491	-1.74851	20.552	-2.51207	0.0239167	0.0736426	-4.02046
B7Z493;E9PJX4;F8VWL3;Q96M96;E9PQT1;E9PNX0;F8W1R0;Q96M96-3	B7Z493;E9PJX4;F8VWL3;Q96M96;E9PQT1;E9PNX0;F8W1R0;Q96M96-3	B7Z493;E9PJX4;F8VWL3;Q96M96;E9PQT1;E9PNX0;F8W1R0;Q96M96-3	3;3;3;3;2;2;2;2	3;3;3;3;2;2;2;2	3;3;3;3;2;2;2;2	FYVE, RhoGEF and PH domain-containing protein 4	FGD4	121512	2.47681	19.1045	2.28905	0.047808	0.12238	-4.02175
Q14008-2;Q14008;Q14008-3;H0YDX5;E9PQH5	Q14008-2;Q14008;Q14008-3;H0YDX5;E9PQH5	Q14008-2;Q14008;Q14008-3	16;16;16;3;2	16;16;16;3;2	16;16;16;3;2	Cytoskeleton-associated protein 5	CKAP5	9793	0.654732	20.6089	2.51099	0.0239677	0.0737376	-4.02246
P62136;P62136-2;E9PMD7;P62136-3;F5H1L6;F5H037	P62136;P62136-2;E9PMD7;P62136-3;F5H1L6;F5H037	P62136;P62136-2;E9PMD7;P62136-3	22;20;16;16;4;4	22;20;16;16;4;4	8;6;6;5;1;1	Serine/threonine-protein phosphatase PP1-alpha catalytic subunit;Serine/threonine-protein phosphatase	PPP1CA	5499	0.43209	23.9644	2.50995	0.0240171	0.0738274	-4.02439
Q92575;F8WB86;Q6PJ80;C9JLR4	Q92575;F8WB86;Q6PJ80;C9JLR4	Q92575	4;1;1;1	4;1;1;1	4;1;1;1	UBX domain-containing protein 4	UBXN4	23190	1.32084	17.7046	2.49972	0.0265867	0.0795211	-4.02448
A0A087WU64;A6NMQ1;P09884	A0A087WU64;A6NMQ1;P09884	A0A087WU64;A6NMQ1;P09884	3;3;3	3;3;3	3;3;3	DNA polymerase;DNA polymerase alpha catalytic subunit	POLA1	5422	-2.89539	19.5224	-2.42335	0.0383613	0.104022	-4.03219
M0R208;Q16740;M0QYV5	M0R208;Q16740;M0QYV5	M0R208;Q16740	4;4;1	4;4;1	4;4;1	ATP-dependent Clp protease proteolytic subunit;ATP-dependent Clp protease proteolytic subunit, mitochondrial	CLPP	8192	2.20216	17.5697	2.40421	0.0370173	0.100976	-4.0329
Q9UL25	Q9UL25	Q9UL25	9	9	9	Ras-related protein Rab-21	RAB21	23011	-0.890457	22.6311	-2.50425	0.0242894	0.074533	-4.03496
Q01085;Q01085-2;E7ETJ9;E7ETC0;A6NKZ9;F8WE16	Q01085;Q01085-2;E7ETJ9;E7ETC0;A6NKZ9;F8WE16	Q01085;Q01085-2;E7ETJ9;E7ETC0	7;6;4;4;3;1	7;6;4;4;3;1	4;3;2;2;1;0	Nucleolysin TIAR	TIAL1	7073	0.567575	20.7076	2.50337	0.0243313	0.0745426	-4.03657
I3L2Q1;I3L1L9;I3L1R7;Q99447-2;Q99447-4;Q99447;Q99447-3;I3L1C4	I3L2Q1;I3L1L9;I3L1R7;Q99447-2;Q99447-4;Q99447;Q99447-3;I3L1C4	I3L2Q1;I3L1L9;I3L1R7;Q99447-2;Q99447-4;Q99447;Q99447-3	3;2;2;2;2;2;2;1	3;2;2;2;2;2;2;1	3;2;2;2;2;2;2;1	Ethanolamine-phosphate cytidylyltransferase	PCYT2	5833	-2.51805	20.2193	-2.45657	0.031848	0.0909445	-4.03757
Q9UHG3-2;Q9UHG3;C9JM55;C9K055;F8W8W4;C9JGT6	Q9UHG3-2;Q9UHG3;C9JM55;C9K055;F8W8W4;C9JGT6	Q9UHG3-2;Q9UHG3;C9JM55;C9K055;F8W8W4	7;7;4;4;4;3	7;7;4;4;4;3	7;7;4;4;4;3	Prenylcysteine oxidase 1	PCYOX1	51449	-1.51909	19.62	-2.50239	0.0243786	0.0745844	-4.03839
J3KN67	J3KN67	J3KN67	12	1	0		TPM3	7170	-0.944459	21.7987	-2.39587	0.0434063	0.114148	-4.03987
P62304;A6NHK2	P62304;A6NHK2	P62304;A6NHK2	3;2	3;2	3;2	Small nuclear ribonucleoprotein E	SNRPE	6635	0.569043	21.083	2.50105	0.0244434	0.0746984	-4.04088
Q9NWU2	Q9NWU2	Q9NWU2	5	5	5	Glucose-induced degradation protein 8 homolog	GID8	54994	1.08478	18.6986	2.50032	0.0244786	0.0747436	-4.04223
Q02413	Q02413	Q02413	3	3	3	Desmoglein-1	DSG1	1828	-1.70277	16.3018	-2.3175	0.0595581	0.144193	-4.05034
Q9Y678;H0Y8X7;D6RG17;H0Y8G2	Q9Y678;H0Y8X7;D6RG17;H0Y8G2	Q9Y678	30;5;1;1	30;5;1;1	26;5;1;1	Coatomer subunit gamma-1	COPG1	22820	0.477539	23.0579	2.49516	0.0247292	0.0753827	-4.05177
Q01813;Q01813-2;Q5VSR5;V9GYV7;H0Y757;V9GY25;H0Y3Y3;B1APP8;B1APP6	Q01813;Q01813-2;Q5VSR5;V9GYV7;H0Y757;V9GY25;H0Y3Y3;B1APP8;B1APP6	Q01813;Q01813-2;Q5VSR5	8;6;4;2;1;1;1;1;1	5;5;2;1;1;1;1;1;1	5;5;2;1;1;1;1;1;1	ATP-dependent 6-phosphofructokinase, platelet type	PFKP	5214	1.73201	18.0109	2.4881	0.0301135	0.0874823	-4.05974
P04075;P04075-2;H3BQN4;J3KPS3;H3BPS8;H3BUH7;H3BR04;H3BMQ8;H3BU78;H3BR68;A0A087WXX2;P05062	P04075;P04075-2;H3BQN4;J3KPS3;H3BPS8;H3BUH7;H3BR04;H3BMQ8;H3BU78;H3BR68;A0A087WXX2;P05062	P04075;P04075-2;H3BQN4;J3KPS3;H3BPS8	23;22;21;21;14;11;11;10;10;7;1;1	23;22;21;21;14;11;11;10;10;7;1;1	19;18;17;19;11;11;11;10;10;6;0;0	Fructose-bisphosphate aldolase A;Fructose-bisphosphate aldolase	ALDOA	226	0.382114	26.3422	2.48882	0.0250402	0.0760296	-4.06347
A0A140T9I0;A0A140T9X5;A0A140T913;P01892;A0A140T955;A0A140T933	A0A140T9I0;A0A140T9X5;A0A140T913;P01892;A0A140T955;A0A140T933	A0A140T9I0;A0A140T9X5;A0A140T913;P01892;A0A140T955;A0A140T933	13;13;13;13;12;12	2;2;2;2;2;2	0;0;0;0;0;0	HLA class I histocompatibility antigen, A-2 alpha chain	HLA-A	3105	1.91793	19.2611	2.45361	0.0365025	0.099994	-4.06361
Q9Y3C6	Q9Y3C6	Q9Y3C6	3	3	3	Peptidyl-prolyl cis-trans isomerase-like 1	PPIL1	51645	0.888594	20.4842	2.48872	0.0250453	0.0760296	-4.06366
A0A087WZW3;A0A087WZN9;Q96QU1-4;A0A087WX70;A0A087WZN4;A2A3E1;A2A3E5;A2A3E4;B7ZBT8;A0A087WTR6;A2A3E3;C9J4F3;A9Z1W1;A0A087WUA8;A0A087X1T6;E7EM53;A0A087WZ37;E7EMG0;A2A3E8;A2A3E6;A2A3E7;A2A3D8;A0A087X250;Q96QU1-2;Q96QU1-6;Q96QU1	A0A087WZW3;A0A087WZN9;Q96QU1-4;A0A087WX70;A0A087WZN4;A2A3E1;A2A3E5;A2A3E4;B7ZBT8;A0A087WTR6;A2A3E3;C9J4F3;A9Z1W1;A0A087WUA8;A0A087X1T6;E7EM53;A0A087WZ37;E7EMG0;A2A3E8;A2A3E6;A2A3E7;A2A3D8;A0A087X250;Q96QU1-2;Q96QU1-6;Q96QU1	A0A087WZW3;A0A087WZN9;Q96QU1-4;A0A087WX70;A0A087WZN4;A2A3E1;A2A3E5;A2A3E4;B7ZBT8;A0A087WTR6;A2A3E3;C9J4F3;A9Z1W1;A0A087WUA8;A0A087X1T6;E7EM53;A0A087WZ37;E7EMG0;A2A3E8;A2A3E6;A2A3E7;A2A3D8;A0A087X250;Q96QU1-2;Q96QU1-6;Q96QU1	2;2;2;1;1;1;1;1;1;1;1;1;1;1;1;1;1;1;1;1;1;1;1;1;1;1	2;2;2;1;1;1;1;1;1;1;1;1;1;1;1;1;1;1;1;1;1;1;1;1;1;1	2;2;2;1;1;1;1;1;1;1;1;1;1;1;1;1;1;1;1;1;1;1;1;1;1;1	Protocadherin-15	PCDH15	65217	-3.19911	18.6796	-2.43378	0.0351918	0.097746	-4.06463
Q7L2H7;J3KNJ2;H0YCQ8;Q7L2H7-2;E9PN86;E9PRI2;E9PRY0;E7ESM3	Q7L2H7;J3KNJ2;H0YCQ8;Q7L2H7-2;E9PN86;E9PRI2;E9PRY0;E7ESM3	Q7L2H7;J3KNJ2;H0YCQ8;Q7L2H7-2	10;6;6;6;3;1;1;1	10;6;6;6;3;1;1;1	10;6;6;6;3;1;1;1	Eukaryotic translation initiation factor 3 subunit M	EIF3M	10480	0.70832	21.578	2.48732	0.0251144	0.0761761	-4.06624
A0A0D9SGG1;Q13094;E7ESF6	A0A0D9SGG1;Q13094;E7ESF6	A0A0D9SGG1;Q13094;E7ESF6	10;10;8	10;10;8	10;10;8	Lymphocyte cytosolic protein 2	LCP2	3937	-0.561875	21.1624	-2.48204	0.0253774	0.0768409	-4.07599
P61981	P61981	P61981	10	7	7	14-3-3 protein gamma;14-3-3 protein gamma, N-terminally processed	YWHAG	7532	1.31014	21.9719	2.48165	0.0253966	0.0768409	-4.0767
Q14847;Q14847-2;C9J9W2;Q14847-3;F6S2S5;J3KSN1;K7ESD6	Q14847;Q14847-2;C9J9W2;Q14847-3;F6S2S5;J3KSN1;K7ESD6	Q14847;Q14847-2;C9J9W2;Q14847-3	10;9;8;8;2;2;1	10;9;8;8;2;2;1	10;9;8;8;2;2;1	LIM and SH3 domain protein 1	LASP1	3927	-0.612602	22.6336	-2.47629	0.0256667	0.0774868	-4.0866
Q8N4L2;E5RFT4;E5RIY0;E5RJC2;E5RIP9	Q8N4L2;E5RFT4;E5RIY0;E5RJC2;E5RIP9	Q8N4L2;E5RFT4;E5RIY0	9;8;7;2;2	9;8;7;2;2	8;7;6;2;2	Type 2 phosphatidylinositol 4,5-bisphosphate 4-phosphatase	TMEM55A	55529	-0.726068	20.3626	-2.47535	0.025714	0.0775449	-4.08832
C9J8T6;Q14061	C9J8T6;Q14061	C9J8T6;Q14061	1;1	1;1	1;1	Cytochrome c oxidase copper chaperone	COX17	10063	1.68395	15.7832	2.43682	0.0375222	0.102201	-4.09046
Q9P0L0;Q9P0L0-2;J3QKM9;E5RK64;O95292-2;O95292	Q9P0L0;Q9P0L0-2;J3QKM9;E5RK64;O95292-2;O95292	Q9P0L0;Q9P0L0-2	8;7;2;1;1;1	8;7;2;1;1;1	8;7;2;1;1;1	Vesicle-associated membrane protein-associated protein A	VAPA	9218	-1.11046	20.453	-2.47414	0.0257756	0.0776025	-4.09055
A6NHQ2	A6NHQ2	A6NHQ2	3	1	1	rRNA/tRNA 2-O-methyltransferase fibrillarin-like protein 1	FBLL1	345630	0.92472	19.8723	2.43435	0.0376751	0.102541	-4.09458
P04066	P04066	P04066	3	3	3	Tissue alpha-L-fucosidase	FUCA1	2517	-1.62324	18.7747	-2.34813	0.0385883	0.104521	-4.10018
O60684;Q5TFJ7;O15131;S4R3E5;C9JYI4	O60684;Q5TFJ7;O15131;S4R3E5;C9JYI4	O60684;Q5TFJ7;O15131	8;5;4;2;2	8;5;4;2;2	4;2;1;2;0	Importin subunit alpha-7;Importin subunit alpha-6	KPNA6;KPNA5	23633	0.704321	20.4773	2.46866	0.026055	0.0783149	-4.10064
P30049	P30049	P30049	3	3	3	ATP synthase subunit delta, mitochondrial	ATP5D	513	1.30867	20.548	2.46778	0.0261004	0.0783869	-4.10226
G5E9W9;Q9NUV9;C9IZQ3	G5E9W9;Q9NUV9;C9IZQ3	G5E9W9;Q9NUV9	5;5;2	5;5;2	5;5;2	GTPase IMAP family member 4	GIMAP4	55303	-1.69039	17.6392	-2.43548	0.0300037	0.0873139	-4.10477
O14497-2;O14497;H0Y488;A0A1B0GTU5;O14497-3;A0A087WUV6	O14497-2;O14497;H0Y488;A0A1B0GTU5;O14497-3;A0A087WUV6	O14497-2;O14497;H0Y488;A0A1B0GTU5;O14497-3	10;10;7;7;7;1	10;10;7;7;7;1	10;10;7;7;7;1	AT-rich interactive domain-containing protein 1A	ARID1A	8289	1.19877	18.9813	2.47487	0.0267181	0.0797836	-4.10681
C9JEU5;C9JC84;P02679-2;P02679;C9JPQ9;C9JU00	C9JEU5;C9JC84;P02679-2;P02679;C9JPQ9;C9JU00	C9JEU5;C9JC84;P02679-2;P02679;C9JPQ9;C9JU00	6;6;6;6;3;3	6;6;6;6;3;3	6;6;6;6;3;3	Fibrinogen gamma chain	FGG	2266	3.03	17.6046	2.28401	0.0710403	0.16313	-4.10688
E9PHA6;P43246;P43246-2;C9J809	E9PHA6;P43246;P43246-2;C9J809	E9PHA6;P43246;P43246-2	12;12;10;2	12;12;10;2	12;12;10;2	DNA mismatch repair protein Msh2	MSH2	4436	2.137	19.2483	2.42722	0.0335503	0.0946966	-4.11433
F2Z2V0;Q99829;A6PVH9;B0QZ18;E7ENH5;Q5JX58;Q5JX59;Q5JX60;Q5JX44;Q5JX45;Q5JX56;Q5JX55;Q5JX61;Q5JX52;Q5JX54;Q5JX57;E7EV27;H0Y524;Q5JX53	F2Z2V0;Q99829;A6PVH9;B0QZ18;E7ENH5;Q5JX58;Q5JX59;Q5JX60;Q5JX44;Q5JX45;Q5JX56;Q5JX55;Q5JX61;Q5JX52;Q5JX54;Q5JX57;E7EV27;H0Y524;Q5JX53	F2Z2V0;Q99829;A6PVH9;B0QZ18;E7ENH5;Q5JX58;Q5JX59;Q5JX60;Q5JX44;Q5JX45;Q5JX56;Q5JX55;Q5JX61;Q5JX52	15;15;14;14;12;10;10;10;10;10;9;8;8;8;7;6;6;3;2	15;15;14;14;12;10;10;10;10;10;9;8;8;8;7;6;6;3;2	15;15;14;14;12;10;10;10;10;10;9;8;8;8;7;6;6;3;2	Copine-1	CPNE1	8904	-0.45891	23.8959	-2.46042	0.0264807	0.0792802	-4.11578
C9JBT4;C9J896;P16220-2;P16220;C9J4L5;H7C1R5;H7C3I0;E7EWP8;P16220-3	C9JBT4;C9J896;P16220-2;P16220;C9J4L5;H7C1R5;H7C3I0;E7EWP8;P16220-3	C9JBT4;C9J896;P16220-2;P16220;C9J4L5;H7C1R5;H7C3I0;E7EWP8;P16220-3	2;2;2;2;1;1;1;1;1	2;2;2;2;1;1;1;1;1	2;2;2;2;1;1;1;1;1	Cyclic AMP-responsive element-binding protein 1	CREB1	1385	1.04939	16.8988	2.41371	0.0326704	0.0929301	-4.11638
P63313	P63313	P63313	1	1	1	Thymosin beta-10	TMSB10	9168	1.77723	20.175	2.33887	0.0474483	0.121545	-4.12418
H3BR23;O95273-2;O95273;H3BQA6	H3BR23;O95273-2;O95273;H3BQA6	H3BR23;O95273-2;O95273;H3BQA6	2;2;2;1	2;2;2;1	2;2;2;1	Cyclin-D1-binding protein 1	CCNDBP1	23582	-1.37102	17.8372	-2.45958	0.0300417	0.0873549	-4.13629
Q05655;Q05655-2;C9K0E3;C9J9P1;C9JZU8;A0A087X0I9;Q04759-3;Q04759-2;Q04759	Q05655;Q05655-2;C9K0E3;C9J9P1;C9JZU8;A0A087X0I9;Q04759-3;Q04759-2;Q04759	Q05655;Q05655-2	23;21;7;3;2;1;1;1;1	23;21;7;3;2;1;1;1;1	23;21;7;3;2;1;1;1;1	Protein kinase C delta type;Protein kinase C delta type regulatory subunit;Protein kinase C delta type catalytic subunit	PRKCD	5580	-0.421606	23.917	-2.44844	0.027112	0.0807621	-4.13779
G3V5I6;G3V256;H0YJA2;Q6PJT7-10;Q6PJT7-4;Q6PJT7-3;Q6PJT7-11;Q6PJT7-5;Q6PJT7-9;Q6PJT7-2;Q6PJT7	G3V5I6;G3V256;H0YJA2;Q6PJT7-10;Q6PJT7-4;Q6PJT7-3;Q6PJT7-11;Q6PJT7-5;Q6PJT7-9;Q6PJT7-2;Q6PJT7	G3V5I6;G3V256;H0YJA2;Q6PJT7-10;Q6PJT7-4;Q6PJT7-3;Q6PJT7-11;Q6PJT7-5;Q6PJT7-9;Q6PJT7-2;Q6PJT7	1;1;1;1;1;1;1;1;1;1;1	1;1;1;1;1;1;1;1;1;1;1	1;1;1;1;1;1;1;1;1;1;1	Zinc finger CCCH domain-containing protein 14	ZC3H14	79882	1.16689	16.1988	2.33167	0.0584127	0.142165	-4.14239
Q96JM3	Q96JM3	Q96JM3	2	2	2	Chromosome alignment-maintaining phosphoprotein 1	CHAMP1	283489	1.10022	18.389	2.40948	0.0346213	0.0966755	-4.14411
Q96GM8	Q96GM8	Q96GM8	1	1	1	Target of EGR1 protein 1	TOE1	114034	1.35064	15.1386	2.24267	0.0660067	0.155075	-4.14855
H0YE28;A0A087WYP2;Q8IZQ5	H0YE28;A0A087WYP2;Q8IZQ5	H0YE28;A0A087WYP2;Q8IZQ5	2;2;2	2;2;2	2;2;2	Selenoprotein H	C11orf31;SELH	280636	0.941075	17.6361	2.41874	0.0297652	0.086827	-4.15002
P78371;F5GWF6;P78371-2;F8VQ14	P78371;F5GWF6;P78371-2;F8VQ14	P78371;F5GWF6;P78371-2;F8VQ14	24;22;22;19	24;22;22;19	24;22;22;19	T-complex protein 1 subunit beta	CCT2	10576	0.38373	23.5361	2.44143	0.0274876	0.0818142	-4.15062
P36507;G5E9C7;A0A1B0GUL7;M0R1B6	P36507;G5E9C7;A0A1B0GUL7;M0R1B6	P36507;G5E9C7;A0A1B0GUL7	10;7;5;2	10;7;5;2	7;5;2;2	Dual specificity mitogen-activated protein kinase kinase 2	MAP2K2	5605	-0.793463	20.79	-2.43767	0.0276914	0.0822869	-4.15752
Q13393-4;Q13393-2;Q13393;Q13393-3;C9IY79;F8WBV7;H7C0L3	Q13393-4;Q13393-2;Q13393;Q13393-3;C9IY79;F8WBV7;H7C0L3	Q13393-4;Q13393-2;Q13393;Q13393-3	11;11;11;6;3;2;1	11;11;11;6;3;2;1	11;11;11;6;3;2;1	Phospholipase D1	PLD1	5337	-0.817929	19.939	-2.43706	0.0277248	0.0823192	-4.15864
P43405;P43405-2	P43405;P43405-2	P43405;P43405-2	26;25	26;25	25;24	Tyrosine-protein kinase SYK	SYK	6850	0.431951	23.8879	2.43595	0.0277852	0.0823762	-4.16067
Q9BUJ2-2;Q9BUJ2;A0A0A0MRA5;B7Z4B8;Q9BUJ2-4;M0R3F1;Q9BUJ2-3;M0QYZ0;M0R0K8;M0QYI8;M0R203;M0QYM5;M0QZV6;M0R247;A0A087X1I2	Q9BUJ2-2;Q9BUJ2;A0A0A0MRA5;B7Z4B8;Q9BUJ2-4;M0R3F1;Q9BUJ2-3;M0QYZ0;M0R0K8;M0QYI8;M0R203;M0QYM5;M0QZV6;M0R247;A0A087X1I2	Q9BUJ2-2;Q9BUJ2;A0A0A0MRA5;B7Z4B8;Q9BUJ2-4;M0R3F1;Q9BUJ2-3;M0QYZ0	20;20;19;19;19;17;17;12;3;3;2;2;2;1;1	20;20;19;19;19;17;17;12;3;3;2;2;2;1;1	20;20;19;19;19;17;17;12;3;3;2;2;2;1;1	Heterogeneous nuclear ribonucleoprotein U-like protein 1	HNRNPUL1	11100	0.566559	22.6435	2.43588	0.027789	0.0823762	-4.1608
D6RAN6;F6SKB8;Q9NVZ3-3;Q9NVZ3;Q9NVZ3-2;H0Y970;D6RB24;Q9NVZ3-4	D6RAN6;F6SKB8;Q9NVZ3-3;Q9NVZ3;Q9NVZ3-2;H0Y970;D6RB24;Q9NVZ3-4	D6RAN6;F6SKB8;Q9NVZ3-3;Q9NVZ3;Q9NVZ3-2	3;3;3;3;3;1;1;1	3;3;3;3;3;1;1;1	3;3;3;3;3;1;1;1	Adaptin ear-binding coat-associated protein 2	NECAP2	55707	-1.17757	16.9473	-2.42151	0.0296072	0.086435	-4.16417
Q9P253	Q9P253	Q9P253	10	10	10	Vacuolar protein sorting-associated protein 18 homolog	VPS18	57617	-1.10775	19.2548	-2.43224	0.0279879	0.0828844	-4.16745
Q9NUJ1;Q9NUJ1-2;Q9NUJ1-3	Q9NUJ1;Q9NUJ1-2;Q9NUJ1-3	Q9NUJ1;Q9NUJ1-2	5;4;1	5;4;1	5;4;1	Mycophenolic acid acyl-glucuronide esterase, mitochondrial	ABHD10	55347	1.27054	18.736	2.44115	0.0285105	0.0838086	-4.16775
P00492	P00492	P00492	10	10	10	Hypoxanthine-guanine phosphoribosyltransferase	HPRT1	3251	-0.538069	22.8785	-2.43192	0.0280058	0.0828844	-4.16804
P22314-2;P22314;Q5JRR6;Q5JRR9;Q5JRS0;Q5JRS1;Q5JRS3;Q5JRS2	P22314-2;P22314;Q5JRR6;Q5JRR9;Q5JRS0;Q5JRS1;Q5JRS3;Q5JRS2	P22314-2;P22314	42;42;19;7;7;6;6;6	42;42;19;7;7;6;6;6	42;42;19;7;7;6;6;6	Ubiquitin-like modifier-activating enzyme 1	UBA1	7317	0.278341	25.261	2.42851	0.0281933	0.0833045	-4.17426
Q9HCS7	Q9HCS7	Q9HCS7	8	8	8	Pre-mRNA-splicing factor SYF1	XAB2	56949	2.50568	17.9016	2.3785	0.0348368	0.0971287	-4.1748
P26640;A0A140T936;A0A140T954;P26640-2;A2ABF4;A0A0G2JJT9;A0A140T904;H0Y426	P26640;A0A140T936;A0A140T954;P26640-2;A2ABF4;A0A0G2JJT9;A0A140T904;H0Y426	P26640;A0A140T936	26;23;10;7;6;6;3;3	26;23;10;7;6;6;3;3	26;23;10;7;6;6;3;3	Valine--tRNA ligase	VARS	7407	0.561016	22.7199	2.42708	0.0282726	0.0834715	-4.17688
O75629	O75629	O75629	2	2	2	Protein CREG1	CREG1	8804	0.901422	19.9344	2.4247	0.028405	0.0836599	-4.18124
P00491;G3V5M2;G3V2H3;G3V393	P00491;G3V5M2;G3V2H3;G3V393	P00491;G3V5M2	19;11;7;3	19;11;7;3	19;11;7;3	Purine nucleoside phosphorylase	PNP	4860	0.587621	25.5276	2.42427	0.0284287	0.0836623	-4.18201
J3KQ32;Q9NTK5;Q9NTK5-2;Q9NTK5-3;C9JCJ9;C9JTK6	J3KQ32;Q9NTK5;Q9NTK5-2;Q9NTK5-3;C9JCJ9;C9JTK6	J3KQ32;Q9NTK5;Q9NTK5-2	13;13;10;6;3;2	13;13;10;6;3;2	13;13;10;6;3;2	Obg-like ATPase 1	OLA1	29789	0.524734	22.1784	2.42233	0.0285369	0.0838086	-4.18555
H0YA96;H0Y8G5;Q14103-4;Q14103-3;Q14103-2;Q14103;D6RAF8;D6RF44;D6RBQ9;D6RD83	H0YA96;H0Y8G5;Q14103-4;Q14103-3;Q14103-2;Q14103;D6RAF8;D6RF44;D6RBQ9;D6RD83	H0YA96;H0Y8G5;Q14103-4;Q14103-3;Q14103-2;Q14103;D6RAF8;D6RF44;D6RBQ9	8;8;8;8;8;8;6;5;4;3	8;8;8;8;8;8;6;5;4;3	7;7;7;7;7;7;5;4;3;3	Heterogeneous nuclear ribonucleoprotein D0	HNRNPD	3184	0.641208	24.7217	2.42215	0.0285472	0.0838086	-4.18589
G3V1A6;P57764;E9PIB2;E9PQ48;E9PNZ0;E9PQR9;H0YDB0	G3V1A6;P57764;E9PIB2;E9PQ48;E9PNZ0;E9PQR9;H0YDB0	G3V1A6;P57764	9;9;4;1;1;1;1	9;9;4;1;1;1;1	9;9;4;1;1;1;1	Gasdermin-D	GSDMD	79792	0.830539	21.2543	2.42114	0.0286039	0.0839079	-4.18774
P46734;J3QR49;X6RB39;J3QL77;E9PMA8	P46734;J3QR49;X6RB39;J3QL77;E9PMA8	P46734	14;4;1;1;1	1;1;1;1;1	1;1;1;1;1	Dual specificity mitogen-activated protein kinase kinase 3	MAP2K3	5606	-1.35519	16.4142	-2.29575	0.0613624	0.147055	-4.19156
P04424;P04424-3;P04424-2;F8W943;H7C0S8	P04424;P04424-3;P04424-2;F8W943;H7C0S8	P04424;P04424-3;P04424-2	11;10;10;5;2	11;10;10;5;2	11;10;10;5;2	Argininosuccinate lyase	ASL	435	-0.852737	20.5204	-2.40351	0.0306473	0.0882738	-4.19642
Q9NP97;B1AKR6;Q8TF09;H3BNG9;H3BPA0;Q7Z4M1;H3BQI1;Q9NP97-2	Q9NP97;B1AKR6;Q8TF09;H3BNG9;H3BPA0;Q7Z4M1;H3BQI1;Q9NP97-2	Q9NP97;B1AKR6;Q8TF09	3;2;2;1;1;1;1;1	3;2;2;1;1;1;1;1	3;2;2;1;1;1;1;1	Dynein light chain roadblock-type 1;Dynein light chain roadblock-type 2	DYNLRB1;DYNLRB2	83658	2.05615	18.4811	2.33791	0.0392909	0.105915	-4.19783
P22059;H0YCV6;H7C1R2;H7C368;H7C428;A0A0A0MSB4;Q6ZN50;Q969R2-5;Q969R2-4;Q969R2-6;Q969R2-3;Q969R2-2;Q969R2	P22059;H0YCV6;H7C1R2;H7C368;H7C428;A0A0A0MSB4;Q6ZN50;Q969R2-5;Q969R2-4;Q969R2-6;Q969R2-3;Q969R2-2;Q969R2	P22059	8;3;1;1;1;1;1;1;1;1;1;1;1	8;3;1;1;1;1;1;1;1;1;1;1;1	8;3;1;1;1;1;1;1;1;1;1;1;1	Oxysterol-binding protein 1	OSBP	5007	1.60669	19.4723	2.41503	0.0289482	0.0848498	-4.19888
O43447;H0YEL5;C9JQD4;O43447-2;A6NM32	O43447;H0YEL5;C9JQD4;O43447-2;A6NM32	O43447;H0YEL5;C9JQD4;O43447-2	4;3;3;3;1	4;3;3;3;1	4;3;3;3;1	Peptidyl-prolyl cis-trans isomerase H;Peptidyl-prolyl cis-trans isomerase	PPIH	10465	0.62816	20.5194	2.42371	0.0294823	0.086139	-4.19915
Q92905;E5RHH5;E5RHF2	Q92905;E5RHH5;E5RHF2	Q92905;E5RHH5	6;3;2	6;3;2	6;3;2	COP9 signalosome complex subunit 5	COPS5	10987	1.2318	19.2659	2.41091	0.0291823	0.0854029	-4.20638
F8W1A4;P54819-2;P54819;P54819-3;P54819-5;F8VY04;P54819-6;F8VZG5;P54819-4;G3V213;F8VPP1	F8W1A4;P54819-2;P54819;P54819-3;P54819-5;F8VY04;P54819-6;F8VZG5;P54819-4;G3V213;F8VPP1	F8W1A4;P54819-2;P54819;P54819-3;P54819-5;F8VY04;P54819-6;F8VZG5;P54819-4;G3V213	14;14;14;12;12;11;11;10;9;7;2	14;14;14;12;12;11;11;10;9;7;2	14;14;14;12;12;11;11;10;9;7;2	Adenylate kinase 2, mitochondrial;Adenylate kinase 2, mitochondrial;Adenylate kinase 2, mitochondrial, N-terminally processed	AK2	204	0.477153	24.0024	2.40994	0.0292382	0.0854943	-4.20816
P29375-2;P29375;E7EV89	P29375-2;P29375;E7EV89	P29375-2;P29375	3;3;1	3;3;1	3;3;1	Lysine-specific demethylase 5A	KDM5A	5927	1.89911	18.414	2.19933	0.0790166	0.176415	-4.20991
A0A087X0W7;A0A087WT95;P49753-2;P49753;G3V4F2;Q86TX2	A0A087X0W7;A0A087WT95;P49753-2;P49753;G3V4F2;Q86TX2	A0A087X0W7;A0A087WT95;P49753-2;P49753;G3V4F2;Q86TX2	2;2;2;2;1;1	2;2;2;2;1;1	2;2;2;2;1;1	Acyl-coenzyme A thioesterase 2, mitochondrial;Acyl-coenzyme A thioesterase 1	ACOT2;ACOT1	10965	1.29436	16.9614	2.30742	0.0463917	0.119845	-4.21251
J3KQ45;F8W8W7;O43493-6;O43493-4;O43493-2;O43493-5;O43493-3;O43493	J3KQ45;F8W8W7;O43493-6;O43493-4;O43493-2;O43493-5;O43493-3;O43493	J3KQ45;F8W8W7;O43493-6;O43493-4;O43493-2;O43493-5;O43493-3;O43493	1;1;1;1;1;1;1;1	1;1;1;1;1;1;1;1	1;1;1;1;1;1;1;1	Trans-Golgi network integral membrane protein 2	TGOLN2	10618	1.27974	18.4575	2.30219	0.0547446	0.135034	-4.21262
O43567;C9J8T4;C9JYN7;H7C5Q6;C9IY58;C9JCY0;O43567-2	O43567;C9J8T4;C9JYN7;H7C5Q6;C9IY58;C9JCY0;O43567-2	O43567;C9J8T4;C9JYN7;H7C5Q6;C9IY58;C9JCY0;O43567-2	2;1;1;1;1;1;1	2;1;1;1;1;1;1	2;1;1;1;1;1;1	E3 ubiquitin-protein ligase RNF13	RNF13	11342	-1.03515	16.1165	-2.34157	0.0472486	0.121118	-4.21423
H0YN81;Q9GZS3;H0YMF9;H0YL19;H0YM76;H3BQA8	H0YN81;Q9GZS3;H0YMF9;H0YL19;H0YM76;H3BQA8	H0YN81;Q9GZS3;H0YMF9;H0YL19	6;6;4;4;2;2	6;6;4;4;2;2	6;6;4;4;2;2	WD repeat-containing protein 61;WD repeat-containing protein 61, N-terminally processed	WDR61	80349	1.24109	19.189	2.41163	0.0301738	0.0874823	-4.22085
A0A024RBT2;Q9NR28-2;Q9NR28-3;Q9NR28;F5GXT8;F5H796;F5H0Q4;H7BZQ7;F5GYH3;F5GX50;H7BZK7	A0A024RBT2;Q9NR28-2;Q9NR28-3;Q9NR28;F5GXT8;F5H796;F5H0Q4;H7BZQ7;F5GYH3;F5GX50;H7BZK7	A0A024RBT2;Q9NR28-2;Q9NR28-3;Q9NR28;F5GXT8;F5H796	5;5;5;5;3;3;2;2;2;2;2	5;5;5;5;3;3;2;2;2;2;2	5;5;5;5;3;3;2;2;2;2;2	Diablo homolog, mitochondrial	DIABLO	56616	1.17597	18.2406	2.41107	0.0302064	0.0874823	-4.22186
E5KLK1;E5KLJ6;E5KLJ9;E5KLJ5;O60313;O60313-2;H7C141;H7C3G2;H7C321	E5KLK1;E5KLJ6;E5KLJ9;E5KLJ5;O60313;O60313-2;H7C141;H7C3G2;H7C321	E5KLK1;E5KLJ6;E5KLJ9;E5KLJ5;O60313;O60313-2	9;9;9;9;9;9;2;1;1	9;9;9;9;9;9;2;1;1	9;9;9;9;9;9;2;1;1	Dynamin-like 120 kDa protein, mitochondrial;Dynamin-like 120 kDa protein, form S1	OPA1	4976	1.06704	19.4374	2.41075	0.0302245	0.0874823	-4.22242
O15040-2;O15040	O15040-2;O15040	O15040-2;O15040	4;4	4;4	4;4	Tectonin beta-propeller repeat-containing protein 2	TECPR2	9895	-1.48248	16.5601	-2.40754	0.03304	0.0937628	-4.22633
Q8ND24;E9PRE9;E9PN76;Q8ND24-2	Q8ND24;E9PRE9;E9PN76;Q8ND24-2	Q8ND24;E9PRE9;E9PN76;Q8ND24-2	2;1;1;1	2;1;1;1	2;1;1;1	RING finger protein 214	RNF214	257160	0.946449	15.8848	2.35031	0.0432436	0.113966	-4.22685
P19784;H3BSA1;H3BV19;H3BNI9	P19784;H3BSA1;H3BV19;H3BNI9	P19784;H3BSA1	7;4;3;2	7;4;3;2	7;4;3;2	Casein kinase II subunit alpha	CSNK2A2	1459	0.782488	19.6809	2.39901	0.0298697	0.0870068	-4.22804
P15170-2;P15170-3;H3BR35;P15170;Q8IYD1;H3BSV8	P15170-2;P15170-3;H3BR35;P15170;Q8IYD1;H3BSV8	P15170-2;P15170-3;H3BR35;P15170;Q8IYD1	9;9;7;7;5;1	9;9;7;7;5;1	9;9;7;7;5;1	Eukaryotic peptide chain release factor GTP-binding subunit ERF3A;Eukaryotic peptide chain release factor GTP-binding subunit ERF3B	GSPT1;GSPT2	2935	0.7526	21.0456	2.39893	0.0298744	0.0870068	-4.22819
O95976;H3BNM0	O95976;H3BNM0	O95976	4;1	4;1	4;1	Immunoglobulin superfamily member 6	IGSF6	10261	-1.50247	18.6415	-2.36463	0.0342598	0.0960325	-4.22892
Q9H8Y8-2;Q9H8Y8;Q9H8Y8-3	Q9H8Y8-2;Q9H8Y8;Q9H8Y8-3	Q9H8Y8-2;Q9H8Y8;Q9H8Y8-3	6;6;6	6;6;6	6;6;6	Golgi reassembly-stacking protein 2	GORASP2	26003	1.0076	18.7325	2.3925	0.0302524	0.0874823	-4.23988
A0A087X1B1;Q9Y6K9;Q9Y6K9-2;A0A087X0G7;A0A087WUW6;A0A087WV30;C9JN51;Q9Y6K9-3;C9J2V2;C9JH59	A0A087X1B1;Q9Y6K9;Q9Y6K9-2;A0A087X0G7;A0A087WUW6;A0A087WV30;C9JN51;Q9Y6K9-3;C9J2V2;C9JH59	A0A087X1B1;Q9Y6K9;Q9Y6K9-2;A0A087X0G7;A0A087WUW6;A0A087WV30;C9JN51	7;7;7;6;6;4;4;3;2;1	7;7;7;6;6;4;4;3;2;1	7;7;7;6;6;4;4;3;2;1	NF-kappa-B essential modulator	IKBKG	8517	1.38709	18.3221	2.37755	0.0334429	0.0946126	-4.24014
A0A087WWY9;Q8TB24;H0YJ83;Q8TB24-4	A0A087WWY9;Q8TB24;H0YJ83;Q8TB24-4	A0A087WWY9;Q8TB24;H0YJ83;Q8TB24-4	7;7;5;5	7;7;5;5	7;7;5;5	Ras and Rab interactor 3	RIN3	79890	-1.50335	19.4558	-2.39217	0.0302715	0.0874823	-4.24047
P31689-2;P31689	P31689-2;P31689	P31689-2;P31689	7;7	7;7	7;7	DnaJ homolog subfamily A member 1	DNAJA1	3301	0.832724	20.3871	2.39208	0.0302768	0.0874823	-4.24063
Q9Y512	Q9Y512	Q9Y512	5	5	5	Sorting and assembly machinery component 50 homolog	SAMM50	25813	1.16735	18.8799	2.35728	0.0347333	0.096914	-4.24115
Q9ULC4;Q9ULC4-3;Q9ULC4-2	Q9ULC4;Q9ULC4-3;Q9ULC4-2	Q9ULC4;Q9ULC4-3;Q9ULC4-2	8;8;6	8;8;6	8;8;6	Malignant T-cell-amplified sequence 1	MCTS1	28985	-0.590635	21.1631	-2.38829	0.0305021	0.0880061	-4.24752
F6WST4;A0A1B0GXE7;Q9P0S3;Q53FV1	F6WST4;A0A1B0GXE7;Q9P0S3;Q53FV1	F6WST4;A0A1B0GXE7;Q9P0S3;Q53FV1	1;1;1;1	1;1;1;1	1;1;1;1	ORM1-like protein 1;ORM1-like protein 2	ORMDL1;ORMDL2	94101	1.0174	16.3432	2.39603	0.0310894	0.0892661	-4.24879
C9J6N5;C9JQ40;C9JW51;Q9H098;Q9H098-2;C9J3Q3;X6RET8;C9JP05;C9JYP1;C9J6Y8;F8WCJ2	C9J6N5;C9JQ40;C9JW51;Q9H098;Q9H098-2;C9J3Q3;X6RET8;C9JP05;C9JYP1;C9J6Y8;F8WCJ2	C9J6N5;C9JQ40;C9JW51;Q9H098;Q9H098-2;C9J3Q3;X6RET8;C9JP05	7;7;7;7;6;5;4;4;2;2;1	7;7;7;7;6;5;4;4;2;2;1	7;7;7;7;6;5;4;4;2;2;1	Protein FAM107B	FAM107B	83641	1.14724	21.1263	2.38663	0.0306011	0.0882104	-4.25053
P11234;P11234-3;P11234-2;C9J6B1;C9JQB3;F8WEQ6;C9JPE8;C9JYR1	P11234;P11234-3;P11234-2;C9J6B1;C9JQB3;F8WEQ6;C9JPE8;C9JYR1	P11234;P11234-3;P11234-2;C9J6B1	6;6;6;4;2;1;1;1	6;6;6;4;2;1;1;1	3;3;3;3;1;0;0;0	Ras-related protein Ral-B	RALB	5899	-1.1218	21.6586	-2.38204	0.0308762	0.0888632	-4.25884
F6WIT2;A6PVN5;Q15257-3;Q15257-2;Q15257;A6PVN9;Q5T949;Q5T948;Q15257-4;C9IZ76;B7ZBQ0;Q68CR8;A6PVN8;A6PVN6;B7ZBP9;A6PVN7;B7ZBP7;B4DDQ6;H0Y6E5	F6WIT2;A6PVN5;Q15257-3;Q15257-2;Q15257;A6PVN9;Q5T949;Q5T948;Q15257-4;C9IZ76;B7ZBQ0;Q68CR8;A6PVN8;A6PVN6;B7ZBP9;A6PVN7;B7ZBP7;B4DDQ6;H0Y6E5	F6WIT2;A6PVN5;Q15257-3;Q15257-2;Q15257;A6PVN9;Q5T949;Q5T948;Q15257-4;C9IZ76	8;8;8;8;8;7;5;5;5;4;3;3;3;3;2;2;2;2;2	8;8;8;8;8;7;5;5;5;4;3;3;3;3;2;2;2;2;2	8;8;8;8;8;7;5;5;5;4;3;3;3;3;2;2;2;2;2	Serine/threonine-protein phosphatase 2A activator	PPP2R4	5524	-0.8263	20.7127	-2.38118	0.0309284	0.0889434	-4.26041
P31942-3;P31942-2;P31942;P31942-4;P31942-6;P31942-5	P31942-3;P31942-2;P31942;P31942-4;P31942-6;P31942-5	P31942-3;P31942-2;P31942;P31942-4	8;8;8;6;3;3	8;8;8;6;3;3	8;8;8;6;3;3	Heterogeneous nuclear ribonucleoprotein H3	HNRNPH3	3189	0.828707	22.2819	2.3801	0.0309933	0.0890602	-4.26236
H7BZR9;Q9NSI6-3;Q9NSI6-2;Q9NSI6;H7C409;Q8WWQ0	H7BZR9;Q9NSI6-3;Q9NSI6-2;Q9NSI6;H7C409;Q8WWQ0	H7BZR9;Q9NSI6-3;Q9NSI6-2;Q9NSI6;H7C409;Q8WWQ0	2;2;2;2;1;1	2;2;2;2;1;1	2;2;2;2;1;1	Bromodomain and WD repeat-containing protein 1;PH-interacting protein	BRWD1;PHIP	54014	1.30689	17.9611	2.26995	0.0465414	0.120062	-4.26758
P46977;P46977-2;A0A0C4DH80;E9PN73;E9PI32	P46977;P46977-2;A0A0C4DH80;E9PN73;E9PI32	P46977;P46977-2	10;7;3;3;3	10;7;3;3;3	10;7;3;3;3	Dolichyl-diphosphooligosaccharide--protein glycosyltransferase subunit STT3A	STT3A	3703	0.911461	22.3584	2.37538	0.0312803	0.0897439	-4.27092
Q9H1B7	Q9H1B7	Q9H1B7	1	1	1	Interferon regulatory factor 2-binding protein-like	IRF2BPL	64207	-0.944016	15.3321	-2.31851	0.0455566	0.118273	-4.27611
O00303;H0YDT6;E9PQV8;A0A0D9SEZ9	O00303;H0YDT6;E9PQV8;A0A0D9SEZ9	O00303	9;3;1;1	9;3;1;1	9;3;1;1	Eukaryotic translation initiation factor 3 subunit F	EIF3F	8665	1.32979	21.2644	2.37147	0.0315191	0.0903581	-4.27798
V9GZ56;Q9Y4Z0;U3KQS7;U3KQK1;M0QXB0	V9GZ56;Q9Y4Z0;U3KQS7;U3KQK1;M0QXB0	V9GZ56;Q9Y4Z0;U3KQS7;U3KQK1	3;3;2;2;1	3;3;2;2;1	3;3;2;2;1	U6 snRNA-associated Sm-like protein LSm4	LSM4	25804	1.41964	19.8155	2.14178	0.075862	0.170876	-4.28083
Q15746-9;Q15746-11;Q15746-7;Q15746-4;Q15746-5;Q15746-2;Q15746-3;Q15746-6;Q15746	Q15746-9;Q15746-11;Q15746-7;Q15746-4;Q15746-5;Q15746-2;Q15746-3;Q15746-6;Q15746	Q15746-9;Q15746-11;Q15746-7;Q15746-4;Q15746-5;Q15746-2;Q15746-3;Q15746-6;Q15746	1;1;1;1;1;1;1;1;1	1;1;1;1;1;1;1;1;1	1;1;1;1;1;1;1;1;1	Myosin light chain kinase, smooth muscle;Myosin light chain kinase, smooth muscle, deglutamylated form	MYLK	4638	-0.507522	21.4699	-2.38742	0.0328312	0.0932426	-4.28103
P05023-4;P05023;P05023-3;P05023-2;M0R116;A0A0A0MT26;P13637;P13637-2;P13637-3;B1AKY9;P50993;H0Y7C1;Q13733;M0QXF2;P20648;P54707;P54707-2;Q5TC01;E9PRA5	P05023-4;P05023;P05023-3;P05023-2;M0R116;A0A0A0MT26;P13637;P13637-2;P13637-3;B1AKY9;P50993;H0Y7C1;Q13733;M0QXF2;P20648;P54707;P54707-2;Q5TC01;E9PRA5	P05023-4;P05023;P05023-3;P05023-2	19;19;18;12;7;7;7;7;7;6;6;4;3;2;2;2;2;1;1	19;19;18;12;7;7;7;7;7;6;6;4;3;2;2;2;2;1;1	19;19;18;12;7;7;7;7;7;6;6;4;3;2;2;2;2;1;1	Sodium/potassium-transporting ATPase subunit alpha-1	ATP1A1	476	0.996515	21.8986	2.36876	0.0316865	0.0906959	-4.28289
Q9HCD5;Q5JY17	Q9HCD5;Q5JY17	Q9HCD5	5;2	5;2	5;2	Nuclear receptor coactivator 5	NCOA5	57727	2.04881	18.1803	2.12034	0.0629586	0.14945	-4.28312
P46063;F5H2L2;F8WA66;F8WD97;F5H4P4;F5H3W0;F5GYB7	P46063;F5H2L2;F8WA66;F8WD97;F5H4P4;F5H3W0;F5GYB7	P46063	10;4;4;4;2;2;1	10;4;4;4;2;2;1	10;4;4;4;2;2;1	ATP-dependent DNA helicase Q1	RECQL	5965	0.96211	20.4489	2.36688	0.0318028	0.0909445	-4.28629
P53007;B4DP62	P53007;B4DP62	P53007	4;1	4;1	4;1	Tricarboxylate transport protein, mitochondrial	SLC25A1	6576	1.11185	20.071	2.35277	0.0337688	0.0951118	-4.28677
P55199;U3KQ90	P55199;U3KQ90	P55199;U3KQ90	2;1	2;1	2;1	RNA polymerase II elongation factor ELL	ELL	8178	0.97832	17.0696	2.31199	0.0460453	0.119119	-4.28683
Q8TBA6-2;Q8TBA6;H0YK03	Q8TBA6-2;Q8TBA6;H0YK03	Q8TBA6-2;Q8TBA6	5;5;1	5;5;1	5;5;1	Golgin subfamily A member 5	GOLGA5	9950	1.79871	16.5868	2.32692	0.0367547	0.10041	-4.29385
Q15365	Q15365	Q15365	18	18	14	Poly(rC)-binding protein 1	PCBP1	5093	0.99924	23.9733	2.35701	0.0324194	0.0925039	-4.3041
P35606;P35606-2;D6R997;D6RBZ7;D6RCL6;D6RBG7;D6RBT6;H0YAC7;H0Y938	P35606;P35606-2;D6R997;D6RBZ7;D6RCL6;D6RBG7;D6RBT6;H0YAC7;H0Y938	P35606;P35606-2	26;25;5;3;3;3;3;3;3	26;25;5;3;3;3;3;3;3	26;25;5;3;3;3;3;3;3	Coatomer subunit beta	COPB2	9276	0.413614	23.5916	2.355	0.0325464	0.092794	-4.30772
P18124;A8MUD9;C9JIJ5;C9JZ88	P18124;A8MUD9;C9JIJ5;C9JZ88	P18124;A8MUD9	14;12;4;3	14;12;4;3	14;12;4;3	60S ribosomal protein L7	RPL7	6129	1.47636	23.3433	2.3546	0.0325719	0.0927943	-4.30845
Q15172;Q15172-2	Q15172;Q15172-2	Q15172;Q15172-2	14;13	14;13	13;12	Serine/threonine-protein phosphatase 2A 56 kDa regulatory subunit alpha isoform	PPP2R5A	5525	-0.718734	20.9663	-2.35381	0.0326221	0.0928651	-4.30987
P37198;M0QXN5	P37198;M0QXN5	P37198;M0QXN5	9;7	9;7	9;7	Nuclear pore glycoprotein p62	NUP62	23636	0.724149	20.1084	2.35237	0.0327133	0.0929801	-4.31246
Q9UNK0;I3L305;K7EQB1;I3L3D0;K7ER37	Q9UNK0;I3L305;K7EQB1;I3L3D0;K7ER37	Q9UNK0;I3L305;K7EQB1	4;2;2;1;1	4;2;2;1;1	4;2;2;1;1	Syntaxin-8	STX8	9482	1.14377	16.8197	2.08341	0.0668493	0.156357	-4.31433
A0A0C4DG89;Q7L014;D6RJA6	A0A0C4DG89;Q7L014;D6RJA6	A0A0C4DG89;Q7L014;D6RJA6	15;15;8	15;15;8	15;15;8	Probable ATP-dependent RNA helicase DDX46	DDX46	9879	0.962397	20.9647	2.35687	0.0335061	0.094645	-4.31863
Q05823-2;Q05823	Q05823-2;Q05823	Q05823-2;Q05823	6;6	6;6	6;6	2-5A-dependent ribonuclease	RNASEL	6041	-0.955503	18.8271	-2.3338	0.0350122	0.0974692	-4.3196
Q13185;S4R2Y4;C9JMM0;B8ZZ43	Q13185;S4R2Y4;C9JMM0;B8ZZ43	Q13185	8;3;2;2	7;3;2;2	6;3;2;2	Chromobox protein homolog 3	CBX3	11335	0.607826	23.7092	2.34632	0.033101	0.0938121	-4.32338
Q8WWM7-6;Q8WWM7-8;Q8WWM7-5;Q8WWM7-4;Q8WWM7-9;Q8WWM7-2;Q8WWM7;Q8WWM7-3;H3BSK9;H3BUF6;Q8WWM7-7;H3BSQ5;H3BUE3	Q8WWM7-6;Q8WWM7-8;Q8WWM7-5;Q8WWM7-4;Q8WWM7-9;Q8WWM7-2;Q8WWM7;Q8WWM7-3;H3BSK9;H3BUF6;Q8WWM7-7;H3BSQ5;H3BUE3	Q8WWM7-6;Q8WWM7-8;Q8WWM7-5;Q8WWM7-4;Q8WWM7-9;Q8WWM7-2;Q8WWM7;Q8WWM7-3;H3BSK9;H3BUF6;Q8WWM7-7	3;3;3;3;3;3;3;3;2;2;2;1;1	3;3;3;3;3;3;3;3;2;2;2;1;1	3;3;3;3;3;3;3;3;2;2;2;1;1	Ataxin-2-like protein	ATXN2L	11273	1.30688	17.3265	2.23476	0.049408	0.125076	-4.3235
C9J2G0;A0A075B7D2;F8W733;Q9NXR7-4;Q9NXR7-3;Q9NXR7;Q9NXR7-1	C9J2G0;A0A075B7D2;F8W733;Q9NXR7-4;Q9NXR7-3;Q9NXR7;Q9NXR7-1	C9J2G0;A0A075B7D2;F8W733;Q9NXR7-4;Q9NXR7-3;Q9NXR7;Q9NXR7-1	3;3;3;3;3;3;3	3;3;3;3;3;3;3	3;3;3;3;3;3;3	BRCA1-A complex subunit BRE	BRE	9577	-1.33457	19.4077	-2.34373	0.0332677	0.0941897	-4.32803
P24928;A0A087WWE2;P24928-2	P24928;A0A087WWE2;P24928-2	P24928;A0A087WWE2	12;10;4	12;10;4	12;10;4	DNA-directed RNA polymerase II subunit RPB1;DNA-directed RNA polymerase	POLR2A	5430	1.16243	18.8854	2.35085	0.033893	0.0952232	-4.32932
O95243-6;O95243-3;O95243-5;O95243-2;O95243	O95243-6;O95243-3;O95243-5;O95243-2;O95243	O95243-6;O95243-3;O95243-5;O95243-2;O95243	1;1;1;1;1	1;1;1;1;1	1;1;1;1;1	Methyl-CpG-binding domain protein 4	MBD4	8930	1.3905	16.659	2.10116	0.0736701	0.167071	-4.33042
Q14289-2;Q14289;C9JHV9;E5RJ77;E5RK84;E5RHL2;H0YB74;E9PEI4;H0YB16;H0YBZ1;H0YBP1;E7ESA6;Q05397-4;Q05397-3;Q05397-2;Q05397-7;Q05397;Q05397-5	Q14289-2;Q14289;C9JHV9;E5RJ77;E5RK84;E5RHL2;H0YB74;E9PEI4;H0YB16;H0YBZ1;H0YBP1;E7ESA6;Q05397-4;Q05397-3;Q05397-2;Q05397-7;Q05397;Q05397-5	Q14289-2;Q14289	37;36;9;8;5;4;4;1;1;1;1;1;1;1;1;1;1;1	37;36;9;8;5;4;4;1;1;1;1;1;1;1;1;1;1;1	37;36;9;8;5;4;4;1;1;1;1;1;1;1;1;1;1;1	Protein-tyrosine kinase 2-beta	PTK2B	2185	-0.455556	23.2184	-2.34038	0.0334847	0.094645	-4.33405
P43897;P43897-2;C9JT21	P43897;P43897-2;C9JT21	P43897;P43897-2	5;5;1	5;5;1	5;5;1	Elongation factor Ts, mitochondrial	TSFM	10102	1.39264	17.6888	2.31356	0.0392005	0.105749	-4.33408
Q96JJ7;B4DIE3;Q96JJ7-2	Q96JJ7;B4DIE3;Q96JJ7-2	Q96JJ7	5;2;2	5;2;2	5;2;2	Protein disulfide-isomerase TMX3	TMX3	54495	1.95075	18.0387	2.27817	0.0436492	0.114622	-4.33458
B4E321;Q13438-6;Q13438-5;Q13438-2;Q13438-7;Q13438;Q13438-3;Q13438-4;F8W1V2;Q13438-8;F8W0R2;F8W1N0;F8VZI7	B4E321;Q13438-6;Q13438-5;Q13438-2;Q13438-7;Q13438;Q13438-3;Q13438-4;F8W1V2;Q13438-8;F8W0R2;F8W1N0;F8VZI7	B4E321;Q13438-6;Q13438-5;Q13438-2;Q13438-7;Q13438;Q13438-3;Q13438-4;F8W1V2;Q13438-8	4;4;4;4;4;4;3;3;2;2;1;1;1	4;4;4;4;4;4;3;3;2;2;1;1;1	4;4;4;4;4;4;3;3;2;2;1;1;1	Protein OS-9	OS9	10956	1.63727	18.111	2.33164	0.0379357	0.103174	-4.33724
Q8TAG9;E7EW84;Q8TAG9-2;B1AP46;F2Z3K0	Q8TAG9;E7EW84;Q8TAG9-2;B1AP46;F2Z3K0	Q8TAG9;E7EW84;Q8TAG9-2;B1AP46;F2Z3K0	4;3;3;2;2	4;3;3;2;2	4;3;3;2;2	Exocyst complex component 6	EXOC6	54536	-1.10074	18.2479	-2.31161	0.0365205	0.099994	-4.3402
P42566;B1AUU8;P42566-2;S4R3U1	P42566;B1AUU8;P42566-2;S4R3U1	P42566;B1AUU8	15;12;7;2	15;12;7;2	15;12;7;2	Epidermal growth factor receptor substrate 15	EPS15	2060	-1.51339	20.1779	-2.33549	0.0338042	0.0951197	-4.34284
P13473-2;P13473;P13473-3;H0YCG2	P13473-2;P13473;P13473-3;H0YCG2	P13473-2;P13473;P13473-3;H0YCG2	6;5;5;3	6;5;5;3	6;5;5;3	Lysosome-associated membrane glycoprotein 2	LAMP2	3920	-0.67758	23.9787	-2.33421	0.0338886	0.0952232	-4.34514
C9J9K3;A0A0C4DG17;P08865;F8WD59	C9J9K3;A0A0C4DG17;P08865;F8WD59	C9J9K3;A0A0C4DG17;P08865	15;15;15;7	15;15;15;7	15;15;15;7	40S ribosomal protein SA	RPSA	3921	1.06804	23.9644	2.33367	0.0339242	0.0952377	-4.34612
Q9BZE4-3;Q9BZE4-2;Q9BZE4;Q5T3R7	Q9BZE4-3;Q9BZE4-2;Q9BZE4;Q5T3R7	Q9BZE4-3;Q9BZE4-2;Q9BZE4	5;5;5;1	5;5;5;1	5;5;5;1	Nucleolar GTP-binding protein 1	GTPBP4	23560	2.25148	19.1694	2.07889	0.0711797	0.163146	-4.35314
O15228-2;O15228;Q5TBH8;Q5TBH6	O15228-2;O15228;Q5TBH8;Q5TBH6	O15228-2;O15228;Q5TBH8;Q5TBH6	6;6;4;3	6;6;4;3	6;6;4;3	Dihydroxyacetone phosphate acyltransferase	GNPAT	8443	1.06983	18.3419	2.3292	0.0342196	0.0959934	-4.35414
P09417;P09417-2;B7Z415;D6RGG7;H0Y8F7;D6RHJ7	P09417;P09417-2;B7Z415;D6RGG7;H0Y8F7;D6RHJ7	P09417;P09417-2	7;6;3;3;2;1	7;6;3;3;2;1	7;6;3;3;2;1	Dihydropteridine reductase	QDPR	5860	0.840655	19.6273	2.32555	0.0344626	0.0963802	-4.36068
Q9UBM7;E9PJ54;E9PM00;E9PLZ2;E9PRL8;E9PQ71;E9PIP9;H0YE57	Q9UBM7;E9PJ54;E9PM00;E9PLZ2;E9PRL8;E9PQ71;E9PIP9;H0YE57	Q9UBM7;E9PJ54;E9PM00	4;2;2;1;1;1;1;1	4;2;2;1;1;1;1;1	4;2;2;1;1;1;1;1	7-dehydrocholesterol reductase	DHCR7	1717	0.812858	20.5839	2.3253	0.0344796	0.0963802	-4.36114
H0YN26;P39687;H7BZ09;O43423;O95626	H0YN26;P39687;H7BZ09;O43423;O95626	H0YN26;P39687	10;10;2;2;1	10;10;2;2;1	8;8;2;2;1	Acidic leucine-rich nuclear phosphoprotein 32 family member A	ANP32A	8125	0.484288	23.8263	2.32515	0.0344892	0.0963802	-4.36139
Q2NL82	Q2NL82	Q2NL82	3	3	3	Pre-rRNA-processing protein TSR1 homolog	TSR1	55720	1.42058	17.7828	2.26741	0.0467427	0.120327	-4.37214
Q9H7N4	Q9H7N4	Q9H7N4	2	2	2	Splicing factor, arginine/serine-rich 19	SCAF1	58506	1.34782	16.2611	2.05297	0.0702291	0.161877	-4.37291
Q13630;E9PKL9;E9PLH9;E9PP14;A0A0J9YX13;E9PP60;H0YE90;H0YCP7	Q13630;E9PKL9;E9PLH9;E9PP14;A0A0J9YX13;E9PP60;H0YE90;H0YCP7	Q13630;E9PKL9;E9PLH9;E9PP14;A0A0J9YX13	8;6;5;5;5;2;1;1	8;6;5;5;5;2;1;1	8;6;5;5;5;2;1;1	GDP-L-fucose synthase	TSTA3	7264	-1.06755	21.058	-2.31833	0.0349486	0.0973663	-4.37362
E9PGT1;Q15631;H7C1D4;Q15631-2;A0A0J9YVW2	E9PGT1;Q15631;H7C1D4;Q15631-2;A0A0J9YVW2	E9PGT1;Q15631;H7C1D4	10;10;7;3;1	10;10;7;3;1	10;10;7;3;1	Translin	TSN	7247	-0.467812	22.7539	-2.31696	0.0350412	0.0974758	-4.37607
Q7Z4H8;Q7Z4H8-3;Q7Z4H8-2;H0YEM3	Q7Z4H8;Q7Z4H8-3;Q7Z4H8-2;H0YEM3	Q7Z4H8;Q7Z4H8-3;Q7Z4H8-2	6;5;5;1	6;5;5;1	6;5;5;1	KDEL motif-containing protein 2	KDELC2	143888	1.14226	18.5231	2.31413	0.0352339	0.0977889	-4.38114
Q9HDC9;H0Y512;Q9HDC9-2	Q9HDC9;H0Y512;Q9HDC9-2	Q9HDC9;H0Y512;Q9HDC9-2	23;19;14	23;19;14	23;19;14	Adipocyte plasma membrane-associated protein	APMAP	57136	-0.584409	25.5674	-2.31303	0.035309	0.0978487	-4.3831
Q9UHL4;R4GMR2;R4GMU5;R4GN05;R4GNE8	Q9UHL4;R4GMR2;R4GMU5;R4GN05;R4GNE8	Q9UHL4;R4GMR2	12;8;1;1;1	12;8;1;1;1	12;8;1;1;1	Dipeptidyl peptidase 2	DPP7	29952	-1.14598	20.126	-2.31187	0.0353886	0.0979952	-4.38518
Q15428;K7EMT0	Q15428;K7EMT0	Q15428	8;2	8;2	8;2	Splicing factor 3A subunit 2	SF3A2	8175	0.711443	20.8569	2.31131	0.0354265	0.0980258	-4.38617
P14735;P14735-2;Q5T5N3	P14735;P14735-2;Q5T5N3	P14735	18;7;4	18;7;4	18;7;4	Insulin-degrading enzyme	IDE	3416	0.983205	20.0467	2.31065	0.035472	0.0980775	-4.38735
O60216;E5RFZ5;E5RG18;E5RI01;E5RJW1;E5RJK5;E5RFV8;E5RIN7;Q9H4I0;A0A140T8W2;Q9H4I0-2	O60216;E5RFZ5;E5RG18;E5RI01;E5RJW1;E5RJK5;E5RFV8;E5RIN7;Q9H4I0;A0A140T8W2;Q9H4I0-2	O60216	12;4;3;3;2;2;2;2;2;1;1	12;4;3;3;2;2;2;2;2;1;1	12;4;3;3;2;2;2;2;2;1;1	Double-strand-break repair protein rad21 homolog	RAD21	5885	1.15442	20.249	2.30907	0.0355807	0.0982466	-4.39018
P80723;P80723-2	P80723;P80723-2	P80723;P80723-2	10;5	10;5	10;5	Brain acid soluble protein 1	BASP1	10409	-0.691702	24.4372	-2.30898	0.0355868	0.0982466	-4.39034
Q9Y6M9;E9PH64;E7EWZ0;E9PF49	Q9Y6M9;E9PH64;E7EWZ0;E9PF49	Q9Y6M9;E9PH64;E7EWZ0;E9PF49	5;4;4;4	5;4;4;4	5;4;4;4	NADH dehydrogenase [ubiquinone] 1 beta subcomplex subunit 9	NDUFB9	4715	1.09041	17.9199	2.26998	0.0408508	0.109154	-4.39253
P35237;A0A024QZX5;A0A087X1N8	P35237;A0A024QZX5;A0A087X1N8	P35237;A0A024QZX5;A0A087X1N8	16;15;15	16;15;15	15;14;14	Serpin B6	SERPINB6	5269	-0.433024	23.0934	-2.30683	0.0357351	0.0985071	-4.39418
I3L0N3;P46459;P46459-2;I3L0L3;I3L2G1;K7EQD6;I3L338;I3L4Q9	I3L0N3;P46459;P46459-2;I3L0L3;I3L2G1;K7EQD6;I3L338;I3L4Q9	I3L0N3;P46459;P46459-2	29;29;26;6;5;3;2;2	29;29;26;6;5;3;2;2	29;29;26;6;5;3;2;2	Vesicle-fusing ATPase	NSF	4905	-0.390116	23.4236	-2.30556	0.0358233	0.0986126	-4.39645
P28066;P28066-2	P28066;P28066-2	P28066;P28066-2	10;7	10;7	10;7	Proteasome subunit alpha type-5	PSMA5	5686	0.474868	22.8509	2.3055	0.0358273	0.0986126	-4.39656
B4DTS2;Q9BZL6;Q9BZL6-2;M0QZ82;H0Y5M6;J3KMW1;C9JDA4;A0A1B0GTX4;J3KNE8;E7ET86;A0A096LNR9;A0A1B0GUM4;F8WBA3;Q00532;Q8IVW4-2;Q92772;Q8IVW4;O94806;Q15139;O76039-2;Q00532-2;O76039;Q9NRP7-2;Q9NRP7	B4DTS2;Q9BZL6;Q9BZL6-2;M0QZ82;H0Y5M6;J3KMW1;C9JDA4;A0A1B0GTX4;J3KNE8;E7ET86;A0A096LNR9;A0A1B0GUM4;F8WBA3;Q00532;Q8IVW4-2;Q92772;Q8IVW4;O94806;Q15139;O76039-2;Q00532-2;O76039;Q9NRP7-2;Q9NRP7	B4DTS2;Q9BZL6;Q9BZL6-2	4;4;3;1;1;1;1;1;1;1;1;1;1;1;1;1;1;1;1;1;1;1;1;1	4;4;3;1;1;1;1;1;1;1;1;1;1;1;1;1;1;1;1;1;1;1;1;1	4;4;3;1;1;1;1;1;1;1;1;1;1;1;1;1;1;1;1;1;1;1;1;1	Serine/threonine-protein kinase;Serine/threonine-protein kinase D2	PRKD2	25865	-0.923656	17.3872	-2.20257	0.0550659	0.135461	-4.39799
Q96T76-5;Q96T76-9;Q96T76;Q96T76-8;Q5T454;H0Y746;Q96T76-7;H7C0A9;F8WCH8;B0QZ77	Q96T76-5;Q96T76-9;Q96T76;Q96T76-8;Q5T454;H0Y746;Q96T76-7;H7C0A9;F8WCH8;B0QZ77	Q96T76-5;Q96T76-9;Q96T76;Q96T76-8;Q5T454;H0Y746;Q96T76-7	4;4;4;4;2;2;2;1;1;1	4;4;4;4;2;2;2;1;1;1	4;4;4;4;2;2;2;1;1;1	MMS19 nucleotide excision repair protein homolog	MMS19	64210	1.40106	17.8194	2.24636	0.0442638	0.11549	-4.39824
P0DN76;Q01081-2;Q01081;Q01081-4;Q8WU68-3;Q8WU68;A0A1B0GW87;M0QYK5;M0R2N4;Q01081-3;Q8WU68-2;K7EJH3;K7EJM7	P0DN76;Q01081-2;Q01081;Q01081-4;Q8WU68-3;Q8WU68;A0A1B0GW87;M0QYK5;M0R2N4;Q01081-3;Q8WU68-2;K7EJH3;K7EJM7	P0DN76;Q01081-2;Q01081;Q01081-4;Q8WU68-3;Q8WU68	5;5;5;3;3;3;2;2;2;2;2;1;1	5;5;5;3;3;3;2;2;2;2;2;1;1	5;5;5;3;3;3;2;2;2;2;2;1;1	Splicing factor U2AF 35 kDa subunit;Splicing factor U2AF 26 kDa subunit	U2AF1;U2AF1L4	7307	0.873304	20.1815	2.30225	0.0360533	0.0991602	-4.40236
Q9Y2T2;H0YBM0;E5RJ52;P53677	Q9Y2T2;H0YBM0;E5RJ52;P53677	Q9Y2T2	6;1;1;1	6;1;1;1	6;1;1;1	AP-3 complex subunit mu-1	AP3M1	26985	0.674676	20.7097	2.30172	0.0360899	0.0991861	-4.40329
P25788-2;P25788;G3V4X5;G3V3W4;G3V5N4	P25788-2;P25788;G3V4X5;G3V3W4;G3V5N4	P25788-2;P25788	9;9;3;2;2	9;9;3;2;2	9;9;3;2;2	Proteasome subunit alpha type-3	PSMA3	5684	0.757169	22.2288	2.30116	0.0361292	0.0992197	-4.4043
Q13287;C9JW17	Q13287;C9JW17	Q13287	13;1	13;1	13;1	N-myc-interactor	NMI	9111	-0.525222	21.7468	-2.29826	0.0363323	0.0997026	-4.40947
O15294;O15294-3;O15294-2;O15294-4;C9JZL3	O15294;O15294-3;O15294-2;O15294-4;C9JZL3	O15294;O15294-3;O15294-2	7;6;5;3;1	7;6;5;3;1	7;6;5;3;1	UDP-N-acetylglucosamine--peptide N-acetylglucosaminyltransferase 110 kDa subunit	OGT	8473	1.46473	18.9141	2.30084	0.0372744	0.101602	-4.41767
Q9BTE3-2;Q9BTE3;Q9BTE3-3	Q9BTE3-2;Q9BTE3;Q9BTE3-3	Q9BTE3-2;Q9BTE3;Q9BTE3-3	5;5;3	5;5;3	5;5;3	Mini-chromosome maintenance complex-binding protein	MCMBP	79892	0.993272	19.2254	2.29278	0.0367192	0.100388	-4.41924
A6NDG6;H3BV17	A6NDG6;H3BV17	A6NDG6	9;1	9;1	9;1	Phosphoglycolate phosphatase	PGP	283871	0.83741	20.499	2.29138	0.0368182	0.100508	-4.42172
E9PF05;Q8NBK3-2;Q8NBK3-4;Q8NBK3-5;Q8NBK3	E9PF05;Q8NBK3-2;Q8NBK3-4;Q8NBK3-5;Q8NBK3	E9PF05;Q8NBK3-2;Q8NBK3-4;Q8NBK3-5;Q8NBK3	1;1;1;1;1	1;1;1;1;1	1;1;1;1;1	Sulfatase-modifying factor 1	SUMF1	285362	-0.79133	15.8497	-2.22266	0.0532895	0.132376	-4.42552
Q13283;E5RIF8;E5RH42;E5RIZ6;E5RJU8;Q13283-2;E5RH00;E5RI46	Q13283;E5RIF8;E5RH42;E5RIZ6;E5RJU8;Q13283-2;E5RH00;E5RI46	Q13283	5;2;2;2;2;2;1;1	5;2;2;2;2;2;1;1	5;2;2;2;2;2;1;1	Ras GTPase-activating protein-binding protein 1	G3BP1	10146	1.00212	20.1872	2.2808	0.0400408	0.10754	-4.4273
K7ER24;Q86WV7;Q96MW1-2;Q96MW1	K7ER24;Q86WV7;Q96MW1-2;Q96MW1	K7ER24;Q86WV7;Q96MW1-2;Q96MW1	2;2;2;2	2;2;2;2	2;2;2;2	Coiled-coil domain-containing protein 43	CCDC43	124808	-1.55855	18.7122	-2.02585	0.0890705	0.192189	-4.43229
C9J9V0;Q5THK1-3;Q5THK1-2;Q5THK1-4;Q5THK1	C9J9V0;Q5THK1-3;Q5THK1-2;Q5THK1-4;Q5THK1	C9J9V0;Q5THK1-3;Q5THK1-2;Q5THK1-4;Q5THK1	2;2;2;2;2	2;2;2;2;2	2;2;2;2;2	Protein PRR14L	PRR14L	253143	1.21202	17.8653	2.30052	0.0386024	0.104521	-4.43254
H3BRN4;H3BNQ7;P80404	H3BRN4;H3BNQ7;P80404	H3BRN4;H3BNQ7;P80404	3;3;3	3;3;3	3;3;3	4-aminobutyrate aminotransferase, mitochondrial	ABAT	18	-1.94595	14.1319	-2.15884	0.0628475	0.14938	-4.43475
Q16864;Q16864-2	Q16864;Q16864-2	Q16864;Q16864-2	4;4	4;4	4;4	V-type proton ATPase subunit F	ATP6V1F	9296	1.34403	18.1248	2.21224	0.0489982	0.124512	-4.44246
Q96QH2-2;Q96QH2;M0R149	Q96QH2-2;Q96QH2;M0R149	Q96QH2-2;Q96QH2	24;24;9	24;24;9	24;24;9	PML-RARA-regulated adapter molecule 1	PRAM1	84106	-0.646622	22.3938	-2.27492	0.0380067	0.103213	-4.45099
K7EKS1;P36954	K7EKS1;P36954	K7EKS1;P36954	3;3	3;3	3;3	DNA-directed RNA polymerase II subunit RPB9	POLR2I	5438	1.85437	15.942	2.20267	0.0498245	0.125608	-4.45802
Q8N6G5;Q8N6G5-2;Q8TDX6-2;Q8TDX6	Q8N6G5;Q8N6G5-2;Q8TDX6-2;Q8TDX6	Q8N6G5;Q8N6G5-2	4;2;1;1	4;2;1;1	4;2;1;1	Chondroitin sulfate N-acetylgalactosaminyltransferase 2	CSGALNACT2	55454	-0.701786	17.4098	-2.27079	0.0383105	0.103961	-4.45832
Q96E52	Q96E52	Q96E52	1	1	1	Metalloendopeptidase OMA1, mitochondrial	OMA1	115209	0.813055	15.6612	2.12717	0.0708914	0.162992	-4.46192
Q99567;J3KMX1;I3L245;I3L2W3	Q99567;J3KMX1;I3L245;I3L2W3	Q99567;J3KMX1	9;8;2;1	9;8;2;1	9;8;2;1	Nuclear pore complex protein Nup88	NUP88	4927	1.38232	18.5322	2.26524	0.0387217	0.104766	-4.46814
Q68CP4-2;Q68CP4	Q68CP4-2;Q68CP4	Q68CP4-2;Q68CP4	2;2	2;2	2;2	Heparan-alpha-glucosaminide N-acetyltransferase	HGSNAT	138050	-1.5343	17.5445	-2.11841	0.0576989	0.140802	-4.47155
P51665;H3BNT7;H3BTM8;H3BQV2	P51665;H3BNT7;H3BTM8;H3BQV2	P51665;H3BNT7;H3BTM8	10;6;6;1	10;6;6;1	10;6;6;1	26S proteasome non-ATPase regulatory subunit 7	PSMD7	5713	1.12045	20.944	2.26261	0.0389186	0.105221	-4.47281
S4R3H4;E7EQT4;Q9UKV3-5;Q9UKV3;G3V3B0;Q9UKV3-3;Q9UKV3-2;A0A087WYN3;G3V3T3	S4R3H4;E7EQT4;Q9UKV3-5;Q9UKV3;G3V3B0;Q9UKV3-3;Q9UKV3-2;A0A087WYN3;G3V3T3	S4R3H4;E7EQT4;Q9UKV3-5;Q9UKV3	14;13;13;13;6;6;6;1;1	14;13;13;13;6;6;6;1;1	14;13;13;13;6;6;6;1;1	Apoptotic chromatin condensation inducer in the nucleus	ACIN1	22985	0.877194	20.9205	2.26203	0.0389615	0.105259	-4.47382
P25685;P25685-2;M0R080;M0R1D6;M0QZD0;M0QYT3;M0QXK0;Q9UDY4	P25685;P25685-2;M0R080;M0R1D6;M0QZD0;M0QYT3;M0QXK0;Q9UDY4	P25685;P25685-2;M0R080	6;4;3;1;1;1;1;1	6;4;3;1;1;1;1;1	6;4;3;1;1;1;1;1	DnaJ homolog subfamily B member 1	DNAJB1	3337	1.23093	18.122	2.24103	0.0430959	0.113659	-4.47614
P10253	P10253	P10253	7	7	7	Lysosomal alpha-glucosidase;76 kDa lysosomal alpha-glucosidase;70 kDa lysosomal alpha-glucosidase	GAA	2548	-1.57479	18.6285	-2.17984	0.0498841	0.125672	-4.48073
Q15286;F5H157;Q15286-2	Q15286;F5H157;Q15286-2	Q15286;F5H157	5;4;2	5;4;2	5;4;2	Ras-related protein Rab-35	RAB35	11021	-0.764982	20.9907	-2.22628	0.0429125	0.11342	-4.48898
Q92896;Q92896-2;Q92896-3;H3BM42;H3BRD8;H3BQU9	Q92896;Q92896-2;Q92896-3;H3BM42;H3BRD8;H3BQU9	Q92896;Q92896-2;Q92896-3;H3BM42	12;12;11;9;2;2	12;12;11;9;2;2	12;12;11;9;2;2	Golgi apparatus protein 1	GLG1	2734	1.8846	19.1995	2.25324	0.0396257	0.106739	-4.48936
Q9Y673-2;Q9Y673	Q9Y673-2;Q9Y673	Q9Y673-2;Q9Y673	4;4	4;4	4;4	Dolichyl-phosphate beta-glucosyltransferase	ALG5	29880	1.23941	18.4956	2.25274	0.0396639	0.106763	-4.49024
Q86TU7;Q6NXR6;Q86TU7-3;Q86TU7-2;C9K0W5	Q86TU7;Q6NXR6;Q86TU7-3;Q86TU7-2;C9K0W5	Q86TU7;Q6NXR6;Q86TU7-3;Q86TU7-2	4;3;3;3;1	4;3;3;3;1	4;3;3;3;1	Histone-lysine N-methyltransferase setd3	SETD3	84193	1.05981	18.7069	2.2661	0.0411449	0.109712	-4.49191
Q9NR19;Q9NR19-2;F8WDJ9;F8WCJ4;C9JXD9;C9J7L5;C9IYL0;B4DEH9;C9JY31	Q9NR19;Q9NR19-2;F8WDJ9;F8WCJ4;C9JXD9;C9J7L5;C9IYL0;B4DEH9;C9JY31	Q9NR19;Q9NR19-2	6;6;1;1;1;1;1;1;1	6;6;1;1;1;1;1;1;1	6;6;1;1;1;1;1;1;1	Acetyl-coenzyme A synthetase, cytoplasmic	ACSS2	55902	-1.36379	18.8963	-2.25147	0.0397613	0.106946	-4.4925
F2Z3M0;E9PPN1;H0YCV5;Q8WW01-2;Q8WW01	F2Z3M0;E9PPN1;H0YCV5;Q8WW01-2;Q8WW01	F2Z3M0;E9PPN1;H0YCV5;Q8WW01-2;Q8WW01	1;1;1;1;1	1;1;1;1;1	1;1;1;1;1	tRNA-splicing endonuclease subunit Sen15	TSEN15	116461	1.09467	15.2223	1.96402	0.0902055	0.194101	-4.49275
Q12904;Q12904-2;D6R937	Q12904;Q12904-2;D6R937	Q12904;Q12904-2	9;9;1	9;9;1	9;9;1	Aminoacyl tRNA synthase complex-interacting multifunctional protein 1;Endothelial monocyte-activating polypeptide 2	AIMP1	9255	0.764434	20.1667	2.24941	0.0399189	0.107291	-4.49613
P36222;H0Y3U8	P36222;H0Y3U8	P36222	14;4	14;4	14;4	Chitinase-3-like protein 1	CHI3L1	1116	-0.454234	23.4426	-2.24604	0.0401782	0.10783	-4.50208
Q6NVY1;F8W8A6;B9A058;Q6NVY1-2;H7C126;H7C1A5	Q6NVY1;F8W8A6;B9A058;Q6NVY1-2;H7C126;H7C1A5	Q6NVY1;F8W8A6;B9A058;Q6NVY1-2	3;2;2;2;1;1	3;2;2;2;1;1	3;2;2;2;1;1	3-hydroxyisobutyryl-CoA hydrolase, mitochondrial	HIBCH	26275	0.865641	17.8249	2.21288	0.0470129	0.120853	-4.50337
S6FRS6;Q9NSI8;Q9NSI8-3;Q9NSI8-2;O94885	S6FRS6;Q9NSI8;Q9NSI8-3;Q9NSI8-2;O94885	S6FRS6;Q9NSI8;Q9NSI8-3;Q9NSI8-2	7;7;7;4;1	7;7;7;4;1	7;7;7;4;1	SAM domain-containing protein SAMSN-1	SAMSN1	64092	1.28439	18.8254	2.2445	0.0402973	0.10807	-4.5048
A0A0A0MSA7;A0A0U1RQK7;O43432-4;O43432;O43432-3	A0A0A0MSA7;A0A0U1RQK7;O43432-4;O43432;O43432-3	A0A0A0MSA7;A0A0U1RQK7;O43432-4;O43432;O43432-3	8;8;8;8;8	4;4;4;4;4	4;4;4;4;4	Eukaryotic translation initiation factor 4 gamma 3	EIF4G3	8672	0.834062	18.5852	2.21167	0.047115	0.12086	-4.5048
Q99832;Q99832-3;Q99832-4;Q99832-2;F8WAM2;F8WBP8	Q99832;Q99832-3;Q99832-4;Q99832-2;F8WAM2;F8WBP8	Q99832;Q99832-3;Q99832-4;Q99832-2	23;22;20;16;3;1	23;22;20;16;3;1	23;22;20;16;3;1	T-complex protein 1 subunit eta	CCT7	10574	0.740686	22.8514	2.24234	0.0404643	0.108438	-4.50859
P42768;C9J3B7	P42768;C9J3B7	P42768	13;5	13;5	13;5	Wiskott-Aldrich syndrome protein	WAS	7454	-0.738436	21.5429	-2.24064	0.0405969	0.108714	-4.51159
O43823	O43823	O43823	1	1	1	A-kinase anchor protein 8	AKAP8	10270	0.808506	17.0424	2.18607	0.0512907	0.12842	-4.51304
Q8TD55;Q8TD55-2;C9J4A7	Q8TD55;Q8TD55-2;C9J4A7	Q8TD55;Q8TD55-2;C9J4A7	12;9;6	12;9;6	12;9;6	Pleckstrin homology domain-containing family O member 2	PLEKHO2	80301	-0.862837	21.3263	-2.23934	0.0406979	0.108905	-4.51388
O43395;O43395-3	O43395;O43395-3	O43395;O43395-3	4;2	4;2	4;2	U4/U6 small nuclear ribonucleoprotein Prp3	PRPF3	9129	-1.00358	18.5848	-2.2218	0.043275	0.113967	-4.51611
Q15102;M0R389;M0R1K3;M0QXS6;M0R323;M0QZT2	Q15102;M0R389;M0R1K3;M0QXS6;M0R323;M0QZT2	Q15102;M0R389;M0R1K3	7;5;4;3;3;3	7;5;4;3;3;3	7;5;4;3;3;3	Platelet-activating factor acetylhydrolase IB subunit gamma	PAFAH1B3	5050	0.76999	19.5325	2.23785	0.0408144	0.109137	-4.5165
Q8TBC4;Q8TBC4-2;F8W8D4;F8WF86	Q8TBC4;Q8TBC4-2;F8W8D4;F8WF86	Q8TBC4;Q8TBC4-2;F8W8D4	8;7;6;1	8;7;6;1	8;7;6;1	NEDD8-activating enzyme E1 catalytic subunit	UBA3	9039	1.02533	19.2256	2.23597	0.0409624	0.109373	-4.51982
P10124	P10124	P10124	3	3	3	Serglycin	SRGN	5552	-1.5155	21.4405	-2.23359	0.0411495	0.109712	-4.524
P28288;P28288-2;P28288-3	P28288;P28288-2;P28288-3	P28288;P28288-2	8;7;2	8;7;2	8;7;2	ATP-binding cassette sub-family D member 3	ABCD3	5825	0.906265	19.7302	2.23837	0.0419465	0.111189	-4.52686
P09496-2;P09496-4;P09496-3;P09496;F8WF69;P09496-5;C9J8P9	P09496-2;P09496-4;P09496-3;P09496;F8WF69;P09496-5;C9J8P9	P09496-2;P09496-4;P09496-3;P09496;F8WF69;P09496-5	5;4;4;4;3;3;2	5;4;4;4;3;3;2	5;4;4;4;3;3;2	Clathrin light chain A	CLTA	1211	0.963958	20.7817	2.23162	0.0413052	0.110047	-4.52746
E7EUI8;E7EM57	E7EUI8;E7EM57	E7EUI8;E7EM57	27;25	1;1	1;1	Glucose-6-phosphate 1-dehydrogenase	G6PD	2539	-1.07592	20.5807	-1.9447	0.0876466	0.189823	-4.52853
Q9H2G2-2;Q9H2G2	Q9H2G2-2;Q9H2G2	Q9H2G2-2;Q9H2G2	28;28	28;28	28;28	STE20-like serine/threonine-protein kinase	SLK	9748	-0.454107	21.9845	-2.22966	0.0414603	0.110345	-4.5309
Q9BTC0;Q9BTC0-1;Q9BTC0-2;Q9BTC0-3	Q9BTC0;Q9BTC0-1;Q9BTC0-2;Q9BTC0-3	Q9BTC0;Q9BTC0-1	4;2;1;1	4;2;1;1	4;2;1;1	Death-inducer obliterator 1	DIDO1	11083	1.08306	17.7698	2.16518	0.0512109	0.128308	-4.53303
Q9BQ61;K7ELS0;K7ERU7;K7EN60	Q9BQ61;K7ELS0;K7ERU7;K7EN60	Q9BQ61;K7ELS0;K7ERU7;K7EN60	3;2;2;2	3;2;2;2	3;2;2;2	Uncharacterized protein C19orf43	C19orf43	79002	1.1731	18.9541	2.23426	0.0422729	0.111973	-4.534
P49902;P49902-2;Q5JUV4;Q5JUV3;Q5JUV6;S4R3E7;S4R3A6;H0YHR8	P49902;P49902-2;Q5JUV4;Q5JUV3;Q5JUV6;S4R3E7;S4R3A6;H0YHR8	P49902;P49902-2;Q5JUV4	20;18;11;6;4;2;2;2	20;18;11;6;4;2;2;2	20;18;11;6;4;2;2;2	Cytosolic purine 5-nucleotidase	NT5C2	22978	-0.693772	22.6219	-2.22681	0.0416877	0.110743	-4.53592
P13489;H0YCR7;E9PMJ3;E9PLZ3;E9PIM9;E9PIK5;E9PMN0;E9PMA9;E9PR82;E9PMI1	P13489;H0YCR7;E9PMJ3;E9PLZ3;E9PIM9;E9PIK5;E9PMN0;E9PMA9;E9PR82;E9PMI1	P13489;H0YCR7	21;11;9;9;9;7;5;4;2;2	21;11;9;9;9;7;5;4;2;2	21;11;9;9;9;7;5;4;2;2	Ribonuclease inhibitor	RNH1	6050	0.258488	24.915	2.22588	0.0417617	0.11086	-4.53754
P26038;V9GZ54	P26038;V9GZ54	P26038	36;8	36;8	27;6	Moesin	MSN	4478	-0.499682	27.213	-2.22449	0.0418735	0.111076	-4.53999
Q8N1B4-2;Q8N1B4;A0A0G2JIG2	Q8N1B4-2;Q8N1B4;A0A0G2JIG2	Q8N1B4-2;Q8N1B4	3;3;1	3;3;1	3;3;1	Vacuolar protein sorting-associated protein 52 homolog	VPS52	6293	-1.45715	19.3966	-2.17822	0.054374	0.134392	-4.54401
Q96LW7-2	Q96LW7-2	Q96LW7-2	1	1	1			NA	-0.556031	16.1575	-2.19662	0.0503542	0.126682	-4.54523
P16083;Q5TD07;Q5TD05;A2A2U4	P16083;Q5TD07;Q5TD05;A2A2U4	P16083;Q5TD07	11;10;5;1	11;10;5;1	11;10;5;1	Ribosyldihydronicotinamide dehydrogenase [quinone]	NQO2	4835	-1.05394	21.4018	-2.20131	0.0449725	0.11709	-4.55145
H0YLB7;H0YKU8;Q6JHV3;H0YMI4;Q9Y6I4-2;Q9Y6I4;H0YM72;H0YL81;H0YLG0	H0YLB7;H0YKU8;Q6JHV3;H0YMI4;Q9Y6I4-2;Q9Y6I4;H0YM72;H0YL81;H0YLG0	H0YLB7;H0YKU8;Q6JHV3;H0YMI4;Q9Y6I4-2;Q9Y6I4	5;5;5;5;5;5;1;1;1	5;5;5;5;5;5;1;1;1	5;5;5;5;5;5;1;1;1	Ubiquitin carboxyl-terminal hydrolase;Ubiquitin carboxyl-terminal hydrolase 3	USP3	9960	-1.39413	19.0095	-2.2013	0.044973	0.11709	-4.55146
Q8N490-2	Q8N490-2	Q8N490-2	1	1	1			NA	0.78676	16.1263	2.0748	0.0716341	0.163735	-4.55809
Q8IX12-2;Q8IX12;A0A0C4DGG8;F5H1H2;F5H2E6;F5H3E1;H0YFJ7	Q8IX12-2;Q8IX12;A0A0C4DGG8;F5H1H2;F5H2E6;F5H3E1;H0YFJ7	Q8IX12-2;Q8IX12;A0A0C4DGG8;F5H1H2;F5H2E6	13;13;10;8;8;5;1	13;13;10;8;8;5;1	13;13;10;8;8;5;1	Cell division cycle and apoptosis regulator protein 1	CCAR1	55749	0.733045	20.8127	2.21308	0.0427975	0.11328	-4.55998
Q9Y333	Q9Y333	Q9Y333	4	4	4	U6 snRNA-associated Sm-like protein LSm2	LSM2	57819	0.865953	20.4634	2.21223	0.0428671	0.113382	-4.56147
P15586;H7C3P4;F6S8M0;P15586-2;F5H4C6;H0YFA9	P15586;H7C3P4;F6S8M0;P15586-2;F5H4C6;H0YFA9	P15586;H7C3P4;F6S8M0;P15586-2;F5H4C6;H0YFA9	12;11;11;11;6;6	12;11;11;11;6;6	12;11;11;11;6;6	N-acetylglucosamine-6-sulfatase	GNS	2799	-0.779534	22.1701	-2.21032	0.0430244	0.113621	-4.56482
P49756;P49756-2;P49756-3;E9PQU5;H0YE46;E9PSE8	P49756;P49756-2;P49756-3;E9PQU5;H0YE46;E9PSE8	P49756;P49756-2;P49756-3	13;7;7;5;2;1	13;7;7;5;2;1	13;7;7;5;2;1	RNA-binding protein 25	RBM25	58517	0.690533	21.2893	2.21	0.0430506	0.113621	-4.56538
E9PPY3;O43159	E9PPY3;O43159	E9PPY3;O43159	2;2	2;2	2;2	Ribosomal RNA-processing protein 8	RRP8	23378	2.50222	15.1775	2.06617	0.0726021	0.165264	-4.57069
P61224;P61224-3;E7ESV4;F5H7Y6;F5H004;F5GX62;A0A0J9YXB3;A6NIZ1;F5H6R7;P61224-2;P61224-4;F5H823;B7ZB78;F5H077;F5GWU8;F5H491;F5H0B7;F5H500;F5GYB5;F5H4H0;F5GYH7;F8WBC0	P61224;P61224-3;E7ESV4;F5H7Y6;F5H004;F5GX62;A0A0J9YXB3;A6NIZ1;F5H6R7;P61224-2;P61224-4;F5H823;B7ZB78;F5H077;F5GWU8;F5H491;F5H0B7;F5H500;F5GYB5;F5H4H0;F5GYH7;F8WBC0	P61224;P61224-3;E7ESV4;F5H7Y6;F5H004;F5GX62;A0A0J9YXB3;A6NIZ1;F5H6R7;P61224-2;P61224-4;F5H823;B7ZB78	11;10;9;9;8;8;8;8;7;7;7;6;6;5;5;5;5;5;5;4;4;2	11;10;9;9;8;8;8;8;7;7;7;6;6;5;5;5;5;5;5;4;4;2	1;0;1;1;1;1;0;0;1;0;0;0;0;1;1;1;1;1;1;0;0;0	Ras-related protein Rap-1b;Ras-related protein Rap-1b-like protein	RAP1B	5908	-0.337422	24.6791	-2.20639	0.0433484	0.114078	-4.57169
P63241;I3L397;I3L504;P63241-2;Q6IS14;F8WCJ1;C9J7B5;C9J4W5;Q9GZV4	P63241;I3L397;I3L504;P63241-2;Q6IS14;F8WCJ1;C9J7B5;C9J4W5;Q9GZV4	P63241;I3L397;I3L504;P63241-2;Q6IS14	12;11;11;11;8;5;5;5;5	12;11;11;11;8;5;5;5;5	12;11;11;11;8;5;5;5;5	Eukaryotic translation initiation factor 5A-1;Eukaryotic translation initiation factor 5A;Eukaryotic translation initiation factor 5A-1-like	EIF5A;EIF5AL1	1984	0.796534	23.0366	2.20463	0.0434942	0.114297	-4.57476
F5H8F7;Q9UBL3-3;Q9UBL3;Q9UBL3-2;H0YBF6;H0YAQ0	F5H8F7;Q9UBL3-3;Q9UBL3;Q9UBL3-2;H0YBF6;H0YAQ0	F5H8F7;Q9UBL3-3;Q9UBL3;Q9UBL3-2;H0YBF6	4;4;4;3;2;1	4;4;4;3;2;1	4;4;4;3;2;1	Set1/Ash2 histone methyltransferase complex subunit ASH2	ASH2L	9070	1.16386	17.5491	2.14598	0.0550007	0.135392	-4.57786
Q5RKV6	Q5RKV6	Q5RKV6	3	3	3	Exosome complex component MTR3	EXOSC6	118460	0.873796	17.5177	2.18011	0.048205	0.123138	-4.57952
Q00722-3;Q00722-2;Q00722;Q9BVT6;H0YNI4;H0YCJ2;A0A0D9SF51;A0A0D9SG17;A0A1B0GWB6;A0A087WW73;A0A087WT80;Q9NQ66-2;Q9NQ66	Q00722-3;Q00722-2;Q00722;Q9BVT6;H0YNI4;H0YCJ2;A0A0D9SF51;A0A0D9SG17;A0A1B0GWB6;A0A087WW73;A0A087WT80;Q9NQ66-2;Q9NQ66	Q00722-3;Q00722-2;Q00722	18;18;18;3;1;1;1;1;1;1;1;1;1	18;18;18;3;1;1;1;1;1;1;1;1;1	18;18;18;3;1;1;1;1;1;1;1;1;1	1-phosphatidylinositol 4,5-bisphosphate phosphodiesterase beta-2	PLCB2	5330	-0.700865	20.7784	-2.20034	0.0438525	0.114982	-4.58226
D6RAM3;Q7L591;D6RC22;Q7L591-3;D6R951;D6R977;D6RAV2;Q7L591-4;D6RAZ9;Q7L591-2	D6RAM3;Q7L591;D6RC22;Q7L591-3;D6R951;D6R977;D6RAV2;Q7L591-4;D6RAZ9;Q7L591-2	D6RAM3;Q7L591;D6RC22;Q7L591-3	14;13;9;9;6;6;4;4;3;3	14;13;9;9;6;6;4;4;3;3	14;13;9;9;6;6;4;4;3;3	Docking protein 3	DOK3	79930	-0.737091	21.5885	-2.19827	0.0440257	0.115116	-4.58587
G3V132;Q8WWN9;Q8WWN9-2;E5RGN6;E5RGB6;E5RJQ7	G3V132;Q8WWN9;Q8WWN9-2;E5RGN6;E5RGB6;E5RJQ7	G3V132;Q8WWN9;Q8WWN9-2	3;3;3;1;1;1	3;3;3;1;1;1	3;3;3;1;1;1	Interactor protein for cytohesin exchange factors 1	IPCEF1	26034	-1.0793	16.6843	-2.05515	0.0738562	0.167389	-4.58694
O94903;E5RFX7;E5RG77;H0YBG2	O94903;E5RFX7;E5RG77;H0YBG2	O94903;E5RFX7;E5RG77	5;4;3;2	5;4;3;2	5;4;3;2	Proline synthase co-transcribed bacterial homolog protein	PROSC	11212	-1.0885	20.3873	-2.19628	0.0441934	0.115389	-4.58934
E7ET40;P00749-2;P00749	E7ET40;P00749-2;P00749	E7ET40;P00749-2;P00749	2;2;2	2;2;2	2;2;2	Urokinase-type plasminogen activator;Urokinase-type plasminogen activator long chain A;Urokinase-type plasminogen activator short chain A;Urokinase-type plasminogen activator chain B	PLAU	5328	0.773729	15.3744	2.01797	0.078246	0.175168	-4.59711
O60942-2;O60942;O60942-3;O60942-4	O60942-2;O60942;O60942-3;O60942-4	O60942-2;O60942;O60942-3;O60942-4	3;3;2;2	3;3;2;2	3;3;2;2	mRNA-capping enzyme;Polynucleotide 5-triphosphatase;mRNA guanylyltransferase	RNGTT	8732	1.09144	18.3846	2.16228	0.0534627	0.132678	-4.60104
P14324-2;P14324;A0A087WVN4;A0A087X1D8;A0A087X090;A0A087WTP2	P14324-2;P14324;A0A087WVN4;A0A087X1D8;A0A087X090;A0A087WTP2	P14324-2;P14324;A0A087WVN4;A0A087X1D8;A0A087X090	8;8;5;4;4;3	8;8;5;4;4;3	8;8;5;4;4;3	Farnesyl pyrophosphate synthase	FDPS	2224	0.754121	21.5115	2.18728	0.0449586	0.11709	-4.60503
Q5T1R4-2;Q5T1R4	Q5T1R4-2;Q5T1R4	Q5T1R4-2;Q5T1R4	2;2	2;2	2;2	Transcription factor HIVEP3	HIVEP3	59269	0.437922	24.479	2.14256	0.0516325	0.129131	-4.60765
P17858;P17858-2;F8WEU2;P08237-2;P08237;P08237-3	P17858;P17858-2;F8WEU2;P08237-2;P08237;P08237-3	P17858;P17858-2	21;19;1;1;1;1	21;19;1;1;1;1	18;17;1;0;0;0	ATP-dependent 6-phosphofructokinase, liver type	PFKL	5211	-0.338993	23.3481	-2.18545	0.0451149	0.117376	-4.60819
O96005-3;O96005-4;O96005;K7EQQ1	O96005-3;O96005-4;O96005;K7EQQ1	O96005-3;O96005-4;O96005	3;3;3;1	3;3;3;1	3;3;3;1	Cleft lip and palate transmembrane protein 1	CLPTM1	1209	0.827079	17.1662	2.19708	0.0467273	0.120327	-4.60981
Q15120;Q15120-2;REV__P78559;REV__P78559-2;REV__E9PGC8;Q15118;Q15118-2	Q15120;Q15120-2;REV__P78559;REV__P78559-2;REV__E9PGC8;Q15118;Q15118-2	Q15120;Q15120-2	7;7;1;1;1;1;1	7;7;1;1;1;1;1	7;7;1;1;1;1;1	[Pyruvate dehydrogenase (acetyl-transferring)] kinase isozyme 3, mitochondrial	PDK3	5165	-0.706663	18.8507	-2.18277	0.0453464	0.117894	-4.61287
Q96BS2-3;Q96BS2;Q96BS2-2;E9PQ58	Q96BS2-3;Q96BS2;Q96BS2-2;E9PQ58	Q96BS2-3;Q96BS2;Q96BS2-2;E9PQ58	4;4;3;2	4;4;3;2	4;4;3;2	Calcineurin B homologous protein 3	TESC	54997	1.09471	19.3722	2.15326	0.0491991	0.12472	-4.61418
Q16666-3;Q16666-2;Q16666;Q16666-6;A0A0A0MRB1;H3BM18;X6RHM1;H3BR88;H3BVE6;H3BR65;X6RHR0;Q6K0P9-6;Q6K0P9-5;Q6K0P9-4;Q6K0P9-3;Q6K0P9-2;Q6K0P9	Q16666-3;Q16666-2;Q16666;Q16666-6;A0A0A0MRB1;H3BM18;X6RHM1;H3BR88;H3BVE6;H3BR65;X6RHR0;Q6K0P9-6;Q6K0P9-5;Q6K0P9-4;Q6K0P9-3;Q6K0P9-2;Q6K0P9	Q16666-3;Q16666-2;Q16666;Q16666-6	20;20;20;19;8;5;5;5;3;2;2;2;2;2;2;2;2	20;20;20;19;8;5;5;5;3;2;2;2;2;2;2;2;2	20;20;20;19;8;5;5;5;3;2;2;2;2;2;2;2;2	Gamma-interferon-inducible protein 16	IFI16	3428	-1.76654	23.1154	-2.18183	0.0454276	0.118021	-4.6145
Q9HAN9;B1AN62	Q9HAN9;B1AN62	Q9HAN9	5;2	5;2	5;2	Nicotinamide/nicotinic acid mononucleotide adenylyltransferase 1	NMNAT1	64802	-1.2583	18.2915	-1.87655	0.0899933	0.193758	-4.61822
Q8WYP3;Q8WYP3-2	Q8WYP3;Q8WYP3-2	Q8WYP3;Q8WYP3-2	1;1	1;1	1;1	Ras and Rab interactor 2	RIN2	54453	-1.03108	17.9514	-2.08567	0.0635528	0.150665	-4.62015
A0A0G2JM94;A0A0G2JNK8;A0A0G2JMI0;A0A0G2JNU6;A0A140T8W3;A0A0G2JQ50;A0A0G2JP18;A0A0G2JLV7;Q6GTX8-4;Q6GTX8-3;Q6GTX8-2;Q6GTX8;F8WC07;A8MZ84;D3YTC8;A0A087X1V4;C9JFQ0;C9IZB2;A0A0G2JLQ0;A0A0G2JMC3;A0A0G2JN10;W4VSQ5;A0A0G2JMB1;A0A0G2JPH6;Q6ISS4-2;Q6ISS4	A0A0G2JM94;A0A0G2JNK8;A0A0G2JMI0;A0A0G2JNU6;A0A140T8W3;A0A0G2JQ50;A0A0G2JP18;A0A0G2JLV7;Q6GTX8-4;Q6GTX8-3;Q6GTX8-2;Q6GTX8;F8WC07;A8MZ84;D3YTC8;A0A087X1V4;C9JFQ0;C9IZB2;A0A0G2JLQ0;A0A0G2JMC3;A0A0G2JN10;W4VSQ5;A0A0G2JMB1;A0A0G2JPH6;Q6ISS4-2;Q6ISS4	A0A0G2JM94;A0A0G2JNK8;A0A0G2JMI0;A0A0G2JNU6;A0A140T8W3;A0A0G2JQ50;A0A0G2JP18;A0A0G2JLV7;Q6GTX8-4;Q6GTX8-3;Q6GTX8-2;Q6GTX8;F8WC07;A8MZ84;D3YTC8	4;4;4;4;4;4;4;4;4;4;4;4;2;2;2;1;1;1;1;1;1;1;1;1;1;1	4;4;4;4;4;4;4;4;4;4;4;4;2;2;2;1;1;1;1;1;1;1;1;1;1;1	4;4;4;4;4;4;4;4;4;4;4;4;2;2;2;1;1;1;1;1;1;1;1;1;1;1	Leukocyte-associated immunoglobulin-like receptor 1	LAIR1	3903	-0.86231	20.0331	-2.17821	0.0457411	0.118562	-4.62078
Q7Z2W4;C9J6P4;Q7Z2W4-2;Q7Z2W4-4;H7C5K1;Q7Z2W4-5;Q7Z2W4-3	Q7Z2W4;C9J6P4;Q7Z2W4-2;Q7Z2W4-4;H7C5K1;Q7Z2W4-5;Q7Z2W4-3	Q7Z2W4;C9J6P4;Q7Z2W4-2;Q7Z2W4-4	14;13;12;7;6;5;5	14;13;12;7;6;5;5	14;13;12;7;6;5;5	Zinc finger CCCH-type antiviral protein 1	ZC3HAV1	56829	1.24906	20.3085	2.17794	0.0457652	0.118562	-4.62126
A0A087X0R6;Q9UMY4-2;Q9UMY4;Q9UMY4-3	A0A087X0R6;Q9UMY4-2;Q9UMY4;Q9UMY4-3	A0A087X0R6;Q9UMY4-2;Q9UMY4;Q9UMY4-3	3;3;3;2	1;1;1;1	1;1;1;1	Sorting nexin-12	SNX12	29934	-2.10149	15.117	-2.01372	0.0838267	0.183396	-4.62141
O00308-3;O00308-2;O00308	O00308-3;O00308-2;O00308	O00308-3;O00308-2;O00308	1;1;1	1;1;1	1;1;1	NEDD4-like E3 ubiquitin-protein ligase WWP2	WWP2	11060	-0.87153	17.0403	-2.02995	0.0768045	0.172468	-4.62204
I3L297;P46108-2;P46108	I3L297;P46108-2;P46108	I3L297;P46108-2;P46108	2;2;2	2;2;2	2;2;2	Adapter molecule crk	CRK	1398	-1.43746	16.0776	-1.86904	0.103744	0.217352	-4.62233
F8VYE8;P36873;P36873-2;F8VR82;F8W0W8;A0A087WYY5;F8WE71;H0Y3Y6;F8W1A0	F8VYE8;P36873;P36873-2;F8VR82;F8W0W8;A0A087WYY5;F8WE71;H0Y3Y6;F8W1A0	F8VYE8;P36873;P36873-2;F8VR82;F8W0W8;A0A087WYY5	17;17;17;16;15;9;2;2;2	4;4;4;4;2;3;0;0;0	4;4;4;4;2;3;0;0;0	Serine/threonine-protein phosphatase;Serine/threonine-protein phosphatase PP1-gamma catalytic subunit	PPP1CC	5501	1.34946	18.7401	2.14736	0.0497434	0.125491	-4.62422
P49257	P49257	P49257	10	10	10	Protein ERGIC-53	LMAN1	3998	0.537001	22.0917	2.17545	0.0459822	0.11904	-4.62557
B3KPJ4;A0A0A0MSI2;Q8IXK0-3;Q8IXK0-2;Q8IXK0-4;Q8IXK0;Q8IXK0-5	B3KPJ4;A0A0A0MSI2;Q8IXK0-3;Q8IXK0-2;Q8IXK0-4;Q8IXK0;Q8IXK0-5	B3KPJ4;A0A0A0MSI2;Q8IXK0-3;Q8IXK0-2;Q8IXK0-4;Q8IXK0;Q8IXK0-5	1;1;1;1;1;1;1	1;1;1;1;1;1;1	1;1;1;1;1;1;1	Polyhomeotic-like protein 2	PHC2	1912	-1.3098	17.8634	-1.86364	0.104571	0.218209	-4.62953
Q8N335;C9K0P5;C9JFA7	Q8N335;C9K0P5;C9JFA7	Q8N335;C9K0P5;C9JFA7	2;1;1	2;1;1	2;1;1	Glycerol-3-phosphate dehydrogenase 1-like protein	GPD1L	23171	2.29777	19.631	2.02405	0.0704644	0.162214	-4.63194
Q5TBB1;A0A087WXR7;Q5TBB1-2;A0A087WZJ6	Q5TBB1;A0A087WXR7;Q5TBB1-2;A0A087WZJ6	Q5TBB1;A0A087WXR7;Q5TBB1-2	6;5;5;1	6;5;5;1	6;5;5;1	Ribonuclease H2 subunit B	RNASEH2B	79621	0.972657	19.4699	2.15597	0.0520605	0.129814	-4.63204
Q96JB5;Q96JB5-4;J3QQY1;Q96JB5-2;J3QS62;J3KRK4;J3KS63;Q96JB5-3;J3KRI2;J3QL86;J3QRM1;J3QL95;J3KTA5	Q96JB5;Q96JB5-4;J3QQY1;Q96JB5-2;J3QS62;J3KRK4;J3KS63;Q96JB5-3;J3KRI2;J3QL86;J3QRM1;J3QL95;J3KTA5	Q96JB5;Q96JB5-4;J3QQY1;Q96JB5-2	13;12;9;7;6;5;5;5;4;4;4;3;1	13;12;9;7;6;5;5;5;4;4;4;3;1	13;12;9;7;6;5;5;5;4;4;4;3;1	CDK5 regulatory subunit-associated protein 3	CDK5RAP3	80279	0.754178	20.6121	2.17034	0.0464315	0.119863	-4.63444
Q14696;H0YLI4;Q14696-2	Q14696;H0YLI4;Q14696-2	Q14696	5;1;1	5;1;1	5;1;1	LDLR chaperone MESD	MESDC2	23184	0.769316	20.1516	2.14739	0.0511792	0.128308	-4.63452
Q13151	Q13151	Q13151	5	5	5	Heterogeneous nuclear ribonucleoprotein A0	HNRNPA0	10949	0.968201	23.3281	2.16867	0.046579	0.120075	-4.63733
Q9BXP2;C9J0I5;C9JBD8;Q9BXP2-2;Q9BXP2-3;Q9BXP2-4	Q9BXP2;C9J0I5;C9JBD8;Q9BXP2-2;Q9BXP2-3;Q9BXP2-4	Q9BXP2;C9J0I5;C9JBD8;Q9BXP2-2;Q9BXP2-3;Q9BXP2-4	2;1;1;1;1;1	2;1;1;1;1;1	2;1;1;1;1;1	Solute carrier family 12 member 9	SLC12A9	56996	-0.705217	17.4776	-2.09062	0.0605457	0.145708	-4.63828
Q16891-2;Q16891;B9A067;Q16891-3;Q16891-4;H7C463;C9J406;A0A087WYS0;D6RAW4	Q16891-2;Q16891;B9A067;Q16891-3;Q16891-4;H7C463;C9J406;A0A087WYS0;D6RAW4	Q16891-2;Q16891;B9A067;Q16891-3;Q16891-4;H7C463;C9J406	14;14;13;13;13;12;12;2;1	14;14;13;13;13;12;12;2;1	14;14;13;13;13;12;12;2;1	MICOS complex subunit MIC60	IMMT	10989	0.535641	22.1599	2.16569	0.0468435	0.120502	-4.64249
P26599;A6NLN1;A0A0U1RRM4;P26599-2;P26599-3;A0A0D9SF20;A0A087WU68;K7EKJ7;K7EK45;K7ELW5;K7ES59;A0A087WUW5	P26599;A6NLN1;A0A0U1RRM4;P26599-2;P26599-3;A0A0D9SF20;A0A087WU68;K7EKJ7;K7EK45;K7ELW5;K7ES59;A0A087WUW5	P26599;A6NLN1;A0A0U1RRM4;P26599-2;P26599-3	15;14;14;14;14;6;5;5;5;4;3;1	15;14;14;14;14;6;5;5;5;4;3;1	14;13;13;13;13;6;5;4;5;3;2;1	Polypyrimidine tract-binding protein 1	PTBP1	5725	0.570546	23.0337	2.16307	0.0470769	0.12086	-4.64702
Q66K74-2;Q66K74;M0R1M7;M0R1J2;M0QY41	Q66K74-2;Q66K74;M0R1M7;M0R1J2;M0QY41	Q66K74-2;Q66K74	11;11;3;1;1	11;11;3;1;1	11;11;3;1;1	Microtubule-associated protein 1S;MAP1S heavy chain;MAP1S light chain	MAP1S	55201	-0.783189	20.4321	-2.16267	0.0471135	0.12086	-4.64773
M0QYT0;M0R280;M0QXS7	M0QYT0;M0R280;M0QXS7	M0QYT0	12;1;1	2;1;1	0;0;0			NA	0.989442	19.3944	2.15181	0.0480945	0.122997	-4.66649
Q9BV20;Q9BV20-2	Q9BV20;Q9BV20-2	Q9BV20;Q9BV20-2	5;3	5;3	5;3	Methylthioribose-1-phosphate isomerase	MRI1	84245	1.01461	18.785	2.15157	0.048116	0.122997	-4.6669
Q13177;H7C1X3;B1AKS5	Q13177;H7C1X3;B1AKS5	Q13177	24;7;2	24;7;2	17;5;0	Serine/threonine-protein kinase PAK 2;PAK-2p27;PAK-2p34	PAK2	5062	-0.432219	23.097	-2.15007	0.048253	0.123175	-4.66949
P39748;P39748-2;I3L3E9;F5H1Y3	P39748;P39748-2;I3L3E9;F5H1Y3	P39748;P39748-2;I3L3E9	9;7;5;3	8;6;4;3	8;6;4;3	Flap endonuclease 1	FEN1	2237	0.397621	22.2474	2.14932	0.0483214	0.123263	-4.67078
P02751-10;P02751-5;P02751-9;P02751-14;P02751-8;P02751-17;P02751-3;P02751;P02751-12;P02751-6;P02751-13;P02751-11;P02751-7;P02751-15;P02751-4;H0Y7Z1;P02751-16;P02751-2;H0Y4K8	P02751-10;P02751-5;P02751-9;P02751-14;P02751-8;P02751-17;P02751-3;P02751;P02751-12;P02751-6;P02751-13;P02751-11;P02751-7;P02751-15;P02751-4;H0Y7Z1;P02751-16;P02751-2;H0Y4K8	P02751-10;P02751-5;P02751-9;P02751-14;P02751-8;P02751-17;P02751-3;P02751;P02751-12;P02751-6;P02751-13;P02751-11;P02751-7;P02751-15;P02751-4;H0Y7Z1	16;16;16;16;16;16;16;16;15;15;15;15;15;15;13;8;5;3;1	16;16;16;16;16;16;16;16;15;15;15;15;15;15;13;8;5;3;1	16;16;16;16;16;16;16;16;15;15;15;15;15;15;13;8;5;3;1	Fibronectin;Anastellin;Ugl-Y1;Ugl-Y2;Ugl-Y3	FN1	2335	-1.96025	19.9333	-2.03294	0.0764493	0.171987	-4.67248
C9JIS1;C9JXA5;C9JZN1;F5H8J8;F5H0S8;E9PCP0;P16520-2;P16520	C9JIS1;C9JXA5;C9JZN1;F5H8J8;F5H0S8;E9PCP0;P16520-2;P16520	C9JIS1;C9JXA5;C9JZN1	10;9;8;1;1;1;1;1	1;0;0;0;0;0;0;0	1;0;0;0;0;0;0;0		GNB2	2783	-1.02823	18.961	-2.06018	0.0617262	0.147578	-4.67577
H7BXI1;A0FGR8-2;A0A087WXU3;A0FGR8;A0FGR8-6;A0FGR8-4;A0FGR8-5	H7BXI1;A0FGR8-2;A0A087WXU3;A0FGR8;A0FGR8-6;A0FGR8-4;A0FGR8-5	H7BXI1;A0FGR8-2;A0A087WXU3;A0FGR8;A0FGR8-6;A0FGR8-4	12;12;11;11;11;8;4	12;12;11;11;11;8;4	12;12;11;11;11;8;4	Extended synaptotagmin-2	ESYT2	57488	0.882762	19.5884	2.14507	0.0487121	0.124174	-4.6781
Q9P1F3;Q5SZC9	Q9P1F3;Q5SZC9	Q9P1F3	5;1	5;1	5;1	Costars family protein ABRACL	ABRACL	58527	-1.1114	21.2195	-2.14381	0.0488292	0.124369	-4.68029
P20700;E9PBF6;A0A0D9SFE5;A0A0D9SFY5	P20700;E9PBF6;A0A0D9SFE5;A0A0D9SFY5	P20700;E9PBF6;A0A0D9SFE5	38;32;27;12	38;32;27;12	37;31;27;12	Lamin-B1	LMNB1	4001	0.284174	26.088	2.14351	0.048857	0.124369	-4.6808
O75688-2;C9JIR6;O75688-4;O75688;O75688-5;B8ZZF0;O75688-3	O75688-2;C9JIR6;O75688-4;O75688;O75688-5;B8ZZF0;O75688-3	O75688-2;C9JIR6;O75688-4;O75688;O75688-5;B8ZZF0	12;11;11;11;10;7;1	12;11;11;11;10;7;1	10;9;9;9;8;5;1	Protein phosphatase 1B	PPM1B	5495	-0.609449	20.4793	-2.1418	0.0490153	0.124512	-4.68374
P51948-2;P51948	P51948-2;P51948	P51948-2;P51948	1;1	1;1	1;1	CDK-activating kinase assembly factor MAT1	MNAT1	4331	0.673268	15.9233	2.12396	0.0551202	0.135504	-4.68472
Q00688;G3V5F2	Q00688;G3V5F2	Q00688	6;1	6;1	6;1	Peptidyl-prolyl cis-trans isomerase FKBP3	FKBP3	2287	0.563444	21.7591	2.14117	0.0490737	0.124574	-4.68483
Q9Y6N5;H3BNX3;H3BMS6;H3BNP9;A0A1B0GXB4;H3BV36	Q9Y6N5;H3BNX3;H3BMS6;H3BNP9;A0A1B0GXB4;H3BV36	Q9Y6N5	27;13;9;8;6;6	27;13;9;8;6;6	27;13;9;8;6;6	Sulfide:quinone oxidoreductase, mitochondrial	SQRDL	58472	-0.434864	24.1567	-2.1402	0.0491633	0.124715	-4.68649
P43686;P43686-2	P43686;P43686-2	P43686;P43686-2	14;13	14;13	14;13	26S protease regulatory subunit 6B	PSMC4	5704	0.530864	21.6275	2.13936	0.0492418	0.124741	-4.68794
Q6PI48	Q6PI48	Q6PI48	5	5	5	Aspartate--tRNA ligase, mitochondrial	DARS2	55157	1.30267	18.5575	2.13659	0.0495007	0.125191	-4.6927
Q14974;Q14974-2;J3KTM9;J3QR48;J3QKQ5;J3QRG4	Q14974;Q14974-2;J3KTM9;J3QR48;J3QKQ5;J3QRG4	Q14974;Q14974-2;J3KTM9	33;25;23;8;4;2	33;25;23;8;4;2	33;25;23;8;4;2	Importin subunit beta-1	KPNB1	3837	0.340455	24.7549	2.13637	0.0495219	0.125191	-4.69309
Q5QPM7;Q92530;Q5QPM9;H0Y555;F5H4Z3	Q5QPM7;Q92530;Q5QPM9;H0Y555;F5H4Z3	Q5QPM7;Q92530;Q5QPM9	3;3;2;1;1	3;3;2;1;1	3;3;2;1;1	Proteasome inhibitor PI31 subunit	PSMF1	9491	1.78679	18.4028	2.10647	0.0536686	0.133098	-4.69335
Q9Y5P6;Q9Y5P6-2	Q9Y5P6;Q9Y5P6-2	Q9Y5P6;Q9Y5P6-2	8;8	8;8	8;8	Mannose-1-phosphate guanyltransferase beta	GMPPB	29925	0.524074	21.8837	2.1354	0.0496126	0.125282	-4.69475
P61006;P61006-2;H0YMN7;H0YLJ8;H0YL94	P61006;P61006-2;H0YMN7;H0YLJ8;H0YL94	P61006;P61006-2;H0YMN7	5;4;3;2;2	3;2;1;1;1	2;1;0;0;0	Ras-related protein Rab-8A	RAB8A;RAB8B	4218	-0.546583	21.7035	-2.13525	0.0496264	0.125282	-4.69501
P18583-6;P18583-2;P18583-10;P18583-3;P18583-4;P18583-7;P18583;P18583-5;P18583-9;P18583-8;J3QSZ5;H7C1M2	P18583-6;P18583-2;P18583-10;P18583-3;P18583-4;P18583-7;P18583;P18583-5;P18583-9;P18583-8;J3QSZ5;H7C1M2	P18583-6;P18583-2;P18583-10;P18583-3;P18583-4;P18583-7;P18583;P18583-5;P18583-9;P18583-8	5;5;5;5;5;5;5;5;5;3;2;2	5;5;5;5;5;5;5;5;5;3;2;2	5;5;5;5;5;5;5;5;5;3;2;2	Protein SON	SON	6651	0.84483	19.4619	2.10944	0.0548427	0.135185	-4.69781
Q16795;F5H0J3;F5GY40;H3BRM9	Q16795;F5H0J3;F5GY40;H3BRM9	Q16795	7;2;2;1	7;2;2;1	7;2;2;1	NADH dehydrogenase [ubiquinone] 1 alpha subcomplex subunit 9, mitochondrial	NDUFA9	4704	0.885183	19.9086	2.13085	0.0500409	0.125981	-4.70256
A0A0G2JQ25;A0A0G2JPW1;A0A0G2JPR9;A0A0G2JPA2;A0A0G2JQ24;A0A0G2JM46;A0A0G2JMZ3;A0A0G2JPK5;A0A0G2JLX9	A0A0G2JQ25;A0A0G2JPW1;A0A0G2JPR9;A0A0G2JPA2;A0A0G2JQ24;A0A0G2JM46;A0A0G2JMZ3;A0A0G2JPK5;A0A0G2JLX9	A0A0G2JQ25;A0A0G2JPW1;A0A0G2JPR9;A0A0G2JPA2;A0A0G2JQ24;A0A0G2JM46;A0A0G2JMZ3	8;8;8;6;6;5;5;3;2	2;2;2;2;2;1;1;1;1	0;0;0;0;0;0;0;0;0			NA	-1.76809	18.0438	-1.69078	0.141723	0.272767	-4.70849
E9PDQ8;Q96I99;Q96I99-2;H0Y852	E9PDQ8;Q96I99;Q96I99-2;H0Y852	E9PDQ8;Q96I99;Q96I99-2	9;9;9;2	9;9;9;2	9;9;9;2	Succinyl-CoA ligase [GDP-forming] subunit beta, mitochondrial	SUCLG2	8801	0.641633	20.3412	2.12601	0.0505005	0.126963	-4.71086
P28482;P28482-2	P28482;P28482-2	P28482;P28482-2	20;17	20;17	16;13	Mitogen-activated protein kinase 1	MAPK1	5594	-0.377339	23.5355	-2.12324	0.0507662	0.127506	-4.71562
P51148;P51148-2;K7ERI8;K7ERQ8;F8VVK3;K7ENY4;F8VVZ0;F8VWU4;K7EIP6;F8WCY6;F8WD79;F8VPW9;F8VSF8;F8VWZ7	P51148;P51148-2;K7ERI8;K7ERQ8;F8VVK3;K7ENY4;F8VVZ0;F8VWU4;K7EIP6;F8WCY6;F8WD79;F8VPW9;F8VSF8;F8VWZ7	P51148;P51148-2;K7ERI8;K7ERQ8;F8VVK3;K7ENY4	7;7;5;5;4;4;3;2;1;1;1;1;1;1	7;7;5;5;4;4;3;2;1;1;1;1;1;1	4;4;2;2;1;2;0;0;1;0;0;0;0;0	Ras-related protein Rab-5C	RAB5C	5878	-0.340307	23.676	-2.12281	0.0508072	0.127506	-4.71636
[truncated: 2,339 more rows]
