# Supplementary material for: CD98 defines a metabolically flexible, proinflammatory subset of low‐density neutrophils in systemic lupus erythematosus
Source: Clin Transl Med. 2023 Jan 18;13(1):e1150. doi: 10.1002/ctm2.1150 (PMC9849148; doi:10.1002/ctm2.1150)
Supplement: Supplementary file 3 — Supporting Information [file CTM2-13-e1150-s001.xlsx]

## Sheet: GCSF_LDN_VS_NDN_protein_GO_res_
	Term	Ont	N	DE	P.DE
GO:0003723	RNA binding	MF	857	335	4.24128e-77
GO:0003676	nucleic acid binding	MF	1102	386	1.43365e-76
GO:1990904	ribonucleoprotein complex	CC	379	183	9.79772e-53
GO:1901363	heterocyclic compound binding	MF	1662	445	2.43676e-49
GO:0097159	organic cyclic compound binding	MF	1679	446	2.6525e-48
GO:0006412	translation	BP	301	148	5.48811e-43
GO:0043043	peptide biosynthetic process	BP	309	149	5.84864e-42
GO:0006613	cotranslational protein targeting to membrane	BP	85	69	5.68248e-40
GO:0006614	SRP-dependent cotranslational protein targeting to membrane	BP	83	68	6.78467e-40
GO:0043604	amide biosynthetic process	BP	355	159	8.55836e-40
GO:0034641	cellular nitrogen compound metabolic process	BP	1662	425	1.78056e-38
GO:0045047	protein targeting to ER	BP	96	72	1.80949e-37
GO:0016071	mRNA metabolic process	BP	478	186	1.44264e-36
GO:0072599	establishment of protein localization to endoplasmic reticulum	BP	99	72	5.9651e-36
GO:0006139	nucleobase-containing compound metabolic process	BP	1456	381	3.21377e-34
GO:0046483	heterocycle metabolic process	BP	1483	385	7.06907e-34
GO:0090304	nucleic acid metabolic process	BP	1256	343	2.63677e-33
GO:0005840	ribosome	CC	124	79	5.97002e-33
GO:0006413	translational initiation	BP	136	83	1.309e-32
GO:0006725	cellular aromatic compound metabolic process	BP	1496	384	2.28235e-32
GO:0022626	cytosolic ribosome	CC	85	63	2.66715e-32
GO:1901360	organic cyclic compound metabolic process	BP	1550	393	3.26459e-32
GO:0000184	nuclear-transcribed mRNA catabolic process, nonsense-mediated decay	BP	90	65	3.53803e-32
GO:0006518	peptide metabolic process	BP	361	149	5.06834e-32
GO:0070972	protein localization to endoplasmic reticulum	BP	112	73	1.99993e-31
GO:1901566	organonitrogen compound biosynthetic process	BP	578	198	6.03802e-30
GO:0006612	protein targeting to membrane	BP	117	73	1.36854e-29
GO:0003735	structural constituent of ribosome	MF	91	63	1.76232e-29
GO:0034645	cellular macromolecule biosynthetic process	BP	1109	306	4.7533e-29
GO:0070013	intracellular organelle lumen	CC	1816	430	6.36074e-29
GO:0031974	membrane-enclosed lumen	CC	1816	430	6.36074e-29
GO:0043233	organelle lumen	CC	1816	430	6.36074e-29
GO:0044391	ribosomal subunit	CC	103	67	8.64595e-29
GO:0000956	nuclear-transcribed mRNA catabolic process	BP	129	76	2.0624e-28
GO:0009059	macromolecule biosynthetic process	BP	1138	310	2.18129e-28
GO:0031981	nuclear lumen	CC	1398	357	4.36982e-28
GO:0032991	protein-containing complex	CC	1708	408	4.18829e-27
GO:0010467	gene expression	BP	1459	365	6.36759e-27
GO:0019080	viral gene expression	BP	137	77	6.76197e-27
GO:0019083	viral transcription	BP	123	72	1.09738e-26
GO:0016070	RNA metabolic process	BP	1126	302	5.91879e-26
GO:0043603	cellular amide metabolic process	BP	448	160	7.43447e-26
GO:0006396	RNA processing	BP	448	160	7.43447e-26
GO:0044271	cellular nitrogen compound biosynthetic process	BP	1174	310	1.55914e-25
GO:0005634	nucleus	CC	1961	442	3.24956e-24
GO:0006401	RNA catabolic process	BP	246	105	1.33897e-23
GO:0022613	ribonucleoprotein complex biogenesis	BP	219	97	3.0022e-23
GO:0006402	mRNA catabolic process	BP	227	99	4.22341e-23
GO:0072594	establishment of protein localization to organelle	BP	298	117	1.49403e-22
GO:1901576	organic substance biosynthetic process	BP	1474	356	2.38298e-22
GO:0090150	establishment of protein localization to membrane	BP	169	81	3.64983e-22
GO:0003729	mRNA binding	MF	153	75	2.65918e-21
GO:0009058	biosynthetic process	BP	1494	356	4.56682e-21
GO:0044249	cellular biosynthetic process	BP	1441	346	8.3533e-21
GO:0006605	protein targeting	BP	219	93	1.07155e-20
GO:0005654	nucleoplasm	CC	1273	314	4.31922e-20
GO:0034655	nucleobase-containing compound catabolic process	BP	292	111	4.80162e-20
GO:0010629	negative regulation of gene expression	BP	619	186	5.21261e-20
GO:0006807	nitrogen compound metabolic process	BP	2378	494	1.23701e-19
GO:0043231	intracellular membrane-bounded organelle	CC	2869	561	2.97174e-19
GO:0046700	heterocycle catabolic process	BP	300	111	5.71311e-19
GO:0043232	intracellular non-membrane-bounded organelle	CC	1297	315	6.4145e-19
GO:0043228	non-membrane-bounded organelle	CC	1300	315	9.84117e-19
GO:0044270	cellular nitrogen compound catabolic process	BP	302	111	1.03977e-18
GO:0043170	macromolecule metabolic process	BP	2228	468	2.49692e-18
GO:0019439	aromatic compound catabolic process	BP	305	111	2.51575e-18
GO:0022625	cytosolic large ribosomal subunit	CC	45	34	2.87036e-18
GO:0008380	RNA splicing	BP	263	100	4.69864e-18
GO:0044238	primary metabolic process	BP	2503	508	5.13349e-18
GO:0010468	regulation of gene expression	BP	1116	279	5.99781e-18
GO:1901361	organic cyclic compound catabolic process	BP	309	111	7.95631e-18
GO:0006417	regulation of translation	BP	160	72	8.26904e-18
GO:0006397	mRNA processing	BP	287	105	1.60444e-17
GO:0033365	protein localization to organelle	BP	420	136	2.60276e-17
GO:0005198	structural molecule activity	MF	205	83	5.82038e-17
GO:0005730	nucleolus	CC	313	110	7.60267e-17
GO:0016032	viral process	BP	488	150	8.39618e-17
GO:0000375	RNA splicing, via transesterification reactions	BP	223	87	1.48972e-16
GO:0006886	intracellular protein transport	BP	548	162	2.12882e-16
GO:0044403	symbiotic process	BP	512	154	2.68997e-16
GO:0000398	mRNA splicing, via spliceosome	BP	221	86	2.74797e-16
GO:0000377	RNA splicing, via transesterification reactions with bulged adenosine as nucleophile	BP	221	86	2.74797e-16
GO:0042254	ribosome biogenesis	BP	128	60	5.30785e-16
GO:0071704	organic substance metabolic process	BP	2633	521	6.53375e-16
GO:0015934	large ribosomal subunit	CC	58	37	7.12231e-16
GO:0044237	cellular metabolic process	BP	2647	522	1.50949e-15
GO:0034248	regulation of cellular amide metabolic process	BP	179	72	1.28713e-14
GO:0010608	posttranscriptional regulation of gene expression	BP	295	101	1.32782e-14
GO:0015935	small ribosomal subunit	CC	45	30	7.52506e-14
GO:0022618	ribonucleoprotein complex assembly	BP	122	55	7.64391e-14
GO:0071826	ribonucleoprotein complex subunit organization	BP	126	56	9.48244e-14
GO:0022627	cytosolic small ribosomal subunit	CC	38	27	1.23744e-13
GO:0006403	RNA localization	BP	138	59	1.62175e-13
GO:0008152	metabolic process	BP	2795	536	4.28839e-13
GO:0010605	negative regulation of macromolecule metabolic process	BP	835	209	1.43053e-12
GO:0044265	cellular macromolecule catabolic process	BP	488	139	1.56974e-12
GO:0044260	cellular macromolecule metabolic process	BP	1910	398	3.12452e-12
GO:0005681	spliceosomal complex	CC	129	54	5.19209e-12
GO:0002181	cytoplasmic translation	BP	75	38	7.88344e-12
GO:0060255	regulation of macromolecule metabolic process	BP	1495	326	1.11977e-11
GO:0071013	catalytic step 2 spliceosome	CC	73	37	1.4822e-11
GO:0004386	helicase activity	MF	70	36	1.62544e-11
GO:0019843	rRNA binding	MF	26	20	1.88528e-11
GO:0016887	ATPase activity	MF	156	60	2.40744e-11
GO:0009892	negative regulation of metabolic process	BP	894	216	2.56373e-11
GO:0072657	protein localization to membrane	BP	254	84	2.6145e-11
GO:0016072	rRNA metabolic process	BP	101	45	2.64335e-11
GO:0051236	establishment of RNA localization	BP	119	50	2.84165e-11
GO:0006364	rRNA processing	BP	98	44	3.23594e-11
GO:0050657	nucleic acid transport	BP	117	49	5.22885e-11
GO:0050658	RNA transport	BP	117	49	5.22885e-11
GO:0034660	ncRNA metabolic process	BP	191	67	1.90543e-10
GO:0043021	ribonucleoprotein complex binding	MF	75	36	2.0947e-10
GO:0043484	regulation of RNA splicing	BP	82	38	2.4e-10
GO:0015931	nucleobase-containing compound transport	BP	125	50	2.41388e-10
GO:0000228	nuclear chromosome	CC	231	76	3.46123e-10
GO:0005694	chromosome	CC	395	112	5.51671e-10
GO:0051276	chromosome organization	BP	373	107	6.94116e-10
GO:0005844	polysome	CC	46	26	7.82396e-10
GO:0043229	intracellular organelle	CC	3224	584	1.26888e-09
GO:0045727	positive regulation of translation	BP	63	31	1.81778e-09
GO:0006405	RNA export from nucleus	BP	94	40	1.90354e-09
GO:0003677	DNA binding	MF	398	111	1.98234e-09
GO:0046907	intracellular transport	BP	778	187	1.99428e-09
GO:0034613	cellular protein localization	BP	779	187	2.24103e-09
GO:0050684	regulation of mRNA processing	BP	91	39	2.38308e-09
GO:0070727	cellular macromolecule localization	BP	781	187	2.82603e-09
GO:0019222	regulation of metabolic process	BP	1634	340	2.83811e-09
GO:0045184	establishment of protein localization	BP	813	193	2.98631e-09
GO:0043226	organelle	CC	3387	603	3.44865e-09
GO:0042255	ribosome assembly	BP	34	21	3.80282e-09
GO:0017148	negative regulation of translation	BP	58	29	3.83543e-09
GO:1903311	regulation of mRNA metabolic process	BP	196	65	5.21472e-09
GO:0043227	membrane-bounded organelle	CC	3284	590	5.40842e-09
GO:0044786	cell cycle DNA replication	BP	32	20	6.74499e-09
GO:0034470	ncRNA processing	BP	156	55	7.4668e-09
GO:2000112	regulation of cellular macromolecule biosynthetic process	BP	796	188	8.51412e-09
GO:0006259	DNA metabolic process	BP	300	88	9.05866e-09
GO:0071705	nitrogen compound transport	BP	846	197	1.09815e-08
GO:0009057	macromolecule catabolic process	BP	572	144	1.21117e-08
GO:0045182	translation regulator activity	MF	81	35	1.25231e-08
GO:0006986	response to unfolded protein	BP	74	33	1.27014e-08
GO:2000113	negative regulation of cellular macromolecule biosynthetic process	BP	293	86	1.32839e-08
GO:0015031	protein transport	BP	782	184	1.85501e-08
GO:0000723	telomere maintenance	BP	65	30	2.23958e-08
GO:0010556	regulation of macromolecule biosynthetic process	BP	827	192	2.46155e-08
GO:0033260	nuclear DNA replication	BP	31	19	2.59531e-08
GO:0042274	ribosomal small subunit biogenesis	BP	31	19	2.59531e-08
GO:0035966	response to topologically incorrect protein	BP	83	35	2.69466e-08
GO:0010558	negative regulation of macromolecule biosynthetic process	BP	311	89	2.78463e-08
GO:0044085	cellular component biogenesis	BP	990	222	2.8291e-08
GO:0071426	ribonucleoprotein complex export from nucleus	BP	87	36	3.08258e-08
GO:0003724	RNA helicase activity	MF	37	21	3.18662e-08
GO:0048024	regulation of mRNA splicing, via spliceosome	BP	66	30	3.46786e-08
GO:0015833	peptide transport	BP	788	184	3.53928e-08
GO:0042788	polysomal ribosome	CC	26	17	3.58656e-08
GO:0051168	nuclear export	BP	118	44	3.84789e-08
GO:0071166	ribonucleoprotein complex localization	BP	88	36	4.40567e-08
GO:0051028	mRNA transport	BP	92	37	4.88256e-08
GO:0009889	regulation of biosynthetic process	BP	893	203	5.10489e-08
GO:0034250	positive regulation of cellular amide metabolic process	BP	74	32	5.2581e-08
GO:0032200	telomere organization	BP	67	30	5.30386e-08
GO:0042886	amide transport	BP	792	184	5.3971e-08
GO:0034249	negative regulation of cellular amide metabolic process	BP	64	29	6.43237e-08
GO:0019219	regulation of nucleobase-containing compound metabolic process	BP	853	195	6.87934e-08
GO:0006913	nucleocytoplasmic transport	BP	182	59	7.16881e-08
GO:0045934	negative regulation of nucleobase-containing compound metabolic process	BP	309	87	9.39923e-08
GO:0000380	alternative mRNA splicing, via spliceosome	BP	45	23	9.73166e-08
GO:0034622	cellular protein-containing complex assembly	BP	424	111	9.80337e-08
GO:0010557	positive regulation of macromolecule biosynthetic process	BP	426	111	1.28996e-07
GO:0051169	nuclear transport	BP	185	59	1.38028e-07
GO:0000784	nuclear chromosome, telomeric region	CC	59	27	1.43702e-07
GO:0006611	protein export from nucleus	BP	111	41	1.54968e-07
GO:0071427	mRNA-containing ribonucleoprotein complex export from nucleus	BP	77	32	1.63293e-07
GO:0006406	mRNA export from nucleus	BP	77	32	1.63293e-07
GO:0031327	negative regulation of cellular biosynthetic process	BP	327	90	1.75136e-07
GO:0008094	DNA-dependent ATPase activity	MF	43	22	1.81957e-07
GO:0009890	negative regulation of biosynthetic process	BP	337	92	1.8978e-07
GO:0051082	unfolded protein binding	MF	60	27	2.20724e-07
GO:0048519	negative regulation of biological process	BP	1367	285	2.41923e-07
GO:0071103	DNA conformation change	BP	121	43	2.73433e-07
GO:0031326	regulation of cellular biosynthetic process	BP	862	194	2.80578e-07
GO:0006260	DNA replication	BP	90	35	3.03998e-07
GO:0003725	double-stranded RNA binding	MF	44	22	3.07617e-07
GO:0051253	negative regulation of RNA metabolic process	BP	285	80	3.82652e-07
GO:0048027	mRNA 5'-UTR binding	MF	16	12	4.10726e-07
GO:0031503	protein-containing complex localization	BP	127	44	4.53783e-07
GO:0071702	organic substance transport	BP	916	203	4.56881e-07
GO:0035770	ribonucleoprotein granule	CC	103	38	4.64077e-07
GO:0016604	nuclear body	CC	284	79	6.87738e-07
GO:0140097	catalytic activity, acting on DNA	MF	63	27	7.4023e-07
GO:0006261	DNA-dependent DNA replication	BP	56	25	7.54696e-07
GO:0043933	protein-containing complex subunit organization	BP	703	162	8.8143e-07
GO:0003730	mRNA 3'-UTR binding	MF	43	21	9.50799e-07
GO:0005684	U2-type spliceosomal complex	CC	71	29	9.72911e-07
GO:0009891	positive regulation of biosynthetic process	BP	457	114	1.02655e-06
GO:0010833	telomere maintenance via telomere lengthening	BP	37	19	1.19002e-06
GO:0000781	chromosome, telomeric region	CC	68	28	1.23536e-06
GO:1904949	ATPase complex	CC	34	18	1.27796e-06
GO:0031328	positive regulation of cellular biosynthetic process	BP	449	112	1.31023e-06
GO:0065003	protein-containing complex assembly	BP	618	145	1.34688e-06
GO:0036464	cytoplasmic ribonucleoprotein granule	CC	99	36	1.40554e-06
GO:0090079	translation regulator activity, nucleic acid binding	MF	69	28	1.7564e-06
GO:0000381	regulation of alternative mRNA splicing, via spliceosome	BP	41	20	1.77704e-06
GO:0006281	DNA repair	BP	190	57	2.18336e-06
GO:0042273	ribosomal large subunit biogenesis	BP	42	20	2.86951e-06
GO:0034620	cellular response to unfolded protein	BP	56	24	3.09097e-06
GO:0006457	protein folding	BP	127	42	3.38531e-06
GO:0071897	DNA biosynthetic process	BP	71	28	3.45002e-06
GO:0034663	endoplasmic reticulum chaperone complex	CC	7	7	3.5456e-06
GO:0036388	pre-replicative complex assembly	BP	7	7	3.5456e-06
GO:1902299	pre-replicative complex assembly involved in cell cycle DNA replication	BP	7	7	3.5456e-06
GO:0006267	pre-replicative complex assembly involved in nuclear cell cycle DNA replication	BP	7	7	3.5456e-06
GO:0003688	DNA replication origin binding	MF	11	9	3.87204e-06
GO:0046831	regulation of RNA export from nucleus	BP	11	9	3.87204e-06
GO:0071806	protein transmembrane transport	BP	21	13	3.89411e-06
GO:0043565	sequence-specific DNA binding	MF	198	58	4.12973e-06
GO:0007004	telomere maintenance via telomerase	BP	33	17	4.16801e-06
GO:1904356	regulation of telomere maintenance via telomere lengthening	BP	27	15	4.56725e-06
GO:0005488	binding	MF	3531	613	4.66888e-06
GO:0016607	nuclear speck	CC	172	52	4.8633e-06
GO:0035967	cellular response to topologically incorrect protein	BP	65	26	5.68453e-06
GO:0032204	regulation of telomere maintenance	BP	37	18	6.21189e-06
GO:0000245	spliceosomal complex assembly	BP	37	18	6.21189e-06
GO:0008135	translation factor activity, RNA binding	MF	58	24	6.50728e-06
GO:0030554	adenyl nucleotide binding	MF	494	118	6.8718e-06
GO:0051252	regulation of RNA metabolic process	BP	768	170	7.015e-06
GO:2000278	regulation of DNA biosynthetic process	BP	44	20	7.03788e-06
GO:0006278	RNA-dependent DNA biosynthetic process	BP	34	17	7.05805e-06
GO:0070603	SWI/SNF superfamily-type complex	CC	31	16	7.80706e-06
GO:0033036	macromolecule localization	BP	1078	226	8.27154e-06
GO:0030867	rough endoplasmic reticulum membrane	CC	14	10	8.39348e-06
GO:1903312	negative regulation of mRNA metabolic process	BP	45	20	1.07172e-05
GO:0003727	single-stranded RNA binding	MF	45	20	1.07172e-05
GO:0008104	protein localization	BP	993	210	1.14286e-05
GO:0044843	cell cycle G1/S phase transition	BP	79	29	1.22663e-05
GO:0005686	U2 snRNP	CC	17	11	1.22948e-05
GO:0032508	DNA duplex unwinding	BP	49	21	1.29116e-05
GO:0032239	regulation of nucleobase-containing compound transport	BP	12	9	1.31931e-05
GO:0043044	ATP-dependent chromatin remodeling	BP	32	16	1.32272e-05
GO:0005524	ATP binding	MF	470	112	1.40352e-05
GO:0140098	catalytic activity, acting on RNA	MF	138	43	1.44789e-05
GO:0032392	DNA geometric change	BP	53	22	1.49312e-05
GO:0044419	interspecies interaction between organisms	BP	826	179	1.52128e-05
GO:0010494	cytoplasmic stress granule	CC	39	18	1.57063e-05
GO:0006974	cellular response to DNA damage stimulus	BP	273	72	1.81857e-05
GO:0030968	endoplasmic reticulum unfolded protein response	BP	50	21	1.88305e-05
GO:0030532	small nuclear ribonucleoprotein complex	CC	50	21	1.88305e-05
GO:0120114	Sm-like protein family complex	CC	54	22	2.13091e-05
GO:0000727	double-strand break repair via break-induced replication	BP	6	6	2.13818e-05
GO:1904357	negative regulation of telomere maintenance via telomere lengthening	BP	8	7	2.42547e-05
GO:0034976	response to endoplasmic reticulum stress	BP	128	40	2.68739e-05
GO:0034605	cellular response to heat	BP	74	27	2.78527e-05
GO:0000082	G1/S transition of mitotic cell cycle	BP	74	27	2.78527e-05
GO:0032559	adenyl ribonucleotide binding	MF	487	114	2.79044e-05
GO:0018130	heterocycle biosynthetic process	BP	911	193	2.88002e-05
GO:0032210	regulation of telomere maintenance via telomerase	BP	24	13	2.9182e-05
GO:0005759	mitochondrial matrix	CC	178	51	3.1693e-05
GO:0042470	melanosome	CC	75	27	3.67805e-05
GO:0048770	pigment granule	CC	75	27	3.67805e-05
GO:0005791	rough endoplasmic reticulum	CC	38	17	4.47805e-05
GO:1901362	organic cyclic compound biosynthetic process	BP	956	200	4.54818e-05
GO:0071824	protein-DNA complex subunit organization	BP	84	29	4.68802e-05
GO:0005852	eukaryotic translation initiation factor 3 complex	CC	16	10	4.86211e-05
GO:0097525	spliceosomal snRNP complex	CC	49	20	4.9008e-05
GO:0000118	histone deacetylase complex	CC	25	13	5.16026e-05
GO:1901575	organic substance catabolic process	BP	810	173	5.68415e-05
GO:0034654	nucleobase-containing compound biosynthetic process	BP	893	188	5.88247e-05
GO:0003682	chromatin binding	MF	168	48	5.898e-05
GO:0008266	poly(U) RNA binding	MF	11	8	6.01888e-05
GO:0000028	ribosomal small subunit assembly	BP	11	8	6.01888e-05
GO:0080090	regulation of primary metabolic process	BP	1352	269	6.22127e-05
GO:0019438	aromatic compound biosynthetic process	BP	912	191	6.98966e-05
GO:0045935	positive regulation of nucleobase-containing compound metabolic process	BP	419	99	7.04394e-05
GO:0033554	cellular response to stress	BP	699	152	7.3061e-05
GO:0017038	protein import	BP	86	29	7.66635e-05
GO:0098687	chromosomal region	CC	143	42	8.65746e-05
GO:0033290	eukaryotic 48S preinitiation complex	CC	14	9	8.71879e-05
GO:0008187	poly-pyrimidine tract binding	MF	14	9	8.71879e-05
GO:0005622	intracellular	CC	3548	612	8.93193e-05
GO:0033044	regulation of chromosome organization	BP	130	39	9.34205e-05
GO:0019538	protein metabolic process	BP	1510	295	9.50297e-05
GO:0003697	single-stranded DNA binding	MF	51	20	9.62531e-05
GO:0033119	negative regulation of RNA splicing	BP	17	10	0.000100516
GO:0000027	ribosomal large subunit assembly	BP	17	10	0.000100516
GO:0042162	telomeric DNA binding	MF	17	10	0.000100516
GO:0070993	translation preinitiation complex	CC	17	10	0.000100516
GO:0072331	signal transduction by p53 class mediator	BP	83	28	0.000100949
GO:0003678	DNA helicase activity	MF	33	15	0.000101107
GO:0034502	protein localization to chromosome	BP	33	15	0.000101107
GO:0042769	DNA damage response, detection of DNA damage	BP	20	11	0.000102535
GO:0006376	mRNA splice site selection	BP	20	11	0.000102535
GO:0031124	mRNA 3'-end processing	BP	67	24	0.000108933
GO:0051052	regulation of DNA metabolic process	BP	131	39	0.000112344
GO:0071011	precatalytic spliceosome	CC	44	18	0.000112882
GO:0051171	regulation of nitrogen compound metabolic process	BP	1304	259	0.000113534
GO:0045892	negative regulation of transcription, DNA-templated	BP	224	59	0.000113757
GO:0016817	hydrolase activity, acting on acid anhydrides	MF	328	80	0.00012488
GO:0016818	hydrolase activity, acting on acid anhydrides, in phosphorus-containing anhydrides	MF	328	80	0.00012488
GO:0005788	endoplasmic reticulum lumen	CC	84	28	0.000127984
GO:0032211	negative regulation of telomere maintenance via telomerase	BP	7	6	0.000128399
GO:0034975	protein folding in endoplasmic reticulum	BP	7	6	0.000128399
GO:0070937	CRD-mediated mRNA stability complex	CC	5	5	0.00012877
GO:0006414	translational elongation	BP	41	17	0.000143418
GO:0000049	tRNA binding	MF	34	15	0.000153443
GO:0044267	cellular protein metabolic process	BP	1414	277	0.00016152
GO:0016462	pyrophosphatase activity	MF	326	79	0.000173931
GO:0050821	protein stabilization	BP	77	26	0.000175051
GO:0006284	base-excision repair	BP	15	9	0.000185833
GO:0101031	chaperone complex	CC	15	9	0.000185833
GO:0001732	formation of cytoplasmic translation initiation complex	BP	15	9	0.000185833
GO:0070717	poly-purine tract binding	MF	15	9	0.000185833
GO:0005790	smooth endoplasmic reticulum	CC	15	9	0.000185833
GO:0007049	cell cycle	BP	550	122	0.000190456
GO:0065002	intracellular protein transmembrane transport	BP	18	10	0.00019257
GO:1903507	negative regulation of nucleic acid-templated transcription	BP	238	61	0.000200654
GO:1902679	negative regulation of RNA biosynthetic process	BP	238	61	0.000200654
GO:0051172	negative regulation of nitrogen compound metabolic process	BP	588	129	0.000201299
GO:0071005	U2-type precatalytic spliceosome	CC	42	17	0.000204173
GO:0006310	DNA recombination	BP	78	26	0.000222013
GO:0048511	rhythmic process	BP	74	25	0.000230542
GO:0009987	cellular process	BP	3557	612	0.000237118
GO:0022402	cell cycle process	BP	416	96	0.00023767
GO:0031491	nucleosome binding	MF	39	16	0.000260644
GO:1903313	positive regulation of mRNA metabolic process	BP	39	16	0.000260644
GO:0090545	CHD-type complex	CC	10	7	0.00026636
GO:0016581	NuRD complex	CC	10	7	0.00026636
GO:0070202	regulation of establishment of protein localization to chromosome	BP	10	7	0.00026636
GO:0070203	regulation of establishment of protein localization to telomere	BP	10	7	0.00026636
GO:0010628	positive regulation of gene expression	BP	528	117	0.000278104
GO:0034504	protein localization to nucleus	BP	114	34	0.000296707
GO:0048255	mRNA stabilization	BP	22	11	0.000311615
GO:1990837	sequence-specific double-stranded DNA binding	MF	165	45	0.000327236
GO:0017111	nucleoside-triphosphatase activity	MF	307	74	0.000338238
GO:0034724	DNA replication-independent nucleosome organization	BP	13	8	0.000342413
GO:0032205	negative regulation of telomere maintenance	BP	13	8	0.000342413
GO:0008143	poly(A) binding	MF	13	8	0.000342413
GO:0030490	maturation of SSU-rRNA	BP	19	10	0.000346247
GO:0033683	nucleotide-excision repair, DNA incision	BP	19	10	0.000346247
GO:0006296	nucleotide-excision repair, DNA incision, 5'-to lesion	BP	19	10	0.000346247
GO:0032201	telomere maintenance via semi-conservative replication	BP	19	10	0.000346247
GO:0016282	eukaryotic 43S preinitiation complex	CC	16	9	0.000362249
GO:0070198	protein localization to chromosome, telomeric region	BP	16	9	0.000362249
GO:0005689	U12-type spliceosomal complex	CC	16	9	0.000362249
GO:0022607	cellular component assembly	BP	898	184	0.000380523
GO:0014069	postsynaptic density	CC	72	24	0.000385315
GO:0065004	protein-DNA complex assembly	BP	68	23	0.000400062
GO:0003690	double-stranded DNA binding	MF	200	52	0.000413381
GO:0043489	RNA stabilization	BP	26	12	0.000425907
GO:0000785	chromatin	CC	215	55	0.000438638
GO:0042555	MCM complex	CC	8	6	0.000440831
GO:0023026	MHC class II protein complex binding	MF	8	6	0.000440831
GO:1902415	regulation of mRNA binding	BP	8	6	0.000440831
GO:0099572	postsynaptic specialization	CC	77	25	0.000461643
GO:0031324	negative regulation of cellular metabolic process	BP	626	134	0.000472465
GO:0032279	asymmetric synapse	CC	73	24	0.000485624
GO:0009408	response to heat	BP	86	27	0.000506554
GO:1902369	negative regulation of RNA catabolic process	BP	30	13	0.000524906
GO:1903047	mitotic cell cycle process	BP	291	70	0.000526317
GO:0017076	purine nucleotide binding	MF	633	135	0.000530207
GO:1901796	regulation of signal transduction by p53 class mediator	BP	61	21	0.000542794
GO:0045296	cadherin binding	MF	188	49	0.000570865
GO:2000573	positive regulation of DNA biosynthetic process	BP	34	14	0.000604079
GO:0070200	establishment of protein localization to telomere	BP	11	7	0.000627159
GO:1904814	regulation of protein localization to chromosome, telomeric region	BP	11	7	0.000627159
GO:0035613	RNA stem-loop binding	MF	6	5	0.000665713
GO:0006270	DNA replication initiation	BP	14	8	0.000682714
GO:0006297	nucleotide-excision repair, DNA gap filling	BP	14	8	0.000682714
GO:0008022	protein C-terminus binding	MF	62	21	0.000694945
GO:0003743	translation initiation factor activity	MF	42	16	0.000701933
GO:0000166	nucleotide binding	MF	736	153	0.000727153
GO:0070934	CRD-mediated mRNA stabilization	BP	4	4	0.000774476
GO:1904667	negative regulation of ubiquitin protein ligase activity	BP	4	4	0.000774476
GO:0010793	regulation of mRNA export from nucleus	BP	4	4	0.000774476
GO:2000197	regulation of ribonucleoprotein complex localization	BP	4	4	0.000774476
GO:0033018	sarcoplasmic reticulum lumen	CC	4	4	0.000774476
GO:0005047	signal recognition particle binding	MF	4	4	0.000774476
GO:0039692	single stranded viral RNA replication via double stranded DNA intermediate	BP	4	4	0.000774476
GO:0055105	ubiquitin-protein transferase inhibitor activity	MF	4	4	0.000774476
GO:1990948	ubiquitin ligase inhibitor activity	MF	4	4	0.000774476
GO:1901265	nucleoside phosphate binding	MF	737	153	0.0007768
GO:0003684	damaged DNA binding	MF	24	11	0.00079863
GO:1902373	negative regulation of mRNA catabolic process	BP	24	11	0.00079863
GO:0033120	positive regulation of RNA splicing	BP	24	11	0.00079863
GO:0005925	focal adhesion	CC	206	52	0.000880067
GO:0000122	negative regulation of transcription by RNA polymerase II	BP	153	41	0.000884647
GO:0035639	purine ribonucleoside triphosphate binding	MF	608	129	0.000911564
GO:0098984	neuron to neuron synapse	CC	76	24	0.000935656
GO:0060249	anatomical structure homeostasis	BP	121	34	0.000985733
GO:0000819	sister chromatid segregation	BP	68	22	0.00105574
GO:0008134	transcription factor binding	MF	164	43	0.00108365
GO:0031647	regulation of protein stability	BP	117	33	0.00108602
GO:0002183	cytoplasmic translational initiation	BP	32	13	0.00109948
GO:0005832	chaperonin-containing T-complex	CC	9	6	0.00113575
GO:0035510	DNA dealkylation	BP	9	6	0.00113575
GO:1902969	mitotic DNA replication	BP	9	6	0.00113575
GO:0016973	poly(A)+ mRNA export from nucleus	BP	9	6	0.00113575
GO:1904851	positive regulation of establishment of protein localization to telomere	BP	9	6	0.00113575
GO:1904816	positive regulation of protein localization to chromosome, telomeric region	BP	9	6	0.00113575
GO:1905214	regulation of RNA binding	BP	9	6	0.00113575
GO:0005783	endoplasmic reticulum	CC	434	96	0.00114308
GO:0031625	ubiquitin protein ligase binding	MF	122	34	0.00115483
GO:0042826	histone deacetylase binding	MF	36	14	0.00118824
GO:2001251	negative regulation of chromosome organization	BP	52	18	0.00124334
GO:0070987	error-free translesion synthesis	BP	15	8	0.00125058
GO:0070199	establishment of protein localization to chromosome	BP	15	8	0.00125058
GO:0000462	maturation of SSU-rRNA from tricistronic rRNA transcript (SSU-rRNA, 5.8S rRNA, LSU-rRNA)	BP	15	8	0.00125058
GO:0048025	negative regulation of mRNA splicing, via spliceosome	BP	15	8	0.00125058
GO:0030055	cell-substrate junction	CC	209	52	0.00125584
GO:0051321	meiotic cell cycle	BP	48	17	0.00126326
GO:0031490	chromatin DNA binding	MF	44	16	0.00126432
GO:0006336	DNA replication-independent nucleosome assembly	BP	12	7	0.00128933
GO:0016864	intramolecular oxidoreductase activity, transposing S-S bonds	MF	12	7	0.00128933
GO:1904874	positive regulation of telomerase RNA localization to Cajal body	BP	12	7	0.00128933
GO:0003756	protein disulfide isomerase activity	MF	12	7	0.00128933
GO:0017116	single-stranded DNA helicase activity	MF	12	7	0.00128933
GO:0032555	purine ribonucleotide binding	MF	624	131	0.00129778
GO:0032553	ribonucleotide binding	MF	630	132	0.00134571
GO:0008150	biological_process	BP	3647	621	0.0013629
GO:0006338	chromatin remodeling	BP	65	21	0.00139181
GO:0000278	mitotic cell cycle	BP	342	78	0.00139514
GO:0051054	positive regulation of DNA metabolic process	BP	78	24	0.00140614
GO:0000075	cell cycle checkpoint	BP	61	20	0.00146769
GO:0036498	IRE1-mediated unfolded protein response	BP	33	13	0.0015421
GO:0030684	preribosome	CC	33	13	0.0015421
GO:0007623	circadian rhythm	BP	53	18	0.0015962
GO:1900034	regulation of cellular response to heat	BP	53	18	0.0015962
GO:0006323	DNA packaging	BP	70	22	0.00162035
GO:0031323	regulation of cellular metabolic process	BP	1416	270	0.00162883
GO:1901564	organonitrogen compound metabolic process	BP	1782	332	0.00163527
GO:0006283	transcription-coupled nucleotide-excision repair	BP	45	16	0.00166476
GO:0071840	cellular component organization or biogenesis	BP	1771	330	0.0017084
GO:0098813	nuclear chromosome segregation	BP	79	24	0.00170939
GO:0051254	positive regulation of RNA metabolic process	BP	360	81	0.00171597
GO:0009266	response to temperature stimulus	BP	97	28	0.00174093
GO:0043487	regulation of RNA stability	BP	111	31	0.001816
GO:0034399	nuclear periphery	CC	62	20	0.00183566
GO:0031047	gene silencing by RNA	BP	75	23	0.00184638
GO:0046822	regulation of nucleocytoplasmic transport	BP	58	19	0.0019374
GO:0043022	ribosome binding	MF	30	12	0.0019965
GO:0043138	3'-5' DNA helicase activity	MF	7	5	0.002009
GO:0000796	condensin complex	CC	7	5	0.002009
GO:0003691	double-stranded telomeric DNA binding	MF	7	5	0.002009
GO:0071541	eukaryotic translation initiation factor 3 complex, eIF3m	CC	7	5	0.002009
GO:0098505	G-rich strand telomeric DNA binding	MF	7	5	0.002009
GO:1902416	positive regulation of mRNA binding	BP	7	5	0.002009
GO:1903046	meiotic cell cycle process	BP	34	13	0.00212278
GO:2001022	positive regulation of response to DNA damage stimulus	BP	34	13	0.00212278
GO:0005657	replication fork	CC	34	13	0.00212278
GO:0048026	positive regulation of mRNA splicing, via spliceosome	BP	16	8	0.00213891
GO:0032040	small-subunit processome	CC	16	8	0.00213891
GO:1990542	mitochondrial transmembrane transport	BP	38	14	0.00218449
GO:0035257	nuclear hormone receptor binding	MF	42	15	0.00219504
GO:0043488	regulation of mRNA stability	BP	108	30	0.00234504
GO:0008334	histone mRNA metabolic process	BP	13	7	0.00239406
GO:1904872	regulation of telomerase RNA localization to Cajal body	BP	13	7	0.00239406
GO:0090670	RNA localization to Cajal body	BP	13	7	0.00239406
GO:0090685	RNA localization to nucleus	BP	13	7	0.00239406
GO:0090672	telomerase RNA localization	BP	13	7	0.00239406
GO:0090671	telomerase RNA localization to Cajal body	BP	13	7	0.00239406
GO:0005682	U5 snRNP	CC	13	7	0.00239406
GO:0042276	error-prone translesion synthesis	BP	10	6	0.00243984
GO:0023023	MHC protein complex binding	MF	10	6	0.00243984
GO:0007076	mitotic chromosome condensation	BP	10	6	0.00243984
GO:2000279	negative regulation of DNA biosynthetic process	BP	10	6	0.00243984
GO:1904871	positive regulation of protein localization to Cajal body	BP	10	6	0.00243984
GO:1904867	protein localization to Cajal body	BP	10	6	0.00243984
GO:1903405	protein localization to nuclear body	BP	10	6	0.00243984
GO:1990173	protein localization to nucleoplasm	BP	10	6	0.00243984
GO:1904869	regulation of protein localization to Cajal body	BP	10	6	0.00243984
GO:0061629	RNA polymerase II-specific DNA-binding transcription factor binding	MF	81	24	0.00248632
GO:0071007	U2-type catalytic step 2 spliceosome	CC	27	11	0.00257621
GO:0140297	DNA-binding transcription factor binding	MF	95	27	0.00267554
GO:0000790	nuclear chromatin	CC	147	38	0.00274262
GO:0001649	osteoblast differentiation	BP	47	16	0.00278798
GO:0050685	positive regulation of mRNA processing	BP	20	9	0.00282267
GO:1900182	positive regulation of protein localization to nucleus	BP	39	14	0.00289602
GO:0031123	RNA 3'-end processing	BP	91	26	0.00294159
GO:0001067	regulatory region nucleic acid binding	MF	143	37	0.00305218
GO:0045787	positive regulation of cell cycle	BP	96	27	0.00314951
GO:0006754	ATP biosynthetic process	BP	24	10	0.0033086
GO:0140445	chromosome, telomeric repeat region	CC	5	4	0.0033573
GO:0080111	DNA demethylation	BP	5	4	0.0033573
GO:0017134	fibroblast growth factor binding	MF	5	4	0.0033573
GO:0010032	meiotic chromosome condensation	BP	5	4	0.0033573
GO:0000783	nuclear telomere cap complex	CC	5	4	0.0033573
GO:2000373	positive regulation of DNA topoisomerase (ATP-hydrolyzing) activity	BP	5	4	0.0033573
GO:0010870	positive regulation of receptor biosynthetic process	BP	5	4	0.0033573
GO:2000371	regulation of DNA topoisomerase (ATP-hydrolyzing) activity	BP	5	4	0.0033573
GO:0006448	regulation of translational elongation	BP	5	4	0.0033573
GO:0000782	telomere cap complex	CC	5	4	0.0033573
GO:0055106	ubiquitin-protein transferase regulator activity	MF	5	4	0.0033573
GO:0075525	viral translational termination-reinitiation	BP	5	4	0.0033573
GO:0002199	zona pellucida receptor complex	CC	5	4	0.0033573
GO:0000280	nuclear division	BP	106	29	0.00352261
GO:0035258	steroid hormone receptor binding	MF	28	11	0.00361541
GO:0007093	mitotic cell cycle checkpoint	BP	44	15	0.00368979
GO:0001650	fibrillar center	CC	36	13	0.00382362
GO:0061013	regulation of mRNA catabolic process	BP	116	31	0.00383772
GO:0090068	positive regulation of cell cycle process	BP	70	21	0.00385454
GO:0044248	cellular catabolic process	BP	854	169	0.0040196
GO:0070988	demethylation	BP	14	7	0.00410541
GO:0022616	DNA strand elongation	BP	14	7	0.00410541
GO:0099080	supramolecular complex	CC	355	78	0.00414479
GO:0042645	mitochondrial nucleoid	CC	21	9	0.00421984
GO:0009295	nucleoid	CC	21	9	0.00421984
GO:2001242	regulation of intrinsic apoptotic signaling pathway	BP	62	19	0.00452503
GO:0006271	DNA strand elongation involved in DNA replication	BP	11	6	0.00461506
GO:0006620	posttranslational protein targeting to endoplasmic reticulum membrane	BP	11	6	0.00461506
GO:0043555	regulation of translation in response to stress	BP	11	6	0.00461506
GO:0003674	molecular_function	MF	3683	624	0.00461558
GO:0071012	catalytic step 1 spliceosome	CC	8	5	0.00462261
GO:0061641	CENP-A containing chromatin organization	BP	8	5	0.00462261
GO:0034080	CENP-A containing nucleosome assembly	BP	8	5	0.00462261
GO:1905216	positive regulation of RNA binding	BP	8	5	0.00462261
GO:1904666	regulation of ubiquitin protein ligase activity	BP	8	5	0.00462261
GO:0043047	single-stranded telomeric DNA binding	MF	8	5	0.00462261
GO:0071006	U2-type catalytic step 1 spliceosome	CC	8	5	0.00462261
GO:0036500	ATF6-mediated unfolded protein response	BP	3	3	0.0046518
GO:0000797	condensin core heterodimer	CC	3	3	0.0046518
GO:0098556	cytoplasmic side of rough endoplasmic reticulum membrane	CC	3	3	0.0046518
GO:0006564	L-serine biosynthetic process	BP	3	3	0.0046518
GO:0070180	large ribosomal subunit rRNA binding	MF	3	3	0.0046518
GO:1990023	mitotic spindle midzone	CC	3	3	0.0046518
GO:0031074	nucleocytoplasmic transport complex	CC	3	3	0.0046518
GO:1902255	positive regulation of intrinsic apoptotic signaling pathway by p53 class mediator	BP	3	3	0.0046518
GO:1905777	regulation of exonuclease activity	BP	3	3	0.0046518
GO:0045091	regulation of single stranded viral RNA replication via double stranded DNA intermediate	BP	3	3	0.0046518
GO:1905172	RISC complex binding	MF	3	3	0.0046518
GO:0005784	Sec61 translocon complex	CC	3	3	0.0046518
GO:1990518	single-stranded 3'-5' DNA helicase activity	MF	3	3	0.0046518
GO:0044389	ubiquitin-like protein ligase binding	MF	132	34	0.00478875
GO:0006446	regulation of translational initiation	BP	41	14	0.00488903
GO:0070063	RNA polymerase binding	MF	29	11	0.00496447
GO:0000976	transcription regulatory region sequence-specific DNA binding	MF	142	36	0.00496619
GO:0035195	gene silencing by miRNA	BP	67	20	0.00505468
GO:0006289	nucleotide-excision repair	BP	54	17	0.00523601
GO:0051539	4 iron, 4 sulfur cluster binding	MF	18	8	0.0053249
GO:0031369	translation initiation factor binding	MF	18	8	0.0053249
GO:0051427	hormone receptor binding	MF	46	15	0.00592935
GO:0007059	chromosome segregation	BP	105	28	0.0060525
GO:0097193	intrinsic apoptotic signaling pathway	BP	105	28	0.0060525
GO:0006606	protein import into nucleus	BP	68	20	0.00607141
GO:0050686	negative regulation of mRNA processing	BP	22	9	0.00610284
GO:0006369	termination of RNA polymerase II transcription	BP	22	9	0.00610284
GO:0000724	double-strand break repair via homologous recombination	BP	38	13	0.00648714
GO:0000725	recombinational repair	BP	38	13	0.00648714
GO:0036094	small molecule binding	MF	824	162	0.0065891
GO:0032069	regulation of nuclease activity	BP	15	7	0.0066034
GO:0016922	nuclear receptor binding	MF	34	12	0.00665059
GO:1990830	cellular response to leukemia inhibitory factor	BP	30	11	0.00668276
GO:1990823	response to leukemia inhibitory factor	BP	30	11	0.00668276
GO:0031570	DNA integrity checkpoint	BP	47	15	0.00740187
GO:0072686	mitotic spindle	CC	47	15	0.00740187
GO:0003712	transcription coregulator activity	MF	131	33	0.00776012
GO:0009152	purine ribonucleotide biosynthetic process	BP	74	21	0.00781703
GO:0000070	mitotic sister chromatid segregation	BP	56	17	0.00784368
GO:1902806	regulation of cell cycle G1/S phase transition	BP	43	14	0.00786443
GO:0043486	histone exchange	BP	12	6	0.00794079
GO:0060148	positive regulation of posttranscriptional gene silencing	BP	12	6	0.00794079
GO:0003746	translation elongation factor activity	MF	12	6	0.00794079
GO:0042393	histone binding	MF	65	19	0.00794651
GO:0006366	transcription by RNA polymerase II	BP	483	100	0.00813337
GO:0006325	chromatin organization	BP	217	50	0.00822079
GO:0051170	import into nucleus	BP	79	22	0.00833046
GO:1902494	catalytic complex	CC	533	109	0.00847566
GO:0016363	nuclear matrix	CC	52	16	0.00849098
GO:0035194	post-transcriptional gene silencing by RNA	BP	70	20	0.00860795
GO:0001824	blastocyst development	BP	35	12	0.00862205
GO:0090092	regulation of transmembrane receptor protein serine/threonine kinase signaling pathway	BP	35	12	0.00862205
GO:0008097	5S rRNA binding	MF	6	4	0.00874047
GO:0008312	7S RNA binding	MF	6	4	0.00874047
GO:0000774	adenyl-nucleotide exchange factor activity	MF	6	4	0.00874047
GO:0006102	isocitrate metabolic process	BP	6	4	0.00874047
GO:0031204	posttranslational protein targeting to membrane, translocation	BP	6	4	0.00874047
GO:0097157	pre-mRNA intronic binding	MF	6	4	0.00874047
GO:1903608	protein localization to cytoplasmic stress granule	BP	6	4	0.00874047
GO:0032800	receptor biosynthetic process	BP	6	4	0.00874047
GO:0070129	regulation of mitochondrial translation	BP	6	4	0.00874047
GO:0010869	regulation of receptor biosynthetic process	BP	6	4	0.00874047
GO:0043558	regulation of translational initiation in response to stress	BP	6	4	0.00874047
GO:0005786	signal recognition particle, endoplasmic reticulum targeting	CC	6	4	0.00874047
GO:0006353	DNA-templated transcription, termination	BP	31	11	0.0088335
GO:0044774	mitotic DNA integrity checkpoint	BP	31	11	0.0088335
GO:0051304	chromosome separation	BP	27	10	0.00884833
GO:0031492	nucleosomal DNA binding	MF	27	10	0.00884833
GO:0009206	purine ribonucleoside triphosphate biosynthetic process	BP	27	10	0.00884833
GO:0098798	mitochondrial protein complex	CC	103	27	0.00887802
GO:0051131	chaperone-mediated protein complex assembly	BP	9	5	0.00898119
GO:0031055	chromatin remodeling at centromere	BP	9	5	0.00898119
GO:1901798	positive regulation of signal transduction by p53 class mediator	BP	9	5	0.00898119
GO:0044743	protein transmembrane import into intracellular organelle	BP	9	5	0.00898119
GO:0098847	sequence-specific single stranded DNA binding	MF	9	5	0.00898119
GO:0008483	transaminase activity	MF	9	5	0.00898119
GO:0140014	mitotic nuclear division	BP	89	24	0.00920122
GO:0006351	transcription, DNA-templated	BP	696	138	0.00944291
GO:2001020	regulation of response to DNA damage stimulus	BP	66	19	0.00946809
GO:0044877	protein-containing complex binding	MF	442	92	0.00958136
GO:0009260	ribonucleotide biosynthetic process	BP	80	22	0.00973948
GO:0000987	cis-regulatory region sequence-specific DNA binding	MF	99	26	0.00987878
GO:0016458	gene silencing	BP	104	27	0.0101519
GO:0006302	double-strand break repair	BP	71	20	0.0101646
GO:0016441	posttranscriptional gene silencing	BP	71	20	0.0101646
GO:1900180	regulation of protein localization to nucleus	BP	53	16	0.010335
GO:0050839	cell adhesion molecule binding	MF	230	52	0.0104423
GO:0000978	RNA polymerase II cis-regulatory region sequence-specific DNA binding	MF	95	25	0.0109929
GO:0051053	negative regulation of DNA metabolic process	BP	36	12	0.0110213
GO:0034728	nucleosome organization	BP	49	15	0.0112156
GO:0045292	mRNA cis splicing, via spliceosome	BP	20	8	0.0112439
GO:1904358	positive regulation of telomere maintenance via telomere lengthening	BP	20	8	0.0112439
GO:0046825	regulation of protein export from nucleus	BP	20	8	0.0112439
GO:0019985	translesion synthesis	BP	20	8	0.0112439
GO:0016860	intramolecular oxidoreductase activity	MF	28	10	0.0117555
GO:0009145	purine nucleoside triphosphate biosynthetic process	BP	28	10	0.0117555
GO:0031330	negative regulation of cellular catabolic process	BP	96	25	0.0125913
GO:0006298	mismatch repair	BP	13	6	0.0126951
GO:2000765	regulation of cytoplasmic translation	BP	13	6	0.0126951
GO:0019081	viral translation	BP	13	6	0.0126951
GO:0140110	transcription regulator activity	MF	217	49	0.0130445
GO:0010604	positive regulation of macromolecule metabolic process	BP	850	164	0.0133963
GO:0019079	viral genome replication	BP	59	17	0.0136104
GO:0007052	mitotic spindle organization	BP	50	15	0.0136264
GO:0032993	protein-DNA complex	CC	50	15	0.0136264
GO:0009056	catabolic process	BP	965	184	0.0138582
GO:0090305	nucleic acid phosphodiester bond hydrolysis	BP	102	26	0.0146581
GO:0030894	replisome	CC	17	7	0.0147093
GO:0009895	negative regulation of catabolic process	BP	112	28	0.0150737
GO:0000977	RNA polymerase II transcription regulatory region sequence-specific DNA binding	MF	112	28	0.0150737
GO:0048285	organelle fission	BP	122	30	0.0153094
GO:0051536	iron-sulfur cluster binding	MF	29	10	0.0153297
GO:0051540	metal cluster binding	MF	29	10	0.0153297
GO:0006378	mRNA polyadenylation	BP	29	10	0.0153297
GO:0097064	ncRNA export from nucleus	BP	29	10	0.0153297
GO:0071156	regulation of cell cycle arrest	BP	29	10	0.0153297
GO:0009201	ribonucleoside triphosphate biosynthetic process	BP	29	10	0.0153297
GO:0043631	RNA polyadenylation	BP	29	10	0.0153297
GO:0017053	transcription repressor complex	CC	29	10	0.0153297
GO:0032774	RNA biosynthetic process	BP	717	140	0.0153987
GO:0045005	DNA-dependent DNA replication maintenance of fidelity	BP	10	5	0.0155225
GO:0070182	DNA polymerase binding	MF	10	5	0.0155225
GO:0097431	mitotic spindle pole	CC	10	5	0.0155225
GO:0033144	negative regulation of intracellular steroid hormone receptor signaling pathway	BP	10	5	0.0155225
GO:0006295	nucleotide-excision repair, DNA incision, 3'-to lesion	BP	10	5	0.0155225
GO:0006293	nucleotide-excision repair, preincision complex stabilization	BP	10	5	0.0155225
GO:1901976	regulation of cell cycle checkpoint	BP	10	5	0.0155225
GO:0006450	regulation of translational fidelity	BP	10	5	0.0155225
GO:0016769	transferase activity, transferring nitrogenous groups	MF	10	5	0.0155225
GO:0080135	regulation of cellular response to stress	BP	240	53	0.015553
GO:0002039	p53 binding	MF	21	8	0.0155664
GO:2001244	positive regulation of intrinsic apoptotic signaling pathway	BP	21	8	0.0155664
GO:0036002	pre-mRNA binding	MF	21	8	0.0155664
GO:0046661	male sex differentiation	BP	25	9	0.0156803
GO:0043008	ATP-dependent protein binding	MF	4	3	0.0162838
GO:1902292	cell cycle DNA replication initiation	BP	4	3	0.0162838
GO:0019104	DNA N-glycosylase activity	MF	4	3	0.0162838
GO:0005850	eukaryotic translation initiation factor 2 complex	CC	4	3	0.0162838
GO:0097452	GAIT complex	CC	4	3	0.0162838
GO:0006563	L-serine metabolic process	BP	4	3	0.0162838
GO:0051307	meiotic chromosome separation	BP	4	3	0.0162838
GO:1902975	mitotic DNA replication initiation	BP	4	3	0.0162838
GO:2000737	negative regulation of stem cell differentiation	BP	4	3	0.0162838
GO:1902315	nuclear cell cycle DNA replication initiation	BP	4	3	0.0162838
GO:0000799	nuclear condensin complex	CC	4	3	0.0162838
GO:0005726	perichromatin fibrils	CC	4	3	0.0162838
GO:0034046	poly(G) binding	MF	4	3	0.0162838
GO:0036493	positive regulation of translation in response to endoplasmic reticulum stress	BP	4	3	0.0162838
GO:0032056	positive regulation of translation in response to stress	BP	4	3	0.0162838
GO:0060390	regulation of SMAD protein signal transduction	BP	4	3	0.0162838
GO:0036490	regulation of translation in response to endoplasmic reticulum stress	BP	4	3	0.0162838
GO:0010998	regulation of translational initiation by eIF2 alpha phosphorylation	BP	4	3	0.0162838
GO:0005785	signal recognition particle receptor complex	CC	4	3	0.0162838
GO:0070181	small ribosomal subunit rRNA binding	MF	4	3	0.0162838
GO:0000393	spliceosomal conformational changes to generate catalytic conformation	BP	4	3	0.0162838
GO:0006616	SRP-dependent cotranslational protein targeting to membrane, translocation	BP	4	3	0.0162838
GO:0030911	TPR domain binding	MF	4	3	0.0162838
GO:0071256	translocon complex	CC	4	3	0.0162838
GO:0006839	mitochondrial transport	BP	98	25	0.0163471
GO:0097367	carbohydrate derivative binding	MF	707	138	0.016375
GO:0097659	nucleic acid-templated transcription	BP	713	139	0.0166586
GO:2001252	positive regulation of chromosome organization	BP	79	21	0.016868
GO:0005667	transcription regulator complex	CC	79	21	0.016868
GO:2000045	regulation of G1/S transition of mitotic cell cycle	BP	38	12	0.0173274
GO:0016706	2-oxoglutarate-dependent dioxygenase activity	MF	7	4	0.0177158
GO:0001835	blastocyst hatching	BP	7	4	0.0177158
GO:0071474	cellular hyperosmotic response	BP	7	4	0.0177158
GO:0006335	DNA replication-dependent nucleosome assembly	BP	7	4	0.0177158
GO:0034723	DNA replication-dependent nucleosome organization	BP	7	4	0.0177158
GO:0044322	endoplasmic reticulum quality control compartment	CC	7	4	0.0177158
GO:0035188	hatching	BP	7	4	0.0177158
GO:0022884	macromolecule transmembrane transporter activity	MF	7	4	0.0177158
GO:0071157	negative regulation of cell cycle arrest	BP	7	4	0.0177158
GO:0051444	negative regulation of ubiquitin-protein transferase activity	BP	7	4	0.0177158
GO:0071564	npBAF complex	CC	7	4	0.0177158
GO:0042790	nucleolar large rRNA transcription by RNA polymerase I	BP	7	4	0.0177158
GO:0071684	organism emergence from protective structure	BP	7	4	0.0177158
GO:0010912	positive regulation of isomerase activity	BP	7	4	0.0177158
GO:0008320	protein transmembrane transporter activity	MF	7	4	0.0177158
GO:0140318	protein transporter activity	MF	7	4	0.0177158
GO:2000001	regulation of DNA damage checkpoint	BP	7	4	0.0177158
GO:0010911	regulation of isomerase activity	BP	7	4	0.0177158
GO:0062125	regulation of mitochondrial gene expression	BP	7	4	0.0177158
GO:0048500	signal recognition particle	CC	7	4	0.0177158
GO:0098727	maintenance of cell number	BP	34	11	0.0185464
GO:0016925	protein sumoylation	BP	34	11	0.0185464
GO:0019827	stem cell population maintenance	BP	34	11	0.0185464
GO:0000793	condensed chromosome	CC	75	20	0.0187782
GO:0006333	chromatin assembly or disassembly	BP	61	17	0.0190119
GO:0030686	90S preribosome	CC	14	6	0.0191374
GO:0015986	ATP synthesis coupled proton transport	BP	14	6	0.0191374
GO:1990391	DNA repair complex	CC	14	6	0.0191374
GO:0015985	energy coupled proton transport, down electrochemical gradient	BP	14	6	0.0191374
GO:0019838	growth factor binding	MF	14	6	0.0191374
GO:0010586	miRNA metabolic process	BP	14	6	0.0191374
GO:0042776	mitochondrial ATP synthesis coupled proton transport	BP	14	6	0.0191374
GO:0006294	nucleotide-excision repair, preincision complex assembly	BP	14	6	0.0191374
GO:1902808	positive regulation of cell cycle G1/S phase transition	BP	14	6	0.0191374
GO:0034063	stress granule assembly	BP	14	6	0.0191374
GO:0051173	positive regulation of nitrogen compound metabolic process	BP	756	146	0.0195165
GO:0045069	regulation of viral genome replication	BP	43	13	0.0196293
GO:0051031	tRNA transport	BP	30	10	0.0196532
GO:0005506	iron ion binding	MF	26	9	0.0205271
GO:0032206	positive regulation of telomere maintenance	BP	26	9	0.0205271
GO:0043967	histone H4 acetylation	BP	18	7	0.0206812
GO:0045132	meiotic chromosome segregation	BP	18	7	0.0206812
GO:0032212	positive regulation of telomere maintenance via telomerase	BP	18	7	0.0206812
GO:0000731	DNA synthesis involved in DNA repair	BP	22	8	0.0209741
GO:0043596	nuclear replication fork	CC	22	8	0.0209741
GO:0043175	RNA polymerase core enzyme binding	MF	22	8	0.0209741
GO:0005739	mitochondrion	CC	528	105	0.0219892
GO:0006164	purine nucleotide biosynthetic process	BP	81	21	0.0222298
GO:0006355	regulation of transcription, DNA-templated	BP	624	122	0.0229961
GO:0009205	purine ribonucleoside triphosphate metabolic process	BP	35	11	0.023095
GO:0000077	DNA damage checkpoint	BP	44	13	0.023746
GO:0051726	regulation of cell cycle	BP	337	70	0.0240183
GO:0031325	positive regulation of cellular metabolic process	BP	812	155	0.0241209
GO:0007339	binding of sperm to zona pellucida	BP	11	5	0.0246121
GO:0034508	centromere complex assembly	BP	11	5	0.0246121
GO:0006268	DNA unwinding involved in DNA replication	BP	11	5	0.0246121
GO:2000637	positive regulation of gene silencing by miRNA	BP	11	5	0.0246121
GO:0000346	transcription export complex	CC	11	5	0.0246121
GO:0044770	cell cycle phase transition	BP	204	45	0.0251738
GO:0072522	purine-containing compound biosynthetic process	BP	87	22	0.0257913
GO:0046390	ribose phosphate biosynthetic process	BP	87	22	0.0257913
GO:0051087	chaperone binding	MF	40	12	0.0260188
GO:0140053	mitochondrial gene expression	BP	40	12	0.0260188
GO:0006282	regulation of DNA repair	BP	40	12	0.0260188
GO:0006357	regulation of transcription by RNA polymerase II	BP	415	84	0.0262121
GO:0043009	chordate embryonic development	BP	127	30	0.026266
GO:0140013	meiotic nuclear division	BP	27	9	0.0263664
GO:1901989	positive regulation of cell cycle phase transition	BP	27	9	0.0263664
GO:0060966	regulation of gene silencing by RNA	BP	54	15	0.0274712
GO:0060147	regulation of posttranscriptional gene silencing	BP	54	15	0.0274712
GO:0070192	chromosome organization involved in meiotic cell cycle	BP	15	6	0.0274934
GO:0045070	positive regulation of viral genome replication	BP	23	8	0.0275889
GO:0050789	regulation of biological process	BP	2451	431	0.0276602
GO:0070161	anchoring junction	CC	269	57	0.0276726
GO:0051575	5'-deoxyribose-5-phosphate lyase activity	MF	2	2	0.0279034
GO:0043532	angiostatin binding	MF	2	2	0.0279034
GO:0034185	apolipoprotein binding	MF	2	2	0.0279034
GO:0006287	base-excision repair, gap-filling	BP	2	2	0.0279034
GO:0070827	chromatin maintenance	BP	2	2	0.0279034
GO:0000354	cis assembly of pre-catalytic spliceosome	BP	2	2	0.0279034
GO:0000940	condensed chromosome outer kinetochore	CC	2	2	0.0279034
GO:1990723	cytoplasmic periphery of the nuclear pore complex	CC	2	2	0.0279034
GO:0044292	dendrite terminus	CC	2	2	0.0279034
GO:0044294	dendritic growth cone	CC	2	2	0.0279034
GO:0071344	diphosphate metabolic process	BP	2	2	0.0279034
GO:0110025	DNA strand resection involved in replication fork processing	BP	2	2	0.0279034
GO:0003918	DNA topoisomerase type II (double strand cut, ATP-hydrolyzing) activity	MF	2	2	0.0279034
GO:0071696	ectodermal placode development	BP	2	2	0.0279034
GO:0060788	ectodermal placode formation	BP	2	2	0.0279034
GO:0071697	ectodermal placode morphogenesis	BP	2	2	0.0279034
GO:0031205	endoplasmic reticulum Sec complex	CC	2	2	0.0279034
GO:0071540	eukaryotic translation initiation factor 3 complex, eIF3e	CC	2	2	0.0279034
GO:0061029	eyelid development in camera-type eye	BP	2	2	0.0279034
GO:0061196	fungiform papilla development	BP	2	2	0.0279034
GO:0061198	fungiform papilla formation	BP	2	2	0.0279034
GO:0061197	fungiform papilla morphogenesis	BP	2	2	0.0279034
GO:0017177	glucosidase II complex	CC	2	2	0.0279034
GO:0060789	hair follicle placode formation	BP	2	2	0.0279034
GO:0071204	histone pre-mRNA 3'end processing complex	CC	2	2	0.0279034
GO:0004427	inorganic diphosphatase activity	MF	2	2	0.0279034
GO:0038155	interleukin-23-mediated signaling pathway	BP	2	2	0.0279034
GO:0035851	Krueppel-associated box domain binding	MF	2	2	0.0279034
GO:0055129	L-proline biosynthetic process	BP	2	2	0.0279034
GO:0033210	leptin-mediated signaling pathway	BP	2	2	0.0279034
GO:1990428	miRNA transport	BP	2	2	0.0279034
GO:0035632	mitochondrial prohibitin complex	CC	2	2	0.0279034
GO:0097177	mitochondrial ribosome binding	MF	2	2	0.0279034
GO:1990498	mitotic spindle microtubule	CC	2	2	0.0279034
GO:0006398	mRNA 3'-end processing by stem-loop binding and cleavage	BP	2	2	0.0279034
GO:0043614	multi-eIF complex	CC	2	2	0.0279034
GO:0005854	nascent polypeptide-associated complex	CC	2	2	0.0279034
GO:1905778	negative regulation of exonuclease activity	BP	2	2	0.0279034
GO:1902219	negative regulation of intrinsic apoptotic signaling pathway in response to osmotic stress	BP	2	2	0.0279034
GO:1902576	negative regulation of nuclear cell cycle DNA replication	BP	2	2	0.0279034
GO:0032240	negative regulation of nucleobase-containing compound transport	BP	2	2	0.0279034
GO:2000435	negative regulation of protein neddylation	BP	2	2	0.0279034
GO:0048387	negative regulation of retinoic acid receptor signaling pathway	BP	2	2	0.0279034
GO:0046832	negative regulation of RNA export from nucleus	BP	2	2	0.0279034
GO:1904430	negative regulation of t-circle formation	BP	2	2	0.0279034
GO:0032214	negative regulation of telomere maintenance via semi-conservative replication	BP	2	2	0.0279034
GO:1905839	negative regulation of telomeric D-loop disassembly	BP	2	2	0.0279034
GO:1904534	negative regulation of telomeric loop disassembly	BP	2	2	0.0279034
GO:0045900	negative regulation of translational elongation	BP	2	2	0.0279034
GO:0005664	nuclear origin of replication recognition complex	CC	2	2	0.0279034
GO:0044614	nuclear pore cytoplasmic filaments	CC	2	2	0.0279034
GO:0031493	nucleosomal histone binding	MF	2	2	0.0279034
GO:0000808	origin recognition complex	CC	2	2	0.0279034
GO:0070989	oxidative demethylation	BP	2	2	0.0279034
GO:0035515	oxidative RNA demethylase activity	MF	2	2	0.0279034
GO:0035513	oxidative RNA demethylation	BP	2	2	0.0279034
GO:0035553	oxidative single-stranded RNA demethylation	BP	2	2	0.0279034
GO:0002501	peptide antigen assembly with MHC protein complex	BP	2	2	0.0279034
GO:1905538	polysome binding	MF	2	2	0.0279034
GO:1902231	positive regulation of intrinsic apoptotic signaling pathway in response to DNA damage	BP	2	2	0.0279034
GO:0045716	positive regulation of low-density lipoprotein particle receptor biosynthetic process	BP	2	2	0.0279034
GO:0045870	positive regulation of single stranded viral RNA replication via double stranded DNA intermediate	BP	2	2	0.0279034
GO:1902949	positive regulation of tau-protein kinase activity	BP	2	2	0.0279034
GO:0045903	positive regulation of translational fidelity	BP	2	2	0.0279034
GO:0035281	pre-miRNA export from nucleus	BP	2	2	0.0279034
GO:0070761	pre-snoRNP complex	CC	2	2	0.0279034
GO:0070878	primary miRNA binding	MF	2	2	0.0279034
GO:0006561	proline biosynthetic process	BP	2	2	0.0279034
GO:0043335	protein unfolding	BP	2	2	0.0279034
GO:1900208	regulation of cardiolipin metabolic process	BP	2	2	0.0279034
GO:0060699	regulation of endoribonuclease activity	BP	2	2	0.0279034
GO:2000653	regulation of genetic imprinting	BP	2	2	0.0279034
GO:1902218	regulation of intrinsic apoptotic signaling pathway in response to osmotic stress	BP	2	2	0.0279034
GO:1905696	regulation of polysome binding	BP	2	2	0.0279034
GO:1904569	regulation of selenocysteine incorporation	BP	2	2	0.0279034
GO:1903516	regulation of single strand break repair	BP	2	2	0.0279034
GO:2001014	regulation of skeletal muscle cell differentiation	BP	2	2	0.0279034
GO:1904429	regulation of t-circle formation	BP	2	2	0.0279034
GO:0032213	regulation of telomere maintenance via semi-conservative replication	BP	2	2	0.0279034
GO:1905838	regulation of telomeric D-loop disassembly	BP	2	2	0.0279034
GO:1904533	regulation of telomeric loop disassembly	BP	2	2	0.0279034
GO:0001069	regulatory region RNA binding	MF	2	2	0.0279034
GO:0000712	resolution of meiotic recombination intermediates	BP	2	2	0.0279034
GO:0008186	RNA-dependent ATPase activity	MF	2	2	0.0279034
GO:1990931	RNA N6-methyladenosine dioxygenase activity	MF	2	2	0.0279034
GO:0042565	RNA nuclear export complex	CC	2	2	0.0279034
GO:0001042	RNA polymerase I core binding	MF	2	2	0.0279034
GO:0034462	small-subunit processome assembly	BP	2	2	0.0279034
GO:0019948	SUMO activating enzyme activity	MF	2	2	0.0279034
GO:0031510	SUMO activating enzyme complex	CC	2	2	0.0279034
GO:0043586	tongue development	BP	2	2	0.0279034
GO:0043587	tongue morphogenesis	BP	2	2	0.0279034
GO:0030623	U5 snRNA binding	MF	2	2	0.0279034
GO:0019035	viral integration complex	CC	2	2	0.0279034
GO:0042809	vitamin D receptor binding	MF	2	2	0.0279034
GO:0044783	G1 DNA damage checkpoint	BP	19	7	0.0281513
GO:0031571	mitotic G1 DNA damage checkpoint	BP	19	7	0.0281513
GO:0044819	mitotic G1/S transition checkpoint	BP	19	7	0.0281513
GO:0030515	snoRNA binding	MF	19	7	0.0281513
GO:1902850	microtubule cytoskeleton organization involved in mitosis	BP	59	16	0.0288741
GO:0044772	mitotic cell cycle phase transition	BP	190	42	0.0289708
GO:0001701	in utero embryonic development	BP	93	23	0.0294309
GO:0031497	chromatin assembly	BP	50	14	0.0304989
GO:0060612	adipose tissue development	BP	8	4	0.0308089
GO:0032451	demethylase activity	MF	8	4	0.0308089
GO:0036297	interstrand cross-link repair	BP	8	4	0.0308089
GO:0042405	nuclear inclusion body	CC	8	4	0.0308089
GO:0045943	positive regulation of transcription by RNA polymerase I	BP	8	4	0.0308089
GO:0043457	regulation of cellular respiration	BP	8	4	0.0308089
GO:0016442	RISC complex	CC	8	4	0.0308089
GO:0031332	RNAi effector complex	CC	8	4	0.0308089
GO:0016514	SWI/SNF complex	CC	8	4	0.0308089
GO:0070034	telomerase RNA binding	MF	8	4	0.0308089
GO:0044417	translocation of molecules into host	BP	8	4	0.0308089
GO:0009144	purine nucleoside triphosphate metabolic process	BP	41	12	0.0313943
GO:0044773	mitotic DNA damage checkpoint	BP	28	9	0.0332874
GO:0051262	protein tetramerization	BP	28	9	0.0332874
GO:0071431	tRNA-containing ribonucleoprotein complex export from nucleus	BP	28	9	0.0332874
GO:0006409	tRNA export from nucleus	BP	28	9	0.0332874
GO:0009199	ribonucleoside triphosphate metabolic process	BP	37	11	0.0345434
GO:0009792	embryo development ending in birth or egg hatching	BP	130	30	0.035302
GO:0030261	chromosome condensation	BP	24	8	0.0355188
GO:0045739	positive regulation of DNA repair	BP	24	8	0.0355188
GO:0006301	postreplication repair	BP	24	8	0.0355188
GO:0006099	tricarboxylic acid cycle	BP	24	8	0.0355188
GO:0061158	3'-UTR-mediated mRNA destabilization	BP	5	3	0.0356735
GO:0099640	axo-dendritic protein transport	BP	5	3	0.0356735
GO:0071392	cellular response to estradiol stimulus	BP	5	3	0.0356735
GO:0031464	Cul4A-RING E3 ubiquitin ligase complex	CC	5	3	0.0356735
GO:0006307	DNA dealkylation involved in DNA repair	BP	5	3	0.0356735
GO:0004579	dolichyl-diphosphooligosaccharide-protein glycotransferase activity	MF	5	3	0.0356735
GO:0035098	ESC/E(Z) complex	CC	5	3	0.0356735
GO:0001325	formation of extrachromosomal circular DNA	BP	5	3	0.0356735
GO:0043968	histone H2A acetylation	BP	5	3	0.0356735
GO:0070933	histone H4 deacetylation	BP	5	3	0.0356735
GO:0004448	isocitrate dehydrogenase activity	MF	5	3	0.0356735
GO:0031010	ISWI-type complex	CC	5	3	0.0356735
GO:0000389	mRNA 3'-splice site recognition	BP	5	3	0.0356735
GO:0150118	negative regulation of cell-substrate junction organization	BP	5	3	0.0356735
GO:2000773	negative regulation of cellular senescence	BP	5	3	0.0356735
GO:0051895	negative regulation of focal adhesion assembly	BP	5	3	0.0356735
GO:0032074	negative regulation of nuclease activity	BP	5	3	0.0356735
GO:0070419	nonhomologous end joining complex	CC	5	3	0.0356735
GO:0000242	pericentriolar material	CC	5	3	0.0356735
GO:0032241	positive regulation of nucleobase-containing compound transport	BP	5	3	0.0356735
GO:0046833	positive regulation of RNA export from nucleus	BP	5	3	0.0356735
GO:1901838	positive regulation of transcription of nucleolar large rRNA by RNA polymerase I	BP	5	3	0.0356735
GO:0070883	pre-miRNA binding	MF	5	3	0.0356735
GO:0031053	primary miRNA processing	BP	5	3	0.0356735
GO:0045040	protein insertion into mitochondrial outer membrane	BP	5	3	0.0356735
GO:0045261	proton-transporting ATP synthase complex, catalytic core F(1)	CC	5	3	0.0356735
GO:0048385	regulation of retinoic acid receptor signaling pathway	BP	5	3	0.0356735
GO:0060700	regulation of ribonuclease activity	BP	5	3	0.0356735
GO:1904044	response to aldosterone	BP	5	3	0.0356735
GO:0043023	ribosomal large subunit binding	MF	5	3	0.0356735
GO:0090656	t-circle formation	BP	5	3	0.0356735
GO:0090737	telomere maintenance via telomere trimming	BP	5	3	0.0356735
GO:0046966	thyroid hormone receptor binding	MF	5	3	0.0356735
GO:0035198	miRNA binding	MF	12	5	0.0365202
GO:0061157	mRNA destabilization	BP	12	5	0.0365202
GO:0045333	cellular respiration	BP	85	21	0.0367866
GO:0098761	cellular response to interleukin-7	BP	20	7	0.0372553
GO:0061014	positive regulation of mRNA catabolic process	BP	20	7	0.0372553
GO:0051972	regulation of telomerase activity	BP	20	7	0.0372553
GO:0098760	response to interleukin-7	BP	20	7	0.0372553
GO:0009893	positive regulation of metabolic process	BP	932	174	0.0374487
GO:0032543	mitochondrial translation	BP	33	10	0.037889
GO:0046824	positive regulation of nucleocytoplasmic transport	BP	33	10	0.037889
GO:0043601	nuclear replisome	CC	16	6	0.037944
GO:1990841	promoter-specific chromatin binding	MF	16	6	0.037944
GO:0090329	regulation of DNA-dependent DNA replication	BP	16	6	0.037944
GO:0061980	regulatory RNA binding	MF	16	6	0.037944
GO:0006360	transcription by RNA polymerase I	BP	16	6	0.037944
GO:0098800	inner mitochondrial membrane protein complex	CC	61	16	0.0386595
GO:0005575	cellular_component	CC	3701	624	0.0393218
GO:0019058	viral life cycle	BP	152	34	0.0397967
GO:0003713	transcription coactivator activity	MF	76	19	0.0408363
GO:0006304	DNA modification	BP	29	9	0.0413683
GO:1904589	regulation of protein import	BP	29	9	0.0413683
GO:0060964	regulation of gene silencing by miRNA	BP	52	14	0.0417902
GO:0005874	microtubule	CC	127	29	0.0431494
GO:0070925	organelle assembly	BP	249	52	0.043983
GO:0006626	protein targeting to mitochondrion	BP	43	12	0.0444496
GO:1901607	alpha-amino acid biosynthetic process	BP	25	8	0.0448545
GO:0034644	cellular response to UV	BP	25	8	0.0448545
GO:0004527	exonuclease activity	MF	25	8	0.0448545
GO:0005048	signal sequence binding	MF	25	8	0.0448545
GO:1903506	regulation of nucleic acid-templated transcription	BP	645	123	0.0457333
GO:1901137	carbohydrate derivative biosynthetic process	BP	180	39	0.045771
GO:0045944	positive regulation of transcription by RNA polymerase II	BP	212	45	0.0459328
GO:0051287	NAD binding	MF	34	10	0.0459484
GO:0009142	nucleoside triphosphate biosynthetic process	BP	34	10	0.0459484
GO:0051983	regulation of chromosome segregation	BP	34	10	0.0459484
GO:0006354	DNA-templated transcription, elongation	BP	48	13	0.0467014
GO:0003714	transcription corepressor activity	MF	48	13	0.0467014
GO:0010564	regulation of cell cycle process	BP	234	49	0.0475575
GO:2001141	regulation of RNA biosynthetic process	BP	646	123	0.0476724
GO:0071158	positive regulation of cell cycle arrest	BP	21	7	0.0480998
GO:0033047	regulation of mitotic sister chromatid segregation	BP	21	7	0.0480998
GO:0070849	response to epidermal growth factor	BP	21	7	0.0480998
GO:0070935	3'-UTR-mediated mRNA stabilization	BP	9	4	0.0482711
GO:0080008	Cul4-RING E3 ubiquitin ligase complex	CC	9	4	0.0482711
GO:0006972	hyperosmotic response	BP	9	4	0.0482711
GO:0045947	negative regulation of translational initiation	BP	9	4	0.0482711
GO:0008250	oligosaccharyltransferase complex	CC	9	4	0.0482711
GO:1902253	regulation of intrinsic apoptotic signaling pathway by p53 class mediator	BP	9	4	0.0482711
GO:0031297	replication fork processing	BP	9	4	0.0482711
GO:0009303	rRNA transcription	BP	9	4	0.0482711
GO:0005697	telomerase holoenzyme complex	CC	9	4	0.0482711
GO:0110165	cellular anatomical entity	CC	3680	621	0.0482892
GO:0032922	circadian regulation of gene expression	BP	17	6	0.0506175
GO:0097718	disordered domain specific binding	MF	17	6	0.0506175
GO:1902400	intracellular signal transduction involved in G1 DNA damage checkpoint	BP	17	6	0.0506175
GO:0051973	positive regulation of telomerase activity	BP	17	6	0.0506175
GO:0060236	regulation of mitotic spindle organization	BP	17	6	0.0506175
GO:0051438	regulation of ubiquitin-protein transferase activity	BP	17	6	0.0506175
GO:0072413	signal transduction involved in mitotic cell cycle checkpoint	BP	17	6	0.0506175
GO:1902402	signal transduction involved in mitotic DNA damage checkpoint	BP	17	6	0.0506175
GO:1902403	signal transduction involved in mitotic DNA integrity checkpoint	BP	17	6	0.0506175
GO:0072431	signal transduction involved in mitotic G1 DNA damage checkpoint	BP	17	6	0.0506175
GO:0016445	somatic diversification of immunoglobulins	BP	17	6	0.0506175
GO:0009790	embryo development	BP	192	41	0.0506639
GO:0071682	endocytic vesicle lumen	CC	13	5	0.0514108
GO:0030331	estrogen receptor binding	MF	13	5	0.0514108
GO:0006541	glutamine metabolic process	BP	13	5	0.0514108
GO:0099118	microtubule-based protein transport	BP	13	5	0.0514108
GO:0051787	misfolded protein binding	MF	13	5	0.0514108
GO:0006379	mRNA cleavage	BP	13	5	0.0514108
GO:0005847	mRNA cleavage and polyadenylation specificity factor complex	CC	13	5	0.0514108
GO:0045840	positive regulation of mitotic nuclear division	BP	13	5	0.0514108
GO:0071010	prespliceosome	CC	13	5	0.0514108
GO:0098840	protein transport along microtubule	BP	13	5	0.0514108
GO:0050779	RNA destabilization	BP	13	5	0.0514108
GO:0001103	RNA polymerase II repressing transcription factor binding	MF	13	5	0.0514108
GO:0035036	sperm-egg recognition	BP	13	5	0.0514108
GO:0071004	U2-type prespliceosome	CC	13	5	0.0514108
GO:0039694	viral RNA genome replication	BP	13	5	0.0514108
GO:0005515	protein binding	MF	3254	557	0.052063
GO:0005819	spindle	CC	124	28	0.052571
GO:1903508	positive regulation of nucleic acid-templated transcription	BP	323	65	0.0528914
GO:1902680	positive regulation of RNA biosynthetic process	BP	323	65	0.0528914
GO:0009141	nucleoside triphosphate metabolic process	BP	49	13	0.0542583
GO:0090307	mitotic spindle assembly	BP	26	8	0.0556667
GO:0033143	regulation of intracellular steroid hormone receptor signaling pathway	BP	26	8	0.0556667
GO:0033045	regulation of sister chromatid segregation	BP	26	8	0.0556667
GO:0051259	protein complex oligomerization	BP	69	17	0.0579079
GO:0043657	host cell	CC	40	11	0.0584025
GO:0018995	host cellular component	CC	40	11	0.0584025
GO:0051817	modulation of process of other organism involved in symbiotic interaction	BP	40	11	0.0584025
GO:0045165	cell fate commitment	BP	22	7	0.0607584
GO:0046546	development of primary male sexual characteristics	BP	22	7	0.0607584
GO:0044728	DNA methylation or demethylation	BP	22	7	0.0607584
GO:0072332	intrinsic apoptotic signaling pathway by p53 class mediator	BP	22	7	0.0607584
GO:0008584	male gonad development	BP	22	7	0.0607584
GO:2000134	negative regulation of G1/S transition of mitotic cell cycle	BP	22	7	0.0607584
GO:1901992	positive regulation of mitotic cell cycle phase transition	BP	22	7	0.0607584
GO:0072395	signal transduction involved in cell cycle checkpoint	BP	22	7	0.0607584
GO:0072422	signal transduction involved in DNA damage checkpoint	BP	22	7	0.0607584
GO:0072401	signal transduction involved in DNA integrity checkpoint	BP	22	7	0.0607584
GO:0043462	regulation of ATPase activity	BP	31	9	0.0612577
GO:0006275	regulation of DNA replication	BP	31	9	0.0612577
GO:0008409	5'-3' exonuclease activity	MF	6	3	0.0626066
GO:0031428	box C/D snoRNP complex	CC	6	3	0.0626066
GO:0021955	central nervous system neuron axonogenesis	BP	6	3	0.0626066
GO:0098554	cytoplasmic side of endoplasmic reticulum membrane	CC	6	3	0.0626066
GO:0006346	DNA methylation-dependent heterochromatin assembly	BP	6	3	0.0626066
GO:0009048	dosage compensation by inactivation of X chromosome	BP	6	3	0.0626066
GO:0070888	E-box binding	MF	6	3	0.0626066
GO:0009084	glutamine family amino acid biosynthetic process	BP	6	3	0.0626066
GO:0006544	glycine metabolic process	BP	6	3	0.0626066
GO:0071044	histone mRNA catabolic process	BP	6	3	0.0626066
GO:0016863	intramolecular oxidoreductase activity, transposing C=C bonds	MF	6	3	0.0626066
GO:0044827	modulation by host of viral genome replication	BP	6	3	0.0626066
GO:0009299	mRNA transcription	BP	6	3	0.0626066
GO:0090344	negative regulation of cell aging	BP	6	3	0.0626066
GO:0004576	oligosaccharyl transferase activity	MF	6	3	0.0626066
GO:0007008	outer mitochondrial membrane organization	BP	6	3	0.0626066
GO:0042382	paraspeckles	CC	6	3	0.0626066
GO:0019511	peptidyl-proline hydroxylation	BP	6	3	0.0626066
GO:1900264	positive regulation of DNA-directed DNA polymerase activity	BP	6	3	0.0626066
GO:0032075	positive regulation of nuclease activity	BP	6	3	0.0626066
GO:0071014	post-mRNA release spliceosomal complex	CC	6	3	0.0626066
GO:0030150	protein import into mitochondrial matrix	BP	6	3	0.0626066
GO:2001169	regulation of ATP biosynthetic process	BP	6	3	0.0626066
GO:1900262	regulation of DNA-directed DNA polymerase activity	BP	6	3	0.0626066
GO:0010988	regulation of low-density lipoprotein particle clearance	BP	6	3	0.0626066
GO:0002026	regulation of the force of heart contraction	BP	6	3	0.0626066
GO:1901836	regulation of transcription of nucleolar large rRNA by RNA polymerase I	BP	6	3	0.0626066
GO:0051385	response to mineralocorticoid	BP	6	3	0.0626066
GO:0010501	RNA secondary structure unwinding	BP	6	3	0.0626066
GO:0070822	Sin3-type complex	CC	6	3	0.0626066
GO:0016580	Sin3 complex	CC	6	3	0.0626066
GO:0035914	skeletal muscle cell differentiation	BP	6	3	0.0626066
GO:0000003	reproduction	BP	266	54	0.0641694
GO:0022414	reproductive process	BP	266	54	0.0641694
GO:0060968	regulation of gene silencing	BP	65	16	0.0650002
GO:0010639	negative regulation of organelle organization	BP	137	30	0.0653131
GO:1903902	positive regulation of viral life cycle	BP	36	10	0.0653522
GO:0071364	cellular response to epidermal growth factor stimulus	BP	18	6	0.0655856
GO:0071353	cellular response to interleukin-4	BP	18	6	0.0655856
GO:0090100	positive regulation of transmembrane receptor protein serine/threonine kinase signaling pathway	BP	18	6	0.0655856
GO:0030170	pyridoxal phosphate binding	MF	18	6	0.0655856
GO:0090224	regulation of spindle organization	BP	18	6	0.0655856
GO:0043331	response to dsRNA	BP	18	6	0.0655856
GO:0070279	vitamin B6 binding	MF	18	6	0.0655856
GO:0045786	negative regulation of cell cycle	BP	180	38	0.067551
GO:0008652	cellular amino acid biosynthetic process	BP	27	8	0.0680036
GO:0042306	regulation of protein import into nucleus	BP	27	8	0.0680036
GO:0017069	snRNA binding	MF	27	8	0.0680036
GO:0048523	negative regulation of cellular process	BP	1153	209	0.0681091
GO:0045931	positive regulation of mitotic cell cycle	BP	41	11	0.0683055
GO:0030851	granulocyte differentiation	BP	14	5	0.0693405
GO:0042562	hormone binding	MF	14	5	0.0693405
GO:0016226	iron-sulfur cluster assembly	BP	14	5	0.0693405
GO:0031163	metallo-sulfur cluster assembly	BP	14	5	0.0693405
GO:0051984	positive regulation of chromosome segregation	BP	14	5	0.0693405
GO:0044183	protein folding chaperone	MF	14	5	0.0693405
GO:0042026	protein refolding	BP	14	5	0.0693405
GO:0030071	regulation of mitotic metaphase/anaphase transition	BP	14	5	0.0693405
GO:0042220	response to cocaine	BP	14	5	0.0693405
GO:0042887	amide transmembrane transporter activity	MF	10	4	0.0701035
GO:0050681	androgen receptor binding	MF	10	4	0.0701035
GO:0071359	cellular response to dsRNA	BP	10	4	0.0701035
GO:0071480	cellular response to gamma radiation	BP	10	4	0.0701035
GO:0070911	global genome nucleotide-excision repair	BP	10	4	0.0701035
GO:0022405	hair cycle process	BP	10	4	0.0701035
GO:0001942	hair follicle development	BP	10	4	0.0701035
GO:0075522	IRES-dependent viral translational initiation	BP	10	4	0.0701035
GO:0034709	methylosome	CC	10	4	0.0701035
GO:0007094	mitotic spindle assembly checkpoint	BP	10	4	0.0701035
GO:0071174	mitotic spindle checkpoint	BP	10	4	0.0701035
GO:0022404	molting cycle process	BP	10	4	0.0701035
GO:0046823	negative regulation of nucleocytoplasmic transport	BP	10	4	0.0701035
GO:0000717	nucleotide-excision repair, DNA duplex unwinding	BP	10	4	0.0701035
GO:0015037	peptide disulfide oxidoreductase activity	MF	10	4	0.0701035
GO:1904680	peptide transmembrane transporter activity	MF	10	4	0.0701035
GO:2000767	positive regulation of cytoplasmic translation	BP	10	4	0.0701035
GO:0045740	positive regulation of DNA replication	BP	10	4	0.0701035
GO:1900087	positive regulation of G1/S transition of mitotic cell cycle	BP	10	4	0.0701035
GO:0002082	regulation of oxidative phosphorylation	BP	10	4	0.0701035
GO:0043024	ribosomal small subunit binding	MF	10	4	0.0701035
GO:0071173	spindle assembly checkpoint	BP	10	4	0.0701035
GO:0031577	spindle checkpoint	BP	10	4	0.0701035
GO:0072350	tricarboxylic acid metabolic process	BP	10	4	0.0701035
GO:0044390	ubiquitin-like protein conjugating enzyme binding	MF	10	4	0.0701035
GO:0051783	regulation of nuclear division	BP	46	12	0.0703793
GO:0065007	biological regulation	BP	2578	447	0.0707823
GO:1901293	nucleoside phosphate biosynthetic process	BP	112	25	0.072318
GO:0009165	nucleotide biosynthetic process	BP	112	25	0.072318
GO:0031072	heat shock protein binding	MF	56	14	0.0726179
GO:0002377	immunoglobulin production	BP	32	9	0.0731519
GO:0008296	3'-5'-exodeoxyribonuclease activity	MF	3	2	0.0744066
GO:1990051	activation of protein kinase C activity	BP	3	2	0.0744066
GO:0002191	cap-dependent translational initiation	BP	3	2	0.0744066
GO:0044320	cellular response to leptin stimulus	BP	3	2	0.0744066
GO:0033391	chromatoid body	CC	3	2	0.0744066
GO:0098963	dendritic transport of messenger ribonucleoprotein complex	BP	3	2	0.0744066
GO:0098961	dendritic transport of ribonucleoprotein complex	BP	3	2	0.0744066
GO:0003906	DNA-(apurinic or apyrimidinic site) endonuclease activity	MF	3	2	0.0744066
GO:0032135	DNA insertion or deletion binding	MF	3	2	0.0744066
GO:0003916	DNA topoisomerase activity	MF	3	2	0.0744066
GO:0044547	DNA topoisomerase binding	MF	3	2	0.0744066
GO:0042755	eating behavior	BP	3	2	0.0744066
GO:0035234	ectopic germ cell programmed cell death	BP	3	2	0.0744066
GO:0030942	endoplasmic reticulum signal peptide binding	MF	3	2	0.0744066
GO:0048408	epidermal growth factor binding	MF	3	2	0.0744066
GO:0008190	eukaryotic initiation factor 4E binding	MF	3	2	0.0744066
GO:0005853	eukaryotic translation elongation factor 1 complex	CC	3	2	0.0744066
GO:0035101	FACT complex	CC	3	2	0.0744066
GO:0006106	fumarate metabolic process	BP	3	2	0.0744066
GO:0036093	germ cell proliferation	BP	3	2	0.0744066
GO:0006688	glycosphingolipid biosynthetic process	BP	3	2	0.0744066
GO:0031078	histone deacetylase activity (H3-K14 specific)	MF	3	2	0.0744066
GO:0061676	importin-alpha family protein binding	MF	3	2	0.0744066
GO:0035061	interchromatin granule	CC	3	2	0.0744066
GO:0031573	intra-S DNA damage checkpoint	BP	3	2	0.0744066
GO:0008627	intrinsic apoptotic signaling pathway in response to osmotic stress	BP	3	2	0.0744066
GO:0004449	isocitrate dehydrogenase (NAD+) activity	MF	3	2	0.0744066
GO:0043564	Ku70:Ku80 complex	CC	3	2	0.0744066
GO:0030060	L-malate dehydrogenase activity	MF	3	2	0.0744066
GO:0045713	low-density lipoprotein particle receptor biosynthetic process	BP	3	2	0.0744066
GO:0001554	luteolysis	BP	3	2	0.0744066
GO:0002176	male germ cell proliferation	BP	3	2	0.0744066
GO:0002396	MHC protein complex assembly	BP	3	2	0.0744066
GO:0032404	mismatch repair complex binding	MF	3	2	0.0744066
GO:0030983	mismatched DNA binding	MF	3	2	0.0744066
GO:0000957	mitochondrial RNA catabolic process	BP	3	2	0.0744066
GO:1900864	mitochondrial RNA modification	BP	3	2	0.0744066
GO:0070900	mitochondrial tRNA modification	BP	3	2	0.0744066
GO:0032405	MutLalpha complex binding	MF	3	2	0.0744066
GO:0006491	N-glycan processing	BP	3	2	0.0744066
GO:1990247	N6-methyladenosine-containing RNA binding	MF	3	2	0.0744066
GO:0032041	NAD-dependent histone deacetylase activity (H3-K14 specific)	MF	3	2	0.0744066
GO:1905463	negative regulation of DNA duplex unwinding	BP	3	2	0.0744066
GO:0003407	neural retina development	BP	3	2	0.0744066
GO:0097150	neuronal stem cell population maintenance	BP	3	2	0.0744066
GO:0007000	nucleolus organization	BP	3	2	0.0744066
GO:0016589	NURF complex	CC	3	2	0.0744066
GO:1901978	positive regulation of cell cycle checkpoint	BP	3	2	0.0744066
GO:0045799	positive regulation of chromatin assembly or disassembly	BP	3	2	0.0744066
GO:2000510	positive regulation of dendritic cell chemotaxis	BP	3	2	0.0744066
GO:0031453	positive regulation of heterochromatin assembly	BP	3	2	0.0744066
GO:1904181	positive regulation of membrane depolarization	BP	3	2	0.0744066
GO:1905618	positive regulation of miRNA mediated inhibition of translation	BP	3	2	0.0744066
GO:0051901	positive regulation of mitochondrial depolarization	BP	3	2	0.0744066
GO:0070131	positive regulation of mitochondrial translation	BP	3	2	0.0744066
GO:0060050	positive regulation of protein glycosylation	BP	3	2	0.0744066
GO:0060391	positive regulation of SMAD protein signal transduction	BP	3	2	0.0744066
GO:0019798	procollagen-proline dioxygenase activity	MF	3	2	0.0744066
GO:0010623	programmed cell death involved in cell development	BP	3	2	0.0744066
GO:0006560	proline metabolic process	BP	3	2	0.0744066
GO:0045041	protein import into mitochondrial intermembrane space	BP	3	2	0.0744066
GO:1903715	regulation of aerobic respiration	BP	3	2	0.0744066
GO:2000508	regulation of dendritic cell chemotaxis	BP	3	2	0.0744066
GO:1901535	regulation of DNA demethylation	BP	3	2	0.0744066
GO:0031445	regulation of heterochromatin assembly	BP	3	2	0.0744066
GO:0045714	regulation of low-density lipoprotein particle receptor biosynthetic process	BP	3	2	0.0744066
GO:1905616	regulation of miRNA mediated inhibition of translation	BP	3	2	0.0744066
GO:0000019	regulation of mitotic recombination	BP	3	2	0.0744066
GO:2000434	regulation of protein neddylation	BP	3	2	0.0744066
GO:0043576	regulation of respiratory gaseous exchange	BP	3	2	0.0744066
GO:0044065	regulation of respiratory system process	BP	3	2	0.0744066
GO:2000674	regulation of type B pancreatic cell apoptotic process	BP	3	2	0.0744066
GO:0044321	response to leptin	BP	3	2	0.0744066
GO:0097470	ribbon synapse	CC	3	2	0.0744066
GO:0006404	RNA import into nucleus	BP	3	2	0.0744066
GO:0035368	selenocysteine insertion sequence binding	MF	3	2	0.0744066
GO:0070187	shelterin complex	CC	3	2	0.0744066
GO:0000012	single strand break repair	BP	3	2	0.0744066
GO:0016446	somatic hypermutation of immunoglobulin genes	BP	3	2	0.0744066
GO:0008091	spectrin	CC	3	2	0.0744066
GO:1990935	splicing factor binding	MF	3	2	0.0744066
GO:0072538	T-helper 17 type immune response	BP	3	2	0.0744066
GO:0034455	t-UTP complex	CC	3	2	0.0744066
GO:0061820	telomeric D-loop disassembly	BP	3	2	0.0744066
GO:0090657	telomeric loop disassembly	BP	3	2	0.0744066
GO:0097050	type B pancreatic cell apoptotic process	BP	3	2	0.0744066
GO:1903241	U2-type prespliceosome assembly	BP	3	2	0.0744066
GO:0043531	ADP binding	MF	23	7	0.0752701
GO:0001837	epithelial to mesenchymal transition	BP	23	7	0.0752701
GO:0070125	mitochondrial translational elongation	BP	23	7	0.0752701
GO:1902807	negative regulation of cell cycle G1/S phase transition	BP	23	7	0.0752701
GO:2000059	negative regulation of ubiquitin-dependent protein catabolic process	BP	23	7	0.0752701
GO:0032784	regulation of DNA-templated transcription, elongation	BP	23	7	0.0752701
GO:0043648	dicarboxylic acid metabolic process	BP	37	10	0.0767629
GO:0001503	ossification	BP	77	18	0.0805811
GO:0043038	amino acid activation	BP	28	8	0.0818901
GO:0001099	basal RNA polymerase II transcription machinery binding	MF	28	8	0.0818901
GO:0001098	basal transcription machinery binding	MF	28	8	0.0818901
GO:0009064	glutamine family amino acid metabolic process	BP	28	8	0.0818901
GO:0032355	response to estradiol	BP	28	8	0.0818901
GO:0043039	tRNA aminoacylation	BP	28	8	0.0818901
GO:0006418	tRNA aminoacylation for protein translation	BP	28	8	0.0818901
GO:0016574	histone ubiquitination	BP	19	6	0.082863
GO:1905818	regulation of chromosome separation	BP	19	6	0.082863
GO:0070670	response to interleukin-4	BP	19	6	0.082863
GO:0016529	sarcoplasmic reticulum	CC	19	6	0.082863
GO:1901998	toxin transport	BP	19	6	0.082863
GO:0016234	inclusion body	CC	33	9	0.0863755
GO:0006334	nucleosome assembly	BP	33	9	0.0863755
GO:0090734	site of DNA damage	CC	33	9	0.0863755
GO:0005743	mitochondrial inner membrane	CC	157	33	0.0883999
GO:0098794	postsynapse	CC	141	30	0.0889345
GO:0061077	chaperone-mediated protein folding	BP	38	10	0.0893363
GO:0030518	intracellular steroid hormone receptor signaling pathway	BP	38	10	0.0893363
GO:0033613	activating transcription factor binding	MF	15	5	0.090264
GO:0051213	dioxygenase activity	MF	15	5	0.090264
GO:0061982	meiosis I cell cycle process	BP	15	5	0.090264
GO:0007091	metaphase/anaphase transition of mitotic cell cycle	BP	15	5	0.090264
GO:0005849	mRNA cleavage factor complex	CC	15	5	0.090264
GO:0051059	NF-kappaB binding	MF	15	5	0.090264
GO:0008139	nuclear localization sequence binding	MF	15	5	0.090264
GO:0051785	positive regulation of nuclear division	BP	15	5	0.090264
GO:1902099	regulation of metaphase/anaphase transition of cell cycle	BP	15	5	0.090264
GO:0010965	regulation of mitotic sister chromatid separation	BP	15	5	0.090264
GO:0016447	somatic recombination of immunoglobulin gene segments	BP	15	5	0.090264
GO:0005685	U1 snRNP	CC	15	5	0.090264
GO:0051301	cell division	BP	179	37	0.0907895
GO:0000779	condensed chromosome, centromeric region	CC	43	11	0.0911835
GO:0034708	methyltransferase complex	CC	43	11	0.0911835
GO:0007088	regulation of mitotic nuclear division	BP	43	11	0.0911835
GO:0009451	RNA modification	BP	43	11	0.0911835
GO:0006119	oxidative phosphorylation	BP	68	16	0.0913139
GO:0000794	condensed nuclear chromosome	CC	24	7	0.0916383
GO:1902930	regulation of alcohol biosynthetic process	BP	24	7	0.0916383
GO:0051881	regulation of mitochondrial membrane potential	BP	24	7	0.0916383
GO:0000387	spliceosomal snRNP assembly	BP	24	7	0.0916383
GO:0072655	establishment of protein localization to mitochondrion	BP	58	14	0.092509
GO:0007006	mitochondrial membrane organization	BP	58	14	0.092509
GO:1903578	regulation of ATP metabolic process	BP	53	13	0.0925947
GO:1902652	secondary alcohol metabolic process	BP	53	13	0.0925947
GO:0010948	negative regulation of cell cycle process	BP	115	25	0.0930568
GO:0007346	regulation of mitotic cell cycle	BP	196	40	0.0947468
GO:0051246	regulation of protein metabolic process	BP	768	141	0.095156
GO:0004536	deoxyribonuclease activity	MF	11	4	0.0960986
GO:0006536	glutamate metabolic process	BP	11	4	0.0960986
GO:0010390	histone monoubiquitination	BP	11	4	0.0960986
GO:0097421	liver regeneration	BP	11	4	0.0960986
GO:0008327	methyl-CpG binding	MF	11	4	0.0960986
GO:1905819	negative regulation of chromosome separation	BP	11	4	0.0960986
GO:1902100	negative regulation of metaphase/anaphase transition of cell cycle	BP	11	4	0.0960986
GO:0045841	negative regulation of mitotic metaphase/anaphase transition	BP	11	4	0.0960986
GO:2000816	negative regulation of mitotic sister chromatid separation	BP	11	4	0.0960986
GO:1903427	negative regulation of reactive oxygen species biosynthetic process	BP	11	4	0.0960986
GO:0098799	outer mitochondrial membrane protein complex	CC	11	4	0.0960986
GO:0032986	protein-DNA complex disassembly	BP	11	4	0.0960986
GO:0046933	proton-transporting ATP synthase activity, rotational mechanism	MF	11	4	0.0960986
GO:0006111	regulation of gluconeogenesis	BP	11	4	0.0960986
GO:0006356	regulation of transcription by RNA polymerase I	BP	11	4	0.0960986
GO:0039529	RIG-I signaling pathway	BP	11	4	0.0960986
GO:0098773	skin epidermis development	BP	11	4	0.0960986
GO:0005732	small nucleolar ribonucleoprotein complex	CC	11	4	0.0960986
GO:0000244	spliceosomal tri-snRNP complex assembly	BP	11	4	0.0960986
GO:0006103	2-oxoglutarate metabolic process	BP	7	3	0.0962747
GO:0044295	axonal growth cone	CC	7	3	0.0962747
GO:0006576	cellular biogenic amine metabolic process	BP	7	3	0.0962747
GO:0061684	chaperone-mediated autophagy	BP	7	3	0.0962747
GO:0034061	DNA polymerase activity	MF	7	3	0.0962747
GO:0042575	DNA polymerase complex	CC	7	3	0.0962747
GO:0007549	dosage compensation	BP	7	3	0.0962747
GO:0071712	ER-associated misfolded protein catabolic process	BP	7	3	0.0962747
GO:0043189	H4/H2A histone acetyltransferase complex	CC	7	3	0.0962747
GO:0070932	histone H3 deacetylation	BP	7	3	0.0962747
GO:0005763	mitochondrial small ribosomal subunit	CC	7	3	0.0962747
GO:0071565	nBAF complex	CC	7	3	0.0962747
GO:0045738	negative regulation of DNA repair	BP	7	3	0.0962747
GO:0035267	NuA4 histone acetyltransferase complex	CC	7	3	0.0962747
GO:0044615	nuclear pore nuclear basket	CC	7	3	0.0962747
GO:0000314	organellar small ribosomal subunit	CC	7	3	0.0962747
GO:0034501	protein localization to kinetochore	BP	7	3	0.0962747
GO:0010984	regulation of lipoprotein particle clearance	BP	7	3	0.0962747
GO:0048641	regulation of skeletal muscle tissue development	BP	7	3	0.0962747
GO:1990825	sequence-specific mRNA binding	MF	7	3	0.0962747
GO:0009070	serine family amino acid biosynthetic process	BP	7	3	0.0962747
GO:0002360	T cell lineage commitment	BP	7	3	0.0962747
GO:0070525	tRNA threonylcarbamoyladenosine metabolic process	BP	7	3	0.0962747
GO:0046784	viral mRNA export from host cell nucleus	BP	7	3	0.0962747
GO:0042752	regulation of circadian rhythm	BP	29	8	0.097327
GO:0045893	positive regulation of transcription, DNA-templated	BP	296	58	0.098071
GO:0007051	spindle organization	BP	69	16	0.101399
GO:0070828	heterochromatin organization	BP	20	6	0.102409
GO:0030520	intracellular estrogen receptor signaling pathway	BP	20	6	0.102409
GO:0016705	oxidoreductase activity, acting on paired donors, with incorporation or reduction of molecular oxygen	MF	20	6	0.102409
GO:0051289	protein homotetramerization	BP	20	6	0.102409
GO:1903844	regulation of cellular response to transforming growth factor beta stimulus	BP	20	6	0.102409
GO:0045540	regulation of cholesterol biosynthetic process	BP	20	6	0.102409
GO:0106118	regulation of sterol biosynthetic process	BP	20	6	0.102409
GO:0017015	regulation of transforming growth factor beta receptor signaling pathway	BP	20	6	0.102409
GO:0010332	response to gamma radiation	BP	20	6	0.102409
GO:0000993	RNA polymerase II complex binding	MF	20	6	0.102409
GO:0006399	tRNA metabolic process	BP	64	15	0.102629
GO:0006368	transcription elongation from RNA polymerase II promoter	BP	39	10	0.103074
GO:0051606	detection of stimulus	BP	49	12	0.104508
GO:0060548	negative regulation of cell death	BP	287	56	0.109035
GO:0016835	carbon-oxygen lyase activity	MF	25	7	0.109832
GO:0051851	modulation by host of symbiont process	BP	25	7	0.109832
GO:0050792	regulation of viral process	BP	96	21	0.110872
GO:0042493	response to drug	BP	112	24	0.11168
GO:1903900	regulation of viral life cycle	BP	65	15	0.113918
GO:0030521	androgen receptor signaling pathway	BP	16	5	0.114046
GO:0006977	DNA damage response, signal transduction by p53 class mediator resulting in cell cycle arrest	BP	16	5	0.114046
GO:0002381	immunoglobulin production involved in immunoglobulin mediated immune response	BP	16	5	0.114046
GO:0044784	metaphase/anaphase transition of cell cycle	BP	16	5	0.114046
GO:0090101	negative regulation of transmembrane receptor protein serine/threonine kinase signaling pathway	BP	16	5	0.114046
GO:0018196	peptidyl-asparagine modification	BP	16	5	0.114046
GO:0018279	protein N-linked glycosylation via asparagine	BP	16	5	0.114046
GO:0016233	telomere capping	BP	16	5	0.114046
GO:0008630	intrinsic apoptotic signaling pathway in response to DNA damage	BP	30	8	0.114291
GO:0033866	nucleoside bisphosphate biosynthetic process	BP	30	8	0.114291
GO:0034033	purine nucleoside bisphosphate biosynthetic process	BP	30	8	0.114291
GO:0034030	ribonucleoside bisphosphate biosynthetic process	BP	30	8	0.114291
GO:0070585	protein localization to mitochondrion	BP	60	14	0.115491
GO:0000792	heterochromatin	CC	35	9	0.116797
GO:0019842	vitamin binding	MF	35	9	0.116797
GO:0033157	regulation of intracellular protein transport	BP	102	22	0.117468
GO:0071478	cellular response to radiation	BP	50	12	0.11774
GO:0034101	erythrocyte homeostasis	BP	40	10	0.117964
GO:0075733	intracellular transport of virus	BP	40	10	0.117964
GO:0070085	glycosylation	BP	45	11	0.118191
GO:0035821	modulation of process of other organism	BP	45	11	0.118191
GO:0007548	sex differentiation	BP	45	11	0.118191
GO:0018205	peptidyl-lysine modification	BP	113	24	0.120536
GO:0070201	regulation of establishment of protein localization	BP	206	41	0.123133
GO:0016575	histone deacetylation	BP	21	6	0.124133
GO:0000470	maturation of LSU-rRNA	BP	21	6	0.124133
GO:0042307	positive regulation of protein import into nucleus	BP	21	6	0.124133
GO:0005080	protein kinase C binding	MF	21	6	0.124133
GO:0016528	sarcoplasm	CC	21	6	0.124133
GO:0002200	somatic diversification of immune receptors	BP	21	6	0.124133
GO:0008023	transcription elongation factor complex	CC	21	6	0.124133
GO:0006400	tRNA modification	BP	21	6	0.124133
GO:0039528	cytoplasmic pattern recognition receptor signaling pathway in response to virus	BP	12	4	0.125888
GO:1902562	H4 histone acetyltransferase complex	CC	12	4	0.125888
GO:0042633	hair cycle	BP	12	4	0.125888
GO:0005753	mitochondrial proton-transporting ATP synthase complex	CC	12	4	0.125888
GO:0019048	modulation by virus of host process	BP	12	4	0.125888
GO:0042303	molting cycle	BP	12	4	0.125888
GO:0045839	negative regulation of mitotic nuclear division	BP	12	4	0.125888
GO:0033048	negative regulation of mitotic sister chromatid segregation	BP	12	4	0.125888
GO:0006999	nuclear pore organization	BP	12	4	0.125888
GO:0045259	proton-transporting ATP synthase complex	CC	12	4	0.125888
GO:0015252	proton channel activity	MF	12	4	0.125888
GO:2000772	regulation of cellular senescence	BP	12	4	0.125888
GO:1902229	regulation of intrinsic apoptotic signaling pathway in response to DNA damage	BP	12	4	0.125888
GO:1902175	regulation of oxidative stress-induced intrinsic apoptotic signaling pathway	BP	12	4	0.125888
GO:0002931	response to ischemia	BP	12	4	0.125888
GO:0048524	positive regulation of viral process	BP	61	14	0.128136
GO:0043467	regulation of generation of precursor metabolites and energy	BP	61	14	0.128136
GO:0016874	ligase activity	MF	82	18	0.12952
GO:0032781	positive regulation of ATPase activity	BP	26	7	0.129788
GO:0006970	response to osmotic stress	BP	26	7	0.129788
GO:0006415	translational termination	BP	26	7	0.129788
GO:0005658	alpha DNA polymerase:primase complex	CC	4	2	0.132529
GO:0006853	carnitine shuttle	BP	4	2	0.132529
GO:0043373	CD4-positive, alpha-beta T cell lineage commitment	BP	4	2	0.132529
GO:0023035	CD40 signaling pathway	BP	4	2	0.132529
GO:0060795	cell fate commitment involved in formation of primary germ layer	BP	4	2	0.132529
GO:0021846	cell proliferation in forebrain	BP	4	2	0.132529
GO:0071475	cellular hyperosmotic salinity response	BP	4	2	0.132529
GO:1990416	cellular response to brain-derived neurotrophic factor stimulus	BP	4	2	0.132529
GO:0035457	cellular response to interferon-alpha	BP	4	2	0.132529
GO:0071287	cellular response to manganese ion	BP	4	2	0.132529
GO:0036513	Derlin-1 retrotranslocation complex	CC	4	2	0.132529
GO:0001711	endodermal cell fate commitment	BP	4	2	0.132529
GO:1904380	endoplasmic reticulum mannose trimming	BP	4	2	0.132529
GO:0004529	exodeoxyribonuclease activity	MF	4	2	0.132529
GO:0016895	exodeoxyribonuclease activity, producing 5'-phosphomonoesters	MF	4	2	0.132529
GO:0044806	G-quadruplex DNA unwinding	BP	4	2	0.132529
GO:0060293	germ plasm	CC	4	2	0.132529
GO:0090166	Golgi disassembly	BP	4	2	0.132529
GO:1990226	histone methyltransferase binding	MF	4	2	0.132529
GO:0005179	hormone activity	MF	4	2	0.132529
GO:0042025	host cell nucleus	CC	4	2	0.132529
GO:0033648	host intracellular membrane-bounded organelle	CC	4	2	0.132529
GO:0033647	host intracellular organelle	CC	4	2	0.132529
GO:0042538	hyperosmotic salinity response	BP	4	2	0.132529
GO:0070106	interleukin-27-mediated signaling pathway	BP	4	2	0.132529
GO:0070757	interleukin-35-mediated signaling pathway	BP	4	2	0.132529
GO:0010216	maintenance of DNA methylation	BP	4	2	0.132529
GO:0016615	malate dehydrogenase activity	MF	4	2	0.132529
GO:0006108	malate metabolic process	BP	4	2	0.132529
GO:0042256	mature ribosome assembly	BP	4	2	0.132529
GO:0110156	methylguanosine-cap decapping	BP	4	2	0.132529
GO:0032042	mitochondrial DNA metabolic process	BP	4	2	0.132529
GO:0006312	mitotic recombination	BP	4	2	0.132529
GO:0017136	NAD-dependent histone deacetylase activity	MF	4	2	0.132529
GO:0043922	negative regulation by host of viral transcription	BP	4	2	0.132529
GO:0060766	negative regulation of androgen receptor signaling pathway	BP	4	2	0.132529
GO:0032780	negative regulation of ATPase activity	BP	4	2	0.132529
GO:0033147	negative regulation of intracellular estrogen receptor signaling pathway	BP	4	2	0.132529
GO:1900121	negative regulation of receptor binding	BP	4	2	0.132529
GO:0014029	neural crest formation	BP	4	2	0.132529
GO:0030235	nitric-oxide synthase regulator activity	MF	4	2	0.132529
GO:0019908	nuclear cyclin-dependent protein kinase holoenzyme complex	CC	4	2	0.132529
GO:0097165	nuclear stress granule	CC	4	2	0.132529
GO:0032356	oxidized DNA binding	MF	4	2	0.132529
GO:0032357	oxidized purine DNA binding	MF	4	2	0.132529
GO:0043186	P granule	CC	4	2	0.132529
GO:0031543	peptidyl-proline dioxygenase activity	MF	4	2	0.132529
GO:0044829	positive regulation by host of viral genome replication	BP	4	2	0.132529
GO:0051987	positive regulation of attachment of spindle microtubules to kinetochore	BP	4	2	0.132529
GO:0032077	positive regulation of deoxyribonuclease activity	BP	4	2	0.132529
GO:0043517	positive regulation of DNA damage response, signal transduction by p53 class mediator	BP	4	2	0.132529
GO:0033235	positive regulation of protein sumoylation	BP	4	2	0.132529
GO:0036003	positive regulation of transcription from RNA polymerase II promoter in response to stress	BP	4	2	0.132529
GO:0036508	protein alpha-1,2-demannosylation	BP	4	2	0.132529
GO:0036507	protein demannosylation	BP	4	2	0.132529
GO:0032554	purine deoxyribonucleotide binding	MF	4	2	0.132529
GO:1900221	regulation of amyloid-beta clearance	BP	4	2	0.132529
GO:0106049	regulation of cellular response to osmotic stress	BP	4	2	0.132529
GO:0010847	regulation of chromatin assembly	BP	4	2	0.132529
GO:1905462	regulation of DNA duplex unwinding	BP	4	2	0.132529
GO:0140212	regulation of long-chain fatty acid import into cell	BP	4	2	0.132529
GO:0033262	regulation of nuclear cell cycle DNA replication	BP	4	2	0.132529
GO:0060049	regulation of protein glycosylation	BP	4	2	0.132529
GO:0047484	regulation of response to osmotic stress	BP	4	2	0.132529
GO:2000036	regulation of stem cell population maintenance	BP	4	2	0.132529
GO:1902947	regulation of tau-protein kinase activity	BP	4	2	0.132529
GO:0033198	response to ATP	BP	4	2	0.132529
GO:0000055	ribosomal large subunit export from nucleus	BP	4	2	0.132529
GO:0003964	RNA-directed DNA polymerase activity	MF	4	2	0.132529
GO:0110154	RNA decapping	BP	4	2	0.132529
GO:0050733	RS domain binding	MF	4	2	0.132529
GO:1904047	S-adenosyl-L-methionine binding	MF	4	2	0.132529
GO:0090666	scaRNA localization to Cajal body	BP	4	2	0.132529
GO:0001514	selenocysteine incorporation	BP	4	2	0.132529
GO:0002566	somatic diversification of immune receptors via somatic mutation	BP	4	2	0.132529
GO:0061827	sperm head	CC	4	2	0.132529
GO:0019789	SUMO transferase activity	MF	4	2	0.132529
GO:0002295	T-helper cell lineage commitment	BP	4	2	0.132529
GO:0003720	telomerase activity	MF	4	2	0.132529
GO:1905323	telomerase holoenzyme complex assembly	BP	4	2	0.132529
GO:0043247	telomere maintenance in response to DNA damage	BP	4	2	0.132529
GO:0005744	TIM23 mitochondrial import inner membrane translocase complex	CC	4	2	0.132529
GO:0000972	transcription-dependent tethering of RNA polymerase II gene DNA at nuclear periphery	BP	4	2	0.132529
GO:0006451	translational readthrough	BP	4	2	0.132529
GO:0099116	tRNA 5'-end processing	BP	4	2	0.132529
GO:0030620	U2 snRNA binding	MF	4	2	0.132529
GO:0005683	U7 snRNP	CC	4	2	0.132529
GO:0075732	viral penetration into host nucleus	BP	4	2	0.132529
GO:0071987	WD40-repeat domain binding	MF	4	2	0.132529
GO:0016569	covalent chromatin modification	BP	136	28	0.133182
GO:0043066	negative regulation of apoptotic process	BP	252	49	0.133215
GO:0000777	condensed chromosome kinetochore	CC	36	9	0.133945
GO:0051702	interaction with symbiont	BP	36	9	0.133945
GO:0032481	positive regulation of type I interferon production	BP	36	9	0.133945
GO:0051225	spindle assembly	BP	41	10	0.133983
GO:0043401	steroid hormone mediated signaling pathway	BP	41	10	0.133983
GO:0046794	transport of virus	BP	41	10	0.133983
GO:0009068	aspartate family amino acid catabolic process	BP	8	3	0.135554
GO:0004520	endodeoxyribonuclease activity	MF	8	3	0.135554
GO:1902001	fatty acid transmembrane transport	BP	8	3	0.135554
GO:0035825	homologous recombination	BP	8	3	0.135554
GO:0097346	INO80-type complex	CC	8	3	0.135554
GO:1903579	negative regulation of ATP metabolic process	BP	8	3	0.135554
GO:0001953	negative regulation of cell-matrix adhesion	BP	8	3	0.135554
GO:0062033	positive regulation of mitotic sister chromatid segregation	BP	8	3	0.135554
GO:0032968	positive regulation of transcription elongation from RNA polymerase II promoter	BP	8	3	0.135554
GO:0018126	protein hydroxylation	BP	8	3	0.135554
GO:0071459	protein localization to chromosome, centromeric region	BP	8	3	0.135554
GO:0007131	reciprocal meiotic recombination	BP	8	3	0.135554
GO:0032070	regulation of deoxyribonuclease activity	BP	8	3	0.135554
GO:0045616	regulation of keratinocyte differentiation	BP	8	3	0.135554
GO:0030808	regulation of nucleotide biosynthetic process	BP	8	3	0.135554
GO:1900371	regulation of purine nucleotide biosynthetic process	BP	8	3	0.135554
GO:0035455	response to interferon-alpha	BP	8	3	0.135554
GO:0009651	response to salt stress	BP	8	3	0.135554
GO:0042974	retinoic acid receptor binding	MF	8	3	0.135554
GO:0000054	ribosomal subunit export from nucleus	BP	8	3	0.135554
GO:0033750	ribosome localization	BP	8	3	0.135554
GO:0071428	rRNA-containing ribonucleoprotein complex export from nucleus	BP	8	3	0.135554
GO:0019042	viral latency	BP	8	3	0.135554
GO:0043069	negative regulation of programmed cell death	BP	258	50	0.135843
GO:2001233	regulation of apoptotic signaling pathway	BP	131	27	0.137088
GO:0019866	organelle inner membrane	CC	175	35	0.138739
GO:0060590	ATPase regulator activity	MF	17	5	0.140474
GO:0071470	cellular response to osmotic stress	BP	17	5	0.140474
GO:0006984	ER-nucleus signaling pathway	BP	17	5	0.140474
GO:0051306	mitotic sister chromatid separation	BP	17	5	0.140474
GO:0005720	nuclear heterochromatin	CC	17	5	0.140474
GO:0032268	regulation of cellular protein metabolic process	BP	723	131	0.142546
GO:0007050	cell cycle arrest	BP	57	13	0.144328
GO:0016570	histone modification	BP	132	27	0.146431
GO:0071383	cellular response to steroid hormone stimulus	BP	52	12	0.146923
GO:0045815	positive regulation of gene expression, epigenetic	BP	22	6	0.147898
GO:1904591	positive regulation of protein import	BP	22	6	0.147898
GO:0005876	spindle microtubule	CC	22	6	0.147898
GO:0016043	cellular component organization	BP	1697	296	0.149278
GO:1902579	multi-organism localization	BP	42	10	0.151094
GO:0044766	multi-organism transport	BP	42	10	0.151094
GO:0006458	'de novo' protein folding	BP	27	7	0.151412
GO:0030330	DNA damage response, signal transduction by p53 class mediator	BP	27	7	0.151412
GO:0006476	protein deacetylation	BP	27	7	0.151412
GO:0090575	RNA polymerase II transcription regulator complex	CC	27	7	0.151412
GO:0097526	spliceosomal tri-snRNP complex	CC	27	7	0.151412
GO:0046540	U4/U6 x U5 tri-snRNP complex	CC	27	7	0.151412
GO:1901605	alpha-amino acid metabolic process	BP	68	15	0.152004
GO:0016573	histone acetylation	BP	37	9	0.152325
GO:0005758	mitochondrial intermembrane space	CC	37	9	0.152325
GO:0042770	signal transduction in response to DNA damage	BP	37	9	0.152325
GO:0071482	cellular response to light stimulus	BP	32	8	0.1526
GO:1903051	negative regulation of proteolysis involved in cellular protein catabolic process	BP	32	8	0.1526
GO:0043168	anion binding	MF	860	154	0.155253
GO:0007005	mitochondrion organization	BP	194	38	0.158007
GO:0034198	cellular response to amino acid starvation	BP	13	4	0.158989
GO:0051294	establishment of spindle orientation	BP	13	4	0.158989
GO:0035145	exon-exon junction complex	CC	13	4	0.158989
GO:0045190	isotype switching	BP	13	4	0.158989
GO:0007127	meiosis I	BP	13	4	0.158989
GO:0042288	MHC class I protein binding	MF	13	4	0.158989
GO:0006851	mitochondrial calcium ion transmembrane transport	BP	13	4	0.158989
GO:0051985	negative regulation of chromosome segregation	BP	13	4	0.158989
GO:0051784	negative regulation of nuclear division	BP	13	4	0.158989
GO:0033046	negative regulation of sister chromatid segregation	BP	13	4	0.158989
GO:0009226	nucleotide-sugar biosynthetic process	BP	13	4	0.158989
GO:0046931	pore complex assembly	BP	13	4	0.158989
GO:0090169	regulation of spindle assembly	BP	13	4	0.158989
GO:0033574	response to testosterone	BP	13	4	0.158989
GO:0000339	RNA cap binding	MF	13	4	0.158989
GO:0019005	SCF ubiquitin ligase complex	CC	13	4	0.158989
GO:0002208	somatic diversification of immunoglobulins involved in immune response	BP	13	4	0.158989
GO:0002204	somatic recombination of immunoglobulin genes involved in immune response	BP	13	4	0.158989
GO:0040029	regulation of gene expression, epigenetic	BP	58	13	0.159298
GO:0031966	mitochondrial membrane	CC	228	44	0.161625
GO:0016853	isomerase activity	MF	74	16	0.16166
GO:0043903	regulation of symbiotic process	BP	101	21	0.163481
GO:0008659	(3R)-hydroxymyristoyl-[acyl-carrier-protein] dehydratase activity	MF	1	1	0.167154
GO:0004313	[acyl-carrier-protein] S-acetyltransferase activity	MF	1	1	0.167154
GO:0004314	[acyl-carrier-protein] S-malonyltransferase activity	MF	1	1	0.167154
GO:0033679	3'-5' DNA/RNA helicase activity	MF	1	1	0.167154
GO:0034458	3'-5' RNA helicase activity	MF	1	1	0.167154
GO:0050428	3'-phosphoadenosine 5'-phosphosulfate biosynthetic process	BP	1	1	0.167154
GO:0047015	3-hydroxy-2-methylbutyryl-CoA dehydrogenase activity	MF	1	1	0.167154
GO:0019171	3-hydroxyacyl-[acyl-carrier-protein] dehydratase activity	MF	1	1	0.167154
GO:0008693	3-hydroxydecanoyl-[acyl-carrier-protein] dehydratase activity	MF	1	1	0.167154
GO:0047451	3-hydroxyoctanoyl-[acyl-carrier-protein] dehydratase activity	MF	1	1	0.167154
GO:0004317	3-hydroxypalmitoyl-[acyl-carrier-protein] dehydratase activity	MF	1	1	0.167154
GO:0102131	3-oxo-glutaryl-[acp] methyl ester reductase activity	MF	1	1	0.167154
GO:0102132	3-oxo-pimeloyl-[acp] methyl ester reductase activity	MF	1	1	0.167154
GO:0004316	3-oxoacyl-[acyl-carrier-protein] reductase (NADPH) activity	MF	1	1	0.167154
GO:0004315	3-oxoacyl-[acyl-carrier-protein] synthase activity	MF	1	1	0.167154
GO:0102490	8-oxo-dGTP phosphohydrolase activity	MF	1	1	0.167154
GO:0003989	acetyl-CoA carboxylase activity	MF	1	1	0.167154
GO:0016590	ACF complex	CC	1	1	0.167154
GO:0031247	actin rod assembly	BP	1	1	0.167154
GO:0016297	acyl-[acyl-carrier-protein] hydrolase activity	MF	1	1	0.167154
GO:0015207	adenine transmembrane transporter activity	MF	1	1	0.167154
GO:0004013	adenosylhomocysteinase activity	MF	1	1	0.167154
GO:0004020	adenylylsulfate kinase activity	MF	1	1	0.167154
GO:0103046	alanylglutamate dipeptidase activity	MF	1	1	0.167154
GO:0003905	alkylbase DNA N-glycosylase activity	MF	1	1	0.167154
GO:0090600	alpha-1,3-glucosidase activity	MF	1	1	0.167154
GO:0031694	alpha-2A adrenergic receptor binding	MF	1	1	0.167154
GO:0080144	amino acid homeostasis	BP	1	1	0.167154
GO:0019202	amino acid kinase activity	MF	1	1	0.167154
GO:0055048	anastral spindle assembly	BP	1	1	0.167154
GO:0048532	anatomical structure arrangement	BP	1	1	0.167154
GO:0097065	anterior head development	BP	1	1	0.167154
GO:0099087	anterograde axonal transport of messenger ribonucleoprotein complex	BP	1	1	0.167154
GO:0061831	apical ectoplasmic specialization	CC	1	1	0.167154
GO:0034186	apolipoprotein A-I binding	MF	1	1	0.167154
GO:0071839	apoptotic process in bone marrow cell	BP	1	1	0.167154
GO:0019544	arginine catabolic process to glutamate	BP	1	1	0.167154
GO:0019493	arginine catabolic process to proline	BP	1	1	0.167154
GO:0010121	arginine catabolic process to proline via ornithine	BP	1	1	0.167154
GO:0015105	arsenite transmembrane transporter activity	MF	1	1	0.167154
GO:0015700	arsenite transport	BP	1	1	0.167154
GO:0097450	astrocyte end-foot	CC	1	1	0.167154
GO:0003401	axis elongation	BP	1	1	0.167154
GO:0030673	axolemma	CC	1	1	0.167154
GO:0099088	axonal transport of messenger ribonucleoprotein complex	BP	1	1	0.167154
GO:0002326	B cell lineage commitment	BP	1	1	0.167154
GO:0006286	base-excision repair, base-free sugar-phosphate removal	BP	1	1	0.167154
GO:0048149	behavioral response to ethanol	BP	1	1	0.167154
GO:0062064	box C/D snoRNP complex binding	MF	1	1	0.167154
GO:0062065	box H/ACA snoRNP complex binding	MF	1	1	0.167154
GO:0004084	branched-chain-amino-acid transaminase activity	MF	1	1	0.167154
GO:1990298	bub1-bub3 complex	CC	1	1	0.167154
GO:0000254	C-4 methylsterol oxidase activity	MF	1	1	0.167154
GO:0033186	CAF-1 complex	CC	1	1	0.167154
GO:0030576	Cajal body organization	BP	1	1	0.167154
GO:0050429	calcium-dependent phospholipase C activity	MF	1	1	0.167154
GO:0086039	calcium-transporting ATPase activity involved in regulation of cardiac muscle cell membrane potential	MF	1	1	0.167154
GO:1990034	calcium ion export across plasma membrane	BP	1	1	0.167154
GO:0005432	calcium:sodium antiporter activity	MF	1	1	0.167154
GO:0009756	carbohydrate mediated signaling	BP	1	1	0.167154
GO:1902294	cell cycle DNA replication termination	BP	1	1	0.167154
GO:0042402	cellular biogenic amine catabolic process	BP	1	1	0.167154
GO:0072717	cellular response to actinomycin D	BP	1	1	0.167154
GO:1904045	cellular response to aldosterone	BP	1	1	0.167154
GO:0070417	cellular response to cold	BP	1	1	0.167154
GO:0071409	cellular response to cycloheximide	BP	1	1	0.167154
GO:0097398	cellular response to interleukin-17	BP	1	1	0.167154
GO:0071389	cellular response to mineralocorticoid stimulus	BP	1	1	0.167154
GO:1905795	cellular response to puromycin	BP	1	1	0.167154
GO:0072715	cellular response to selenite ion	BP	1	1	0.167154
GO:1904117	cellular response to vasopressin	BP	1	1	0.167154
GO:0008120	ceramide glucosyltransferase activity	MF	1	1	0.167154
GO:0021589	cerebellum structural organization	BP	1	1	0.167154
GO:1904764	chaperone-mediated autophagy translocation complex disassembly	BP	1	1	0.167154
GO:0061741	chaperone-mediated protein transport involved in chaperone-mediated autophagy	BP	1	1	0.167154
GO:0072566	chemokine (C-X-C motif) ligand 1 production	BP	1	1	0.167154
GO:0008709	cholate 7-alpha-dehydrogenase activity	MF	1	1	0.167154
GO:0042426	choline catabolic process	BP	1	1	0.167154
GO:0019695	choline metabolic process	BP	1	1	0.167154
GO:0072356	chromosome passenger complex localization to kinetochore	BP	1	1	0.167154
GO:0034506	chromosome, centromeric core domain	CC	1	1	0.167154
GO:0002439	chronic inflammatory response to antigenic stimulus	BP	1	1	0.167154
GO:0140078	class I DNA-(apurinic or apyrimidinic site) endonuclease activity	MF	1	1	0.167154
GO:1990833	clathrin-uncoating ATPase activity	MF	1	1	0.167154
GO:0006055	CMP-N-acetylneuraminate biosynthetic process	BP	1	1	0.167154
GO:0046381	CMP-N-acetylneuraminate metabolic process	BP	1	1	0.167154
GO:0070052	collagen V binding	MF	1	1	0.167154
GO:0001850	complement component C3a binding	MF	1	1	0.167154
GO:0061830	concave side of sperm head	CC	1	1	0.167154
GO:0060026	convergent extension	BP	1	1	0.167154
GO:0060028	convergent extension involved in axis elongation	BP	1	1	0.167154
GO:0055028	cortical microtubule	CC	1	1	0.167154
GO:0034651	cortisol biosynthetic process	BP	1	1	0.167154
GO:0034650	cortisol metabolic process	BP	1	1	0.167154
GO:0002135	CTP binding	MF	1	1	0.167154
GO:0043273	CTPase activity	MF	1	1	0.167154
GO:0032437	cuticular plate	CC	1	1	0.167154
GO:0035438	cyclic-di-GMP binding	MF	1	1	0.167154
GO:0061507	cyclic-GMP-AMP binding	MF	1	1	0.167154
GO:0018063	cytochrome c-heme linkage	BP	1	1	0.167154
GO:1905720	cytoplasmic microtubule bundle	CC	1	1	0.167154
GO:0002182	cytoplasmic translational elongation	BP	1	1	0.167154
GO:0102008	cytosolic dipeptidase activity	MF	1	1	0.167154
GO:0102485	dATP phosphohydrolase activity	MF	1	1	0.167154
GO:0044609	DBIRD complex	CC	1	1	0.167154
GO:0102486	dCTP phosphohydrolase activity	MF	1	1	0.167154
GO:0031087	deadenylation-independent decapping of nuclear-transcribed mRNA	BP	1	1	0.167154
GO:0097506	deaminated base DNA N-glycosylase activity	MF	1	1	0.167154
GO:0050614	delta24-sterol reductase activity	MF	1	1	0.167154
GO:0000246	delta24(24-1) sterol reductase activity	MF	1	1	0.167154
GO:0051750	delta3,5-delta2,4-dienoyl-CoA isomerase activity	MF	1	1	0.167154
GO:0004140	dephospho-CoA kinase activity	MF	1	1	0.167154
GO:0045007	depurination	BP	1	1	0.167154
GO:0032567	dGTP binding	MF	1	1	0.167154
GO:0102491	dGTP phosphohydrolase activity	MF	1	1	0.167154
GO:0008832	dGTPase activity	MF	1	1	0.167154
GO:0102769	dihydroceramide glucosyltransferase activity	MF	1	1	0.167154
GO:0004146	dihydrofolate reductase activity	MF	1	1	0.167154
GO:0004149	dihydrolipoyllysine-residue succinyltransferase activity	MF	1	1	0.167154
GO:0035410	dihydrotestosterone 17-beta-dehydrogenase activity	MF	1	1	0.167154
GO:0050992	dimethylallyl diphosphate biosynthetic process	BP	1	1	0.167154
GO:0050993	dimethylallyl diphosphate metabolic process	BP	1	1	0.167154
GO:0008725	DNA-3-methyladenine glycosylase activity	MF	1	1	0.167154
GO:0043733	DNA-3-methylbase glycosylase activity	MF	1	1	0.167154
GO:0052822	DNA-3-methylguanine glycosylase activity	MF	1	1	0.167154
GO:0052821	DNA-7-methyladenine glycosylase activity	MF	1	1	0.167154
GO:0043916	DNA-7-methylguanine glycosylase activity	MF	1	1	0.167154
GO:0043734	DNA-N1-methyladenine dioxygenase activity	MF	1	1	0.167154
GO:0039695	DNA-templated viral transcription	BP	1	1	0.167154
GO:0030592	DNA ADP-ribosylation	BP	1	1	0.167154
GO:0035514	DNA demethylase activity	MF	1	1	0.167154
GO:0098502	DNA dephosphorylation	BP	1	1	0.167154
GO:0045027	DNA end binding	MF	1	1	0.167154
GO:0042023	DNA endoreduplication	BP	1	1	0.167154
GO:0015074	DNA integration	BP	1	1	0.167154
GO:0030337	DNA polymerase processivity factor activity	MF	1	1	0.167154
GO:0044796	DNA polymerase processivity factor complex	CC	1	1	0.167154
GO:0031261	DNA replication preinitiation complex	CC	1	1	0.167154
GO:0045004	DNA replication proofreading	BP	1	1	0.167154
GO:0006274	DNA replication termination	BP	1	1	0.167154
GO:0033567	DNA replication, Okazaki fragment processing	BP	1	1	0.167154
GO:0072587	DNA topoisomerase type II (double strand cut, ATP-hydrolyzing) activator activity	MF	1	1	0.167154
GO:0009330	DNA topoisomerase type II (double strand cut, ATP-hydrolyzing) complex	CC	1	1	0.167154
GO:0072586	DNA topoisomerase type II (double strand cut, ATP-hydrolyzing) regulator activity	MF	1	1	0.167154
GO:0015616	DNA translocase activity	MF	1	1	0.167154
GO:0004165	dodecenoyl-CoA delta-isomerase activity	MF	1	1	0.167154
GO:0097680	double-strand break repair via classical nonhomologous end joining	BP	1	1	0.167154
GO:0008311	double-stranded DNA 3'-5' exodeoxyribonuclease activity	MF	1	1	0.167154
GO:0102488	dTTP phosphohydrolase activity	MF	1	1	0.167154
GO:0046081	dUTP catabolic process	BP	1	1	0.167154
GO:0004170	dUTP diphosphatase activity	MF	1	1	0.167154
GO:0046080	dUTP metabolic process	BP	1	1	0.167154
GO:0102487	dUTP phosphohydrolase activity	MF	1	1	0.167154
GO:0045153	electron transporter, transferring electrons within CoQH2-cytochrome c reductase complex activity	MF	1	1	0.167154
GO:0060698	endoribonuclease inhibitor activity	MF	1	1	0.167154
GO:0047117	enoyl-[acyl-carrier-protein] reductase (NADPH, A-specific) activity	MF	1	1	0.167154
GO:0048822	enucleate erythrocyte development	BP	1	1	0.167154
GO:0043353	enucleate erythrocyte differentiation	BP	1	1	0.167154
GO:0071516	establishment of imprinting at mating-type locus	BP	1	1	0.167154
GO:0004694	eukaryotic translation initiation factor 2alpha kinase activity	MF	1	1	0.167154
GO:0031017	exocrine pancreas development	BP	1	1	0.167154
GO:1990448	exon-exon junction complex binding	MF	1	1	0.167154
GO:0004310	farnesyl-diphosphate farnesyltransferase activity	MF	1	1	0.167154
GO:0070341	fat cell proliferation	BP	1	1	0.167154
GO:0060613	fat pad development	BP	1	1	0.167154
GO:0016321	female meiosis chromosome segregation	BP	1	1	0.167154
GO:0051309	female meiosis chromosome separation	BP	1	1	0.167154
GO:0070975	FHA domain binding	MF	1	1	0.167154
GO:0070051	fibrinogen binding	MF	1	1	0.167154
GO:0042728	flavin-containing compound catabolic process	BP	1	1	0.167154
GO:0042726	flavin-containing compound metabolic process	BP	1	1	0.167154
GO:0072389	flavin adenine dinucleotide catabolic process	BP	1	1	0.167154
GO:0072387	flavin adenine dinucleotide metabolic process	BP	1	1	0.167154
GO:0004333	fumarate hydratase activity	MF	1	1	0.167154
GO:0070314	G1 to G0 transition	BP	1	1	0.167154
GO:0001574	ganglioside biosynthetic process	BP	1	1	0.167154
GO:0010706	ganglioside biosynthetic process via lactosylceramide	BP	1	1	0.167154
GO:0000350	generation of catalytic spliceosome for second transesterification step	BP	1	1	0.167154
GO:0071515	genetic imprinting at mating-type locus	BP	1	1	0.167154
GO:0043529	GET complex	CC	1	1	0.167154
GO:0097451	glial limiting end-foot	CC	1	1	0.167154
GO:0033919	glucan 1,3-alpha-glucosidase activity	MF	1	1	0.167154
GO:0047936	glucose 1-dehydrogenase [NAD(P)] activity	MF	1	1	0.167154
GO:0004344	glucose dehydrogenase activity	MF	1	1	0.167154
GO:0010255	glucose mediated signaling pathway	BP	1	1	0.167154
GO:0004350	glutamate-5-semialdehyde dehydrogenase activity	MF	1	1	0.167154
GO:0004818	glutamate-tRNA ligase activity	MF	1	1	0.167154
GO:0004349	glutamate 5-kinase activity	MF	1	1	0.167154
GO:0090461	glutamate homeostasis	BP	1	1	0.167154
GO:0004360	glutamine-fructose-6-phosphate transaminase (isomerizing) activity	MF	1	1	0.167154
GO:0006543	glutamine catabolic process	BP	1	1	0.167154
GO:0006424	glutamyl-tRNA aminoacylation	BP	1	1	0.167154
GO:0004361	glutaryl-CoA dehydrogenase activity	MF	1	1	0.167154
GO:0098690	glycinergic synapse	CC	1	1	0.167154
GO:0003922	GMP synthase (glutamine-hydrolyzing) activity	MF	1	1	0.167154
GO:0003921	GMP synthase activity	MF	1	1	0.167154
GO:0000137	Golgi cis cisterna	CC	1	1	0.167154
GO:0043000	Golgi to plasma membrane CFTR protein transport	BP	1	1	0.167154
GO:0070618	Grb2-Sos complex	CC	1	1	0.167154
GO:0102489	GTP phosphohydrolase activity	MF	1	1	0.167154
GO:0032560	guanyl deoxyribonucleotide binding	MF	1	1	0.167154
GO:0044729	hemi-methylated DNA-binding	MF	1	1	0.167154
GO:0042541	hemoglobin biosynthetic process	BP	1	1	0.167154
GO:0015012	heparan sulfate proteoglycan biosynthetic process	BP	1	1	0.167154
GO:0070829	heterochromatin maintenance	BP	1	1	0.167154
GO:0009757	hexose mediated signaling	BP	1	1	0.167154
GO:0021577	hindbrain structural organization	BP	1	1	0.167154
GO:0043970	histone H3-K9 acetylation	BP	1	1	0.167154
GO:0036123	histone H3-K9 dimethylation	BP	1	1	0.167154
GO:0043987	histone H3-S10 phosphorylation	BP	1	1	0.167154
GO:0072355	histone H3-T3 phosphorylation	BP	1	1	0.167154
GO:0035175	histone kinase activity (H3-S10 specific)	MF	1	1	0.167154
GO:0072354	histone kinase activity (H3-T3 specific)	MF	1	1	0.167154
GO:0071208	histone pre-mRNA DCP binding	MF	1	1	0.167154
GO:0004408	holocytochrome-c synthase activity	MF	1	1	0.167154
GO:0098577	inactive sex chromosome	CC	1	1	0.167154
GO:0006586	indolalkylamine metabolic process	BP	1	1	0.167154
GO:0042430	indole-containing compound metabolic process	BP	1	1	0.167154
GO:0039520	induction by virus of host autophagy	BP	1	1	0.167154
GO:1990701	integral component of endoplasmic reticulum-Golgi intermediate compartment (ERGIC) membrane	CC	1	1	0.167154
GO:0046581	intercellular canaliculus	CC	1	1	0.167154
GO:0097400	interleukin-17-mediated signaling pathway	BP	1	1	0.167154
GO:0030368	interleukin-17 receptor activity	MF	1	1	0.167154
GO:0005134	interleukin-2 receptor binding	MF	1	1	0.167154
GO:0005153	interleukin-8 receptor binding	MF	1	1	0.167154
GO:1990673	intrinsic component of endoplasmic reticulum-Golgi intermediate compartment (ERGIC) membrane	CC	1	1	0.167154
GO:1990630	IRE1-RACK1-PP2A complex	CC	1	1	0.167154
GO:0098711	iron ion import across plasma membrane	BP	1	1	0.167154
GO:0034755	iron ion transmembrane transport	BP	1	1	0.167154
GO:0004452	isopentenyl-diphosphate delta-isomerase activity	MF	1	1	0.167154
GO:0030984	kininogen binding	MF	1	1	0.167154
GO:0016212	kynurenine-oxoglutarate transaminase activity	MF	1	1	0.167154
GO:0036137	kynurenine aminotransferase activity	MF	1	1	0.167154
GO:0070189	kynurenine metabolic process	BP	1	1	0.167154
GO:0070548	L-glutamine aminotransferase activity	MF	1	1	0.167154
GO:0052656	L-isoleucine transaminase activity	MF	1	1	0.167154
GO:0097052	L-kynurenine metabolic process	BP	1	1	0.167154
GO:0052654	L-leucine transaminase activity	MF	1	1	0.167154
GO:0019477	L-lysine catabolic process	BP	1	1	0.167154
GO:0019474	L-lysine catabolic process to acetyl-CoA	BP	1	1	0.167154
GO:0033512	L-lysine catabolic process to acetyl-CoA via saccharopine	BP	1	1	0.167154
GO:0046440	L-lysine metabolic process	BP	1	1	0.167154
GO:0052655	L-valine transaminase activity	MF	1	1	0.167154
GO:0019045	latent virus replication	BP	1	1	0.167154
GO:0097575	lateral cell cortex	CC	1	1	0.167154
GO:0097574	lateral part of cell	CC	1	1	0.167154
GO:0009098	leucine biosynthetic process	BP	1	1	0.167154
GO:0034439	lipoprotein lipid oxidation	BP	1	1	0.167154
GO:0042160	lipoprotein modification	BP	1	1	0.167154
GO:0042161	lipoprotein oxidation	BP	1	1	0.167154
GO:0031775	lutropin-choriogonadotropic hormone receptor binding	MF	1	1	0.167154
GO:0071888	macrophage apoptotic process	BP	1	1	0.167154
GO:0070685	macropinocytic cup	CC	1	1	0.167154
GO:0030277	maintenance of gastrointestinal epithelium	BP	1	1	0.167154
GO:0046554	malate dehydrogenase (NADP+) activity	MF	1	1	0.167154
GO:0030539	male genitalia development	BP	1	1	0.167154
GO:2001295	malonyl-CoA biosynthetic process	BP	1	1	0.167154
GO:2001293	malonyl-CoA metabolic process	BP	1	1	0.167154
GO:0016420	malonyltransferase activity	MF	1	1	0.167154
GO:0060749	mammary gland alveolus development	BP	1	1	0.167154
GO:0060744	mammary gland branching involved in thelarche	BP	1	1	0.167154
GO:0061377	mammary gland lobule development	BP	1	1	0.167154
GO:0007531	mating type determination	BP	1	1	0.167154
GO:0007533	mating type switching	BP	1	1	0.167154
GO:0042138	meiotic DNA double-strand break formation	BP	1	1	0.167154
GO:0000710	meiotic mismatch repair	BP	1	1	0.167154
GO:0070573	metallodipeptidase activity	MF	1	1	0.167154
GO:0004825	methionine-tRNA ligase activity	MF	1	1	0.167154
GO:0048270	methionine adenosyltransferase regulator activity	MF	1	1	0.167154
GO:0006431	methionyl-tRNA aminoacylation	BP	1	1	0.167154
GO:0051870	methotrexate binding	MF	1	1	0.167154
GO:0035500	MH2 domain binding	MF	1	1	0.167154
GO:0045341	MHC class I biosynthetic process	BP	1	1	0.167154
GO:0002397	MHC class I protein complex assembly	BP	1	1	0.167154
GO:0002399	MHC class II protein complex assembly	BP	1	1	0.167154
GO:0032395	MHC class II receptor activity	MF	1	1	0.167154
GO:0019049	mitigation of host defenses by virus	BP	1	1	0.167154
GO:0030683	mitigation of host immune response by virus	BP	1	1	0.167154
GO:0097551	mitochondrial double-strand break repair	BP	1	1	0.167154
GO:0097552	mitochondrial double-strand break repair via homologous recombination	BP	1	1	0.167154
GO:0000958	mitochondrial mRNA catabolic process	BP	1	1	0.167154
GO:0005754	mitochondrial proton-transporting ATP synthase, catalytic core	CC	1	1	0.167154
GO:0070902	mitochondrial tRNA pseudouridine synthesis	BP	1	1	0.167154
GO:0034514	mitochondrial unfolded protein response	BP	1	1	0.167154
GO:0033597	mitotic checkpoint complex	CC	1	1	0.167154
GO:1902979	mitotic DNA replication termination	BP	1	1	0.167154
GO:1902990	mitotic telomere maintenance via semi-conservative replication	BP	1	1	0.167154
GO:1990715	mRNA CDS binding	MF	1	1	0.167154
GO:0016295	myristoyl-[acyl-carrier-protein] hydrolase activity	MF	1	1	0.167154
GO:0050462	N-acetylneuraminate synthase activity	MF	1	1	0.167154
GO:0047444	N-acylneuraminate-9-phosphate synthase activity	MF	1	1	0.167154
GO:0032926	negative regulation of activin receptor signaling pathway	BP	1	1	0.167154
GO:0002581	negative regulation of antigen processing and presentation of peptide or polysaccharide antigen via MHC class II	BP	1	1	0.167154
GO:0071866	negative regulation of apoptotic process in bone marrow cell	BP	1	1	0.167154
GO:2001170	negative regulation of ATP biosynthetic process	BP	1	1	0.167154
GO:1903770	negative regulation of beta-galactosidase activity	BP	1	1	0.167154
GO:1905913	negative regulation of calcium ion export across plasma membrane	BP	1	1	0.167154
GO:1901856	negative regulation of cellular respiration	BP	1	1	0.167154
GO:0010754	negative regulation of cGMP-mediated signaling	BP	1	1	0.167154
GO:0048671	negative regulation of collateral sprouting	BP	1	1	0.167154
GO:0048698	negative regulation of collateral sprouting in absence of injury	BP	1	1	0.167154
GO:1903660	negative regulation of complement-dependent cytotoxicity	BP	1	1	0.167154
GO:1904689	negative regulation of cytoplasmic translational initiation	BP	1	1	0.167154
GO:1901536	negative regulation of DNA demethylation	BP	1	1	0.167154
GO:1903382	negative regulation of endoplasmic reticulum stress-induced neuron intrinsic apoptotic signaling pathway	BP	1	1	0.167154
GO:0060702	negative regulation of endoribonuclease activity	BP	1	1	0.167154
GO:2001027	negative regulation of endothelial cell chemotaxis	BP	1	1	0.167154
GO:0045605	negative regulation of epidermal cell differentiation	BP	1	1	0.167154
GO:0045683	negative regulation of epidermis development	BP	1	1	0.167154
GO:1904914	negative regulation of establishment of protein-containing complex localization to telomere	BP	1	1	0.167154
GO:1904850	negative regulation of establishment of protein localization to telomere	BP	1	1	0.167154
GO:1904911	negative regulation of establishment of RNA localization to telomere	BP	1	1	0.167154
GO:0071899	negative regulation of estrogen receptor binding	BP	1	1	0.167154
GO:0051918	negative regulation of fibrinolysis	BP	1	1	0.167154
GO:1901194	negative regulation of formation of translation preinitiation complex	BP	1	1	0.167154
GO:1905937	negative regulation of germ cell proliferation	BP	1	1	0.167154
GO:1903976	negative regulation of glial cell migration	BP	1	1	0.167154
GO:2000323	negative regulation of glucocorticoid receptor signaling pathway	BP	1	1	0.167154
GO:1902037	negative regulation of hematopoietic stem cell differentiation	BP	1	1	0.167154
GO:1900110	negative regulation of histone H3-K9 dimethylation	BP	1	1	0.167154
GO:1900113	negative regulation of histone H3-K9 trimethylation	BP	1	1	0.167154
GO:0010730	negative regulation of hydrogen peroxide biosynthetic process	BP	1	1	0.167154
GO:0002638	negative regulation of immunoglobulin production	BP	1	1	0.167154
GO:1904439	negative regulation of iron ion import across plasma membrane	BP	1	1	0.167154
GO:0034760	negative regulation of iron ion transmembrane transport	BP	1	1	0.167154
GO:0034757	negative regulation of iron ion transport	BP	1	1	0.167154
GO:0045617	negative regulation of keratinocyte differentiation	BP	1	1	0.167154
GO:0060588	negative regulation of lipoprotein lipid oxidation	BP	1	1	0.167154
GO:0034443	negative regulation of lipoprotein oxidation	BP	1	1	0.167154
GO:2000255	negative regulation of male germ cell proliferation	BP	1	1	0.167154
GO:0033600	negative regulation of mammary gland epithelial cell proliferation	BP	1	1	0.167154
GO:1904465	negative regulation of matrix metallopeptidase secretion	BP	1	1	0.167154
GO:0045950	negative regulation of mitotic recombination	BP	1	1	0.167154
GO:1904572	negative regulation of mRNA binding	BP	1	1	0.167154
GO:0030809	negative regulation of nucleotide biosynthetic process	BP	1	1	0.167154
GO:0033689	negative regulation of osteoblast proliferation	BP	1	1	0.167154
GO:0060394	negative regulation of pathway-restricted SMAD protein phosphorylation	BP	1	1	0.167154
GO:2001145	negative regulation of phosphatidylinositol-3,4,5-trisphosphate 5-phosphatase activity	BP	1	1	0.167154
GO:0071802	negative regulation of podosome assembly	BP	1	1	0.167154
GO:1901874	negative regulation of post-translational protein modification	BP	1	1	0.167154
GO:2000635	negative regulation of primary miRNA processing	BP	1	1	0.167154
GO:1900372	negative regulation of purine nucleotide biosynthetic process	BP	1	1	0.167154
GO:2001229	negative regulation of response to gamma radiation	BP	1	1	0.167154
GO:0060701	negative regulation of ribonuclease activity	BP	1	1	0.167154
GO:1905215	negative regulation of RNA binding	BP	1	1	0.167154
GO:1904570	negative regulation of selenocysteine incorporation	BP	1	1	0.167154
GO:1904574	negative regulation of selenocysteine insertion sequence binding	BP	1	1	0.167154
GO:1903517	negative regulation of single strand break repair	BP	1	1	0.167154
GO:0045869	negative regulation of single stranded viral RNA replication via double stranded DNA intermediate	BP	1	1	0.167154
GO:2000098	negative regulation of smooth muscle cell-matrix adhesion	BP	1	1	0.167154
GO:0032208	negative regulation of telomere maintenance via recombination	BP	1	1	0.167154
GO:1903824	negative regulation of telomere single strand break repair	BP	1	1	0.167154
GO:0003108	negative regulation of the force of heart contraction by chemical signal	BP	1	1	0.167154
GO:1901389	negative regulation of transforming growth factor beta activation	BP	1	1	0.167154
GO:0032057	negative regulation of translational initiation in response to stress	BP	1	1	0.167154
GO:1902371	negative regulation of tRNA catabolic process	BP	1	1	0.167154
GO:1903327	negative regulation of tRNA metabolic process	BP	1	1	0.167154
GO:0061101	neuroendocrine cell differentiation	BP	1	1	0.167154
GO:0036483	neuron intrinsic apoptotic signaling pathway in response to endoplasmic reticulum stress	BP	1	1	0.167154
GO:0042564	NLS-dependent protein nuclear import complex	CC	1	1	0.167154
GO:0031086	nuclear-transcribed mRNA catabolic process, deadenylation-independent decay	BP	1	1	0.167154
GO:0000294	nuclear-transcribed mRNA catabolic process, endonucleolytic cleavage-dependent decay	BP	1	1	0.167154
GO:1902317	nuclear DNA replication termination	BP	1	1	0.167154
GO:0071045	nuclear histone mRNA catabolic process	BP	1	1	0.167154
GO:0071765	nuclear inner membrane organization	BP	1	1	0.167154
GO:0005656	nuclear pre-replicative complex	CC	1	1	0.167154
GO:0015205	nucleobase transmembrane transporter activity	MF	1	1	0.167154
GO:0004648	O-phospho-L-serine:2-oxoglutarate aminotransferase activity	MF	1	1	0.167154
GO:1903461	Okazaki fragment processing involved in mitotic DNA replication	BP	1	1	0.167154
GO:0004320	oleoyl-[acyl-carrier-protein] hydrolase activity	MF	1	1	0.167154
GO:0008946	oligonucleotidase activity	MF	1	1	0.167154
GO:0034611	oligoribonucleotidase activity	MF	1	1	0.167154
GO:0034998	oligosaccharyltransferase I complex	CC	1	1	0.167154
GO:1990917	ooplasm	CC	1	1	0.167154
GO:0004587	ornithine-oxo-acid transaminase activity	MF	1	1	0.167154
GO:0006592	ornithine biosynthetic process	BP	1	1	0.167154
GO:0050155	ornithine(lysine) transaminase activity	MF	1	1	0.167154
GO:0004588	orotate phosphoribosyltransferase activity	MF	1	1	0.167154
GO:0004590	orotidine-5'-phosphate decarboxylase activity	MF	1	1	0.167154
GO:0032474	otolith morphogenesis	BP	1	1	0.167154
GO:0001520	outer dense fiber	CC	1	1	0.167154
GO:0070407	oxidation-dependent protein catabolic process	BP	1	1	0.167154
GO:0035516	oxidative DNA demethylase activity	MF	1	1	0.167154
GO:0035511	oxidative DNA demethylation	BP	1	1	0.167154
GO:0035552	oxidative single-stranded DNA demethylation	BP	1	1	0.167154
GO:0032358	oxidized pyrimidine DNA binding	MF	1	1	0.167154
GO:1990698	palmitoleoyltransferase activity	MF	1	1	0.167154
GO:0016296	palmitoyl-[acyl-carrier-protein] hydrolase activity	MF	1	1	0.167154
GO:0001405	PAM complex, Tim23 associated import motor	CC	1	1	0.167154
GO:0004595	pantetheine-phosphate adenylyltransferase activity	MF	1	1	0.167154
GO:1990452	Parkin-FBXW7-Cul1 ubiquitin ligase complex	CC	1	1	0.167154
GO:0070557	PCNA-p21 complex	CC	1	1	0.167154
GO:0043626	PCNA complex	CC	1	1	0.167154
GO:0002502	peptide antigen assembly with MHC class I protein complex	BP	1	1	0.167154
GO:0002503	peptide antigen assembly with MHC class II protein complex	BP	1	1	0.167154
GO:0019919	peptidyl-arginine methylation, to asymmetrical-dimethyl arginine	BP	1	1	0.167154
GO:0018424	peptidyl-glutamic acid poly-ADP-ribosylation	BP	1	1	0.167154
GO:0031544	peptidyl-proline 3-dioxygenase activity	MF	1	1	0.167154
GO:0048935	peripheral nervous system neuron development	BP	1	1	0.167154
GO:0048934	peripheral nervous system neuron differentiation	BP	1	1	0.167154
GO:0004528	phosphodiesterase I activity	MF	1	1	0.167154
GO:0004617	phosphoglycerate dehydrogenase activity	MF	1	1	0.167154
GO:0031177	phosphopantetheine binding	MF	1	1	0.167154
GO:0004637	phosphoribosylamine-glycine ligase activity	MF	1	1	0.167154
GO:0004641	phosphoribosylformylglycinamidine cyclo-ligase activity	MF	1	1	0.167154
GO:0004642	phosphoribosylformylglycinamidine synthase activity	MF	1	1	0.167154
GO:0004644	phosphoribosylglycinamide formyltransferase activity	MF	1	1	0.167154
GO:0017130	poly(C) RNA binding	MF	1	1	0.167154
GO:0090216	positive regulation of 1-phosphatidylinositol-4-phosphate 5-kinase activity	BP	1	1	0.167154
GO:0048711	positive regulation of astrocyte differentiation	BP	1	1	0.167154
GO:1905053	positive regulation of base-excision repair	BP	1	1	0.167154
GO:1900210	positive regulation of cardiolipin metabolic process	BP	1	1	0.167154
GO:0033605	positive regulation of catecholamine secretion	BP	1	1	0.167154
GO:2000340	positive regulation of chemokine (C-X-C motif) ligand 1 production	BP	1	1	0.167154
GO:0042753	positive regulation of circadian rhythm	BP	1	1	0.167154
GO:2001272	positive regulation of cysteine-type endopeptidase activity involved in execution phase of apoptosis	BP	1	1	0.167154
GO:0010606	positive regulation of cytoplasmic mRNA processing body assembly	BP	1	1	0.167154
GO:2000003	positive regulation of DNA damage checkpoint	BP	1	1	0.167154
GO:1902164	positive regulation of DNA damage response, signal transduction by p53 class mediator resulting in transcription of p21 class mediator	BP	1	1	0.167154
GO:1902546	positive regulation of DNA N-glycosylase activity	BP	1	1	0.167154
GO:0100026	positive regulation of DNA repair by transcription from RNA polymerase II promoter	BP	1	1	0.167154
GO:0032470	positive regulation of endoplasmic reticulum calcium ion concentration	BP	1	1	0.167154
GO:1905537	positive regulation of eukaryotic translation initiation factor 4F complex assembly	BP	1	1	0.167154
GO:0031536	positive regulation of exit from mitosis	BP	1	1	0.167154
GO:1905779	positive regulation of exonuclease activity	BP	1	1	0.167154
GO:1901919	positive regulation of exoribonuclease activity	BP	1	1	0.167154
GO:1902661	positive regulation of glucose mediated signaling pathway	BP	1	1	0.167154
GO:1902728	positive regulation of growth factor dependent skeletal muscle satellite cell proliferation	BP	1	1	0.167154
GO:0046985	positive regulation of hemoglobin biosynthetic process	BP	1	1	0.167154
GO:2000617	positive regulation of histone H3-K9 acetylation	BP	1	1	0.167154
GO:0002839	positive regulation of immune response to tumor cell	BP	1	1	0.167154
GO:1902167	positive regulation of intrinsic apoptotic signaling pathway in response to DNA damage by p53 class mediator	BP	1	1	0.167154
GO:1903007	positive regulation of Lys63-specific deubiquitinase activity	BP	1	1	0.167154
GO:1902437	positive regulation of male mating behavior	BP	1	1	0.167154
GO:1904685	positive regulation of metalloendopeptidase activity	BP	1	1	0.167154
GO:0045345	positive regulation of MHC class I biosynthetic process	BP	1	1	0.167154
GO:0090297	positive regulation of mitochondrial DNA replication	BP	1	1	0.167154
GO:1902846	positive regulation of mitotic spindle elongation	BP	1	1	0.167154
GO:0110028	positive regulation of mitotic spindle organization	BP	1	1	0.167154
GO:1905612	positive regulation of mRNA cap binding	BP	1	1	0.167154
GO:1904762	positive regulation of myofibroblast differentiation	BP	1	1	0.167154
GO:1903028	positive regulation of opsonization	BP	1	1	0.167154
GO:1905221	positive regulation of platelet formation	BP	1	1	0.167154
GO:1904247	positive regulation of polynucleotide adenylyltransferase activity	BP	1	1	0.167154
GO:1905698	positive regulation of polysome binding	BP	1	1	0.167154
GO:0090284	positive regulation of protein glycosylation in Golgi	BP	1	1	0.167154
GO:1903006	positive regulation of protein K63-linked deubiquitination	BP	1	1	0.167154
GO:1902523	positive regulation of protein K63-linked ubiquitination	BP	1	1	0.167154
GO:1902365	positive regulation of protein localization to spindle pole body	BP	1	1	0.167154
GO:0060265	positive regulation of respiratory burst involved in inflammatory response	BP	1	1	0.167154
GO:0032106	positive regulation of response to extracellular stimulus	BP	1	1	0.167154
GO:0032109	positive regulation of response to nutrient levels	BP	1	1	0.167154
GO:0002836	positive regulation of response to tumor cell	BP	1	1	0.167154
GO:1900370	positive regulation of RNA interference	BP	1	1	0.167154
GO:1904571	positive regulation of selenocysteine incorporation	BP	1	1	0.167154
GO:1904792	positive regulation of shelterin complex assembly	BP	1	1	0.167154
GO:1903518	positive regulation of single strand break repair	BP	1	1	0.167154
[truncated: 13,361 more rows]
