# Supplementary material for: CD98 defines a metabolically flexible, proinflammatory subset of low‐density neutrophils in systemic lupus erythematosus
Source: Clin Transl Med. 2023 Jan 18;13(1):e1150. doi: 10.1002/ctm2.1150 (PMC9849148; doi:10.1002/ctm2.1150)
Supplement: Supplementary file 4 — Supporting Information [file CTM2-13-e1150-s004.xlsx]

## Sheet: GCSF_LDN_VS_NDN_protein_GO_res_
	Term	Ont	N	DE	P.DE
GO:0001775	cell activation	BP	632	165	3.88042e-36
GO:0006955	immune response	BP	798	188	1.86584e-35
GO:0045321	leukocyte activation	BP	591	157	5.1077e-35
GO:0005886	plasma membrane	CC	983	211	2.01256e-34
GO:0002252	immune effector process	BP	617	160	2.18643e-34
GO:0071944	cell periphery	CC	1014	214	7.28543e-34
GO:0002274	myeloid leukocyte activation	BP	460	132	2.28413e-32
GO:0002443	leukocyte mediated immunity	BP	499	137	1.82146e-31
GO:0002275	myeloid cell activation involved in immune response	BP	436	126	4.86351e-31
GO:0002366	leukocyte activation involved in immune response	BP	473	132	5.86711e-31
GO:0043299	leukocyte degranulation	BP	437	126	6.28542e-31
GO:0002444	myeloid leukocyte mediated immunity	BP	443	127	6.31563e-31
GO:0002376	immune system process	BP	1026	210	9.38437e-31
GO:0002263	cell activation involved in immune response	BP	475	132	9.54377e-31
GO:0042119	neutrophil activation	BP	423	123	1.68519e-30
GO:0002446	neutrophil mediated immunity	BP	423	123	1.68519e-30
GO:0036230	granulocyte activation	BP	425	123	2.82239e-30
GO:0043312	neutrophil degranulation	BP	420	122	3.58382e-30
GO:0002283	neutrophil activation involved in immune response	BP	421	122	4.63719e-30
GO:0030141	secretory granule	CC	489	133	6.14962e-30
GO:0045055	regulated exocytosis	BP	505	133	2.36571e-28
GO:0099503	secretory vesicle	CC	522	135	5.9743e-28
GO:0031410	cytoplasmic vesicle	CC	951	193	9.05024e-27
GO:0097708	intracellular vesicle	CC	952	193	1.05398e-26
GO:0016192	vesicle-mediated transport	BP	938	190	4.37884e-26
GO:0032940	secretion by cell	BP	644	150	4.59216e-26
GO:0006887	exocytosis	BP	556	137	4.61762e-26
GO:0140352	export from cell	BP	649	150	1.14348e-25
GO:0046903	secretion	BP	669	151	1.15082e-24
GO:0031982	vesicle	CC	1480	250	4.01981e-24
GO:0050896	response to stimulus	BP	2104	308	8.95731e-22
GO:0005576	extracellular region	CC	1173	208	6.91149e-21
GO:0070820	tertiary granule	CC	138	54	1.50348e-19
GO:0030667	secretory granule membrane	CC	206	67	5.38453e-19
GO:0007154	cell communication	BP	1367	222	2.18695e-17
GO:0023052	signaling	BP	1353	218	1.93804e-16
GO:0005615	extracellular space	CC	1050	182	3.51831e-16
GO:0012505	endomembrane system	CC	1429	225	7.15028e-16
GO:0007165	signal transduction	BP	1274	207	1.14457e-15
GO:0051179	localization	BP	1881	272	1.41466e-15
GO:0031226	intrinsic component of plasma membrane	CC	156	51	1.13025e-14
GO:0022610	biological adhesion	BP	295	75	1.81589e-14
GO:0051234	establishment of localization	BP	1660	246	2.09121e-14
GO:0045785	positive regulation of cell adhesion	BP	128	45	2.34906e-14
GO:0006810	transport	BP	1634	243	2.55438e-14
GO:1903561	extracellular vesicle	CC	962	166	3.68235e-14
GO:0043230	extracellular organelle	CC	963	166	4.08883e-14
GO:0007155	cell adhesion	BP	293	74	4.12182e-14
GO:0098805	whole membrane	CC	652	126	5.08491e-14
GO:0070062	extracellular exosome	CC	960	165	7.00161e-14
GO:0006954	inflammatory response	BP	188	55	1.91216e-13
GO:0007166	cell surface receptor signaling pathway	BP	702	130	5.46355e-13
GO:0012506	vesicle membrane	CC	353	81	6.45711e-13
GO:1904724	tertiary granule lumen	CC	47	24	2.87584e-12
GO:0030659	cytoplasmic vesicle membrane	CC	343	78	3.17922e-12
GO:0042581	specific granule	CC	138	43	1.04497e-11
GO:0030155	regulation of cell adhesion	BP	200	54	1.14659e-11
GO:0005887	integral component of plasma membrane	CC	144	44	1.2422e-11
GO:0060089	molecular transducer activity	MF	99	35	1.82316e-11
GO:0038023	signaling receptor activity	MF	99	35	1.82316e-11
GO:0048869	cellular developmental process	BP	840	143	2.45404e-11
GO:0016477	cell migration	BP	338	75	3.34746e-11
GO:0048583	regulation of response to stimulus	BP	1025	165	3.59867e-11
GO:0030154	cell differentiation	BP	817	139	5.94869e-11
GO:0098588	bounding membrane of organelle	CC	708	125	7.06051e-11
GO:0006952	defense response	BP	490	96	7.32817e-11
GO:0098609	cell-cell adhesion	BP	180	49	8.37269e-11
GO:0006909	phagocytosis	BP	131	40	1.17886e-10
GO:0051716	cellular response to stimulus	BP	1692	238	1.18963e-10
GO:0009605	response to external stimulus	BP	722	126	1.32281e-10
GO:0032501	multicellular organismal process	BP	1417	208	1.43301e-10
GO:0040011	locomotion	BP	391	81	1.93532e-10
GO:0065009	regulation of molecular function	BP	798	135	2.07613e-10
GO:0004888	transmembrane signaling receptor activity	MF	64	26	2.35492e-10
GO:0048870	cell motility	BP	360	76	3.15169e-10
GO:0051674	localization of cell	BP	360	76	3.15169e-10
GO:0008289	lipid binding	MF	199	51	3.67563e-10
GO:0005773	vacuole	CC	348	74	3.99538e-10
GO:0005764	lysosome	CC	315	69	4.47467e-10
GO:0000323	lytic vacuole	CC	315	69	4.47467e-10
GO:0009986	cell surface	CC	160	44	5.92626e-10
GO:0016020	membrane	CC	2108	278	6.95303e-10
GO:0051239	regulation of multicellular organismal process	BP	687	119	9.43655e-10
GO:0006928	movement of cell or subcellular component	BP	457	88	1.50608e-09
GO:0044093	positive regulation of molecular function	BP	524	97	1.63417e-09
GO:0031224	intrinsic component of membrane	CC	655	114	1.87675e-09
GO:0002682	regulation of immune system process	BP	455	87	2.79319e-09
GO:0042995	cell projection	CC	487	91	3.7672e-09
GO:0034774	secretory granule lumen	CC	237	55	3.86379e-09
GO:0060205	cytoplasmic vesicle lumen	CC	238	55	4.55266e-09
GO:0031983	vesicle lumen	CC	239	55	5.3575e-09
GO:0042110	T cell activation	BP	130	37	5.48587e-09
GO:0002694	regulation of leukocyte activation	BP	153	41	5.59003e-09
GO:0001906	cell killing	BP	59	23	6.96555e-09
GO:0050790	regulation of catalytic activity	BP	662	113	7.73133e-09
GO:0048584	positive regulation of response to stimulus	BP	610	106	9.8927e-09
GO:0050865	regulation of cell activation	BP	162	42	1.05522e-08
GO:0051240	positive regulation of multicellular organismal process	BP	383	75	1.56176e-08
GO:0050793	regulation of developmental process	BP	561	99	1.59558e-08
GO:0046649	lymphocyte activation	BP	202	48	1.90088e-08
GO:0098857	membrane microdomain	CC	103	31	2.41174e-08
GO:0010646	regulation of cell communication	BP	805	129	2.79041e-08
GO:0022407	regulation of cell-cell adhesion	BP	115	33	3.09713e-08
GO:0022409	positive regulation of cell-cell adhesion	BP	78	26	3.33306e-08
GO:0002684	positive regulation of immune system process	BP	333	67	3.50643e-08
GO:0048856	anatomical structure development	BP	1156	170	3.81396e-08
GO:0032879	regulation of localization	BP	683	113	5.09632e-08
GO:0009653	anatomical structure morphogenesis	BP	536	94	5.8301e-08
GO:0023051	regulation of signaling	BP	815	129	6.24139e-08
GO:0050776	regulation of immune response	BP	324	65	6.57622e-08
GO:0045121	membrane raft	CC	102	30	7.3421e-08
GO:0031252	cell leading edge	CC	142	37	7.35001e-08
GO:0017124	SH3 domain binding	MF	47	19	7.44175e-08
GO:0051094	positive regulation of developmental process	BP	277	58	7.84942e-08
GO:0051649	establishment of localization in cell	BP	1237	178	7.91082e-08
GO:0031225	anchored component of membrane	CC	27	14	9.09448e-08
GO:0040012	regulation of locomotion	BP	225	50	9.71293e-08
GO:0051641	cellular localization	BP	1402	196	1.00851e-07
GO:0000902	cell morphogenesis	BP	232	51	1.03478e-07
GO:0019898	extrinsic component of membrane	CC	98	29	1.0554e-07
GO:0032502	developmental process	BP	1277	182	1.06351e-07
GO:0070887	cellular response to chemical stimulus	BP	922	141	1.08129e-07
GO:0001816	cytokine production	BP	233	51	1.19936e-07
GO:0048731	system development	BP	942	143	1.3602e-07
GO:0030334	regulation of cell migration	BP	208	47	1.43735e-07
GO:0005543	phospholipid binding	MF	122	33	1.49041e-07
GO:0002697	regulation of immune effector process	BP	122	33	1.49041e-07
GO:0043167	ion binding	MF	1427	198	1.55083e-07
GO:1903039	positive regulation of leukocyte cell-cell adhesion	BP	68	23	1.56631e-07
GO:0098552	side of membrane	CC	146	37	1.60671e-07
GO:0065007	biological regulation	BP	2578	315	1.62033e-07
GO:0120025	plasma membrane bounded cell projection	CC	463	83	1.62497e-07
GO:0098589	membrane region	CC	111	31	1.64367e-07
GO:1903037	regulation of leukocyte cell-cell adhesion	BP	89	27	1.67641e-07
GO:0007167	enzyme linked receptor protein signaling pathway	BP	236	51	1.85397e-07
GO:0048646	anatomical structure formation involved in morphogenesis	BP	197	45	1.94213e-07
GO:0050900	leukocyte migration	BP	141	36	1.95098e-07
GO:0050863	regulation of T cell activation	BP	90	27	2.16558e-07
GO:1901701	cellular response to oxygen-containing compound	BP	313	62	2.27599e-07
GO:0016021	integral component of membrane	CC	630	104	2.49002e-07
GO:0007169	transmembrane receptor protein tyrosine kinase signaling pathway	BP	186	43	2.59855e-07
GO:0001817	regulation of cytokine production	BP	212	47	2.64974e-07
GO:1901700	response to oxygen-containing compound	BP	446	80	2.82338e-07
GO:0050794	regulation of cellular process	BP	2307	288	3.22011e-07
GO:0005102	signaling receptor binding	MF	324	63	3.63493e-07
GO:0002431	Fc receptor mediated stimulatory signaling pathway	BP	56	20	3.77352e-07
GO:0070821	tertiary granule membrane	CC	61	21	3.92526e-07
GO:1902531	regulation of intracellular signal transduction	BP	472	83	3.92619e-07
GO:0035556	intracellular signal transduction	BP	701	112	4.37352e-07
GO:0042221	response to chemical	BP	1158	166	4.55463e-07
GO:2000145	regulation of cell motility	BP	216	47	4.78013e-07
GO:0098797	plasma membrane protein complex	CC	99	28	5.02738e-07
GO:0030595	leukocyte chemotaxis	BP	67	22	5.29759e-07
GO:0007159	leukocyte cell-cell adhesion	BP	105	29	5.43292e-07
GO:0009607	response to biotic stimulus	BP	476	83	5.7391e-07
GO:0040017	positive regulation of locomotion	BP	147	36	5.96171e-07
GO:0048518	positive regulation of biological process	BP	1506	204	6.62117e-07
GO:0035580	specific granule lumen	CC	53	19	6.95639e-07
GO:0150076	neuroinflammatory response	BP	23	12	7.21527e-07
GO:0043085	positive regulation of catalytic activity	BP	426	76	7.60619e-07
GO:0007399	nervous system development	BP	444	78	1.00943e-06
GO:0051270	regulation of cellular component movement	BP	235	49	1.03894e-06
GO:0031343	positive regulation of cell killing	BP	20	11	1.06951e-06
GO:0051249	regulation of lymphocyte activation	BP	126	32	1.09941e-06
GO:0060627	regulation of vesicle-mediated transport	BP	202	44	1.11475e-06
GO:0051049	regulation of transport	BP	468	81	1.12771e-06
GO:0098590	plasma membrane region	CC	223	47	1.27756e-06
GO:0007275	multicellular organism development	BP	1035	150	1.30124e-06
GO:0001912	positive regulation of leukocyte mediated cytotoxicity	BP	17	10	1.47267e-06
GO:0098542	defense response to other organism	BP	381	69	1.55754e-06
GO:0031234	extrinsic component of cytoplasmic side of plasma membrane	CC	37	15	1.75644e-06
GO:0101003	ficolin-1-rich granule membrane	CC	51	18	1.79183e-06
GO:0043207	response to external biotic stimulus	BP	466	80	1.88786e-06
GO:0051707	response to other organism	BP	466	80	1.88786e-06
GO:0002250	adaptive immune response	BP	117	30	1.94727e-06
GO:0065008	regulation of biological quality	BP	991	144	2.13378e-06
GO:0009617	response to bacterium	BP	168	38	2.41936e-06
GO:0050870	positive regulation of T cell activation	BP	62	20	2.42105e-06
GO:0050867	positive regulation of cell activation	BP	107	28	2.80745e-06
GO:0007186	G protein-coupled receptor signaling pathway	BP	119	30	2.85464e-06
GO:0061900	glial cell activation	BP	18	10	3.00512e-06
GO:0002269	leukocyte activation involved in inflammatory response	BP	18	10	3.00512e-06
GO:0001774	microglial cell activation	BP	18	10	3.00512e-06
GO:2000026	regulation of multicellular organismal development	BP	433	75	3.02691e-06
GO:0001909	leukocyte mediated cytotoxicity	BP	43	16	3.05359e-06
GO:0031012	extracellular matrix	CC	79	23	3.14407e-06
GO:0050789	regulation of biological process	BP	2451	298	3.17231e-06
GO:0038096	Fc-gamma receptor signaling pathway involved in phagocytosis	BP	53	18	3.39654e-06
GO:0002433	immune response-regulating cell surface receptor signaling pathway involved in phagocytosis	BP	53	18	3.39654e-06
GO:0009966	regulation of signal transduction	BP	729	112	3.54812e-06
GO:0031341	regulation of cell killing	BP	30	13	3.59199e-06
GO:0030335	positive regulation of cell migration	BP	139	33	3.78174e-06
GO:0002699	positive regulation of immune effector process	BP	69	21	3.89353e-06
GO:0002521	leukocyte differentiation	BP	133	32	3.93135e-06
GO:0045595	regulation of cell differentiation	BP	398	70	3.94673e-06
GO:0030098	lymphocyte differentiation	BP	80	23	3.99059e-06
GO:0002696	positive regulation of leukocyte activation	BP	103	27	4.10136e-06
GO:1901652	response to peptide	BP	146	34	4.25622e-06
GO:0006935	chemotaxis	BP	134	32	4.67018e-06
GO:0030234	enzyme regulator activity	MF	319	59	5.08504e-06
GO:0042330	taxis	BP	135	32	5.53496e-06
GO:0005178	integrin binding	MF	31	13	5.60303e-06
GO:0005911	cell-cell junction	CC	99	26	5.9879e-06
GO:0043235	receptor complex	CC	45	16	6.09873e-06
GO:0019897	extrinsic component of plasma membrane	CC	55	18	6.19911e-06
GO:2000147	positive regulation of cell motility	BP	142	33	6.22258e-06
GO:0051336	regulation of hydrolase activity	BP	388	68	6.35058e-06
GO:0051056	regulation of small GTPase mediated signal transduction	BP	94	25	7.11931e-06
GO:0097529	myeloid leukocyte migration	BP	66	20	7.15769e-06
GO:0009898	cytoplasmic side of plasma membrane	CC	61	19	7.78174e-06
GO:0038094	Fc-gamma receptor signaling pathway	BP	56	18	8.26545e-06
GO:0005509	calcium ion binding	MF	125	30	8.42111e-06
GO:1901981	phosphatidylinositol phosphate binding	MF	51	17	8.5246e-06
GO:1901653	cellular response to peptide	BP	107	27	8.94671e-06
GO:0045087	innate immune response	BP	325	59	9.40556e-06
GO:0022604	regulation of cell morphogenesis	BP	126	30	9.99402e-06
GO:0071219	cellular response to molecule of bacterial origin	BP	62	19	1.01504e-05
GO:0010951	negative regulation of endopeptidase activity	BP	62	19	1.01504e-05
GO:0071310	cellular response to organic substance	BP	753	113	1.04128e-05
GO:0071216	cellular response to biotic stimulus	BP	73	21	1.04758e-05
GO:0009888	tissue development	BP	371	65	1.06935e-05
GO:0030029	actin filament-based process	BP	219	44	1.08363e-05
GO:0035579	specific granule membrane	CC	79	22	1.14825e-05
GO:0051272	positive regulation of cellular component movement	BP	146	33	1.17357e-05
GO:0010033	response to organic substance	BP	942	135	1.23387e-05
GO:0032010	phagolysosome	CC	5	5	1.26168e-05
GO:0010466	negative regulation of peptidase activity	BP	63	19	1.31481e-05
GO:0032101	regulation of response to external stimulus	BP	314	57	1.36544e-05
GO:0060326	cell chemotaxis	BP	80	22	1.43243e-05
GO:0001726	ruffle	CC	69	20	1.50659e-05
GO:0030036	actin cytoskeleton organization	BP	202	41	1.71152e-05
GO:0052548	regulation of endopeptidase activity	BP	123	29	1.72811e-05
GO:0101002	ficolin-1-rich granule	CC	111	27	1.85654e-05
GO:1904813	ficolin-1-rich granule lumen	CC	111	27	1.85654e-05
GO:0071222	cellular response to lipopolysaccharide	BP	59	18	1.86709e-05
GO:0030198	extracellular matrix organization	BP	59	18	1.86709e-05
GO:0043062	extracellular structure organization	BP	59	18	1.86709e-05
GO:0002456	T cell mediated immunity	BP	34	13	1.8736e-05
GO:0002703	regulation of leukocyte mediated immunity	BP	70	20	1.908e-05
GO:0022008	neurogenesis	BP	310	56	1.90851e-05
GO:0097435	supramolecular fiber organization	BP	210	42	1.96245e-05
GO:0043086	negative regulation of catalytic activity	BP	224	44	1.97959e-05
GO:0030217	T cell differentiation	BP	54	17	2.01668e-05
GO:0019221	cytokine-mediated signaling pathway	BP	267	50	2.06009e-05
GO:0008219	cell death	BP	615	95	2.08648e-05
GO:0050778	positive regulation of immune response	BP	253	48	2.1414e-05
GO:0042127	regulation of cell population proliferation	BP	326	58	2.14341e-05
GO:0002449	lymphocyte mediated immunity	BP	82	22	2.19851e-05
GO:0050727	regulation of inflammatory response	BP	100	25	2.30463e-05
GO:0070161	anchoring junction	CC	269	50	2.54589e-05
GO:0030027	lamellipodium	CC	77	21	2.58354e-05
GO:0035091	phosphatidylinositol binding	MF	77	21	2.58354e-05
GO:0003008	system process	BP	291	53	2.58627e-05
GO:0097530	granulocyte migration	BP	50	16	2.82091e-05
GO:0071621	granulocyte chemotaxis	BP	40	14	2.89124e-05
GO:0001819	positive regulation of cytokine production	BP	139	31	2.89264e-05
GO:0050764	regulation of phagocytosis	BP	45	15	2.91761e-05
GO:0001913	T cell mediated cytotoxicity	BP	18	9	2.96072e-05
GO:0034113	heterotypic cell-cell adhesion	BP	22	10	3.00672e-05
GO:0005536	glucose binding	MF	8	6	3.05115e-05
GO:0060368	regulation of Fc receptor mediated stimulatory signaling pathway	BP	8	6	3.05115e-05
GO:0001848	complement binding	MF	11	7	3.07781e-05
GO:0034142	toll-like receptor 4 signaling pathway	BP	11	7	3.07781e-05
GO:0052547	regulation of peptidase activity	BP	133	30	3.10072e-05
GO:0043169	cation binding	MF	821	119	3.15564e-05
GO:0045597	positive regulation of cell differentiation	BP	207	41	3.15971e-05
GO:0032989	cellular component morphogenesis	BP	153	33	3.303e-05
GO:0043434	response to peptide hormone	BP	127	29	3.30493e-05
GO:0072593	reactive oxygen species metabolic process	BP	96	24	3.36682e-05
GO:0002237	response to molecule of bacterial origin	BP	96	24	3.36682e-05
GO:0042116	macrophage activation	BP	31	12	3.42193e-05
GO:0048522	positive regulation of cellular process	BP	1388	183	3.65496e-05
GO:0051960	regulation of nervous system development	BP	161	34	3.9811e-05
GO:0007015	actin filament organization	BP	148	32	4.1455e-05
GO:0062023	collagen-containing extracellular matrix	CC	68	19	4.3567e-05
GO:0048858	cell projection morphogenesis	BP	129	29	4.50677e-05
GO:0008047	enzyme activator activity	MF	176	36	4.83964e-05
GO:0032990	cell part morphogenesis	BP	136	30	4.87196e-05
GO:0009897	external side of plasma membrane	CC	63	18	5.0042e-05
GO:0009719	response to endogenous stimulus	BP	404	67	5.01082e-05
GO:0048699	generation of neurons	BP	283	51	5.02493e-05
GO:0006968	cellular defense response	BP	19	9	5.10749e-05
GO:0042060	wound healing	BP	143	31	5.19934e-05
GO:0071417	cellular response to organonitrogen compound	BP	170	35	5.36672e-05
GO:0061134	peptidase regulator activity	MF	58	17	5.66813e-05
GO:0005794	Golgi apparatus	CC	429	70	5.716e-05
GO:0048513	animal organ development	BP	688	102	5.7763e-05
GO:0051241	negative regulation of multicellular organismal process	BP	248	46	5.83858e-05
GO:0031589	cell-substrate adhesion	BP	93	23	5.90843e-05
GO:0022603	regulation of anatomical structure morphogenesis	BP	270	49	5.93608e-05
GO:0048468	cell development	BP	414	68	5.99859e-05
GO:0046872	metal ion binding	MF	807	116	6.22345e-05
GO:0050877	nervous system process	BP	138	30	6.51661e-05
GO:0030054	cell junction	CC	518	81	6.52406e-05
GO:0000146	microfilament motor activity	MF	6	5	6.91375e-05
GO:0030139	endocytic vesicle	CC	132	29	7.05838e-05
GO:0071375	cellular response to peptide hormone stimulus	BP	94	23	7.07492e-05
GO:0045335	phagocytic vesicle	CC	82	21	7.17614e-05
GO:0051251	positive regulation of lymphocyte activation	BP	88	22	7.17973e-05
GO:0007600	sensory perception	BP	59	17	7.20664e-05
GO:0001910	regulation of leukocyte mediated cytotoxicity	BP	24	10	7.5072e-05
GO:0071495	cellular response to endogenous stimulus	BP	325	56	7.78573e-05
GO:1902533	positive regulation of intracellular signal transduction	BP	266	48	8.25351e-05
GO:0031663	lipopolysaccharide-mediated signaling pathway	BP	20	9	8.43227e-05
GO:0030101	natural killer cell activation	BP	20	9	8.43227e-05
GO:0008092	cytoskeletal protein binding	MF	296	52	8.55532e-05
GO:1902936	phosphatidylinositol bisphosphate binding	MF	29	11	9.11659e-05
GO:0006950	response to stress	BP	1156	155	0.000100763
GO:0060284	regulation of cell development	BP	189	37	0.000101678
GO:0120039	plasma membrane bounded cell projection morphogenesis	BP	128	28	0.000102155
GO:0032496	response to lipopolysaccharide	BP	90	22	0.000103277
GO:0030246	carbohydrate binding	MF	78	20	0.00010471
GO:0008283	cell population proliferation	BP	398	65	0.00010743
GO:0042327	positive regulation of phosphorylation	BP	225	42	0.000107766
GO:0000904	cell morphogenesis involved in differentiation	BP	162	33	0.000109962
GO:0043168	anion binding	MF	860	121	0.000111102
GO:0001934	positive regulation of protein phosphorylation	BP	211	40	0.000111514
GO:0072557	IPAF inflammasome complex	CC	4	4	0.000120986
GO:0042117	monocyte activation	BP	4	4	0.000120986
GO:0001779	natural killer cell differentiation	BP	4	4	0.000120986
GO:0007264	small GTPase mediated signal transduction	BP	156	32	0.000121931
GO:0009725	response to hormone	BP	248	45	0.000122317
GO:0044092	negative regulation of molecular function	BP	300	52	0.000123151
GO:0010811	positive regulation of cell-substrate adhesion	BP	45	14	0.000126722
GO:0007009	plasma membrane organization	BP	30	11	0.000130548
GO:0062207	regulation of pattern recognition receptor signaling pathway	BP	30	11	0.000130548
GO:0031090	organelle membrane	CC	1108	149	0.00013141
GO:0010647	positive regulation of cell communication	BP	464	73	0.00013326
GO:0034121	regulation of toll-like receptor signaling pathway	BP	21	9	0.000134006
GO:1990266	neutrophil migration	BP	40	13	0.000134376
GO:0005768	endosome	CC	339	57	0.000135019
GO:0017048	Rho GTPase binding	MF	51	15	0.000148695
GO:0098562	cytoplasmic side of membrane	CC	74	19	0.00015278
GO:0002460	adaptive immune response based on somatic recombination of immune receptors built from immunoglobulin superfamily domains	BP	80	20	0.000153023
GO:0001932	regulation of protein phosphorylation	BP	326	55	0.000163597
GO:0005737	cytoplasm	CC	3164	357	0.000165938
GO:0002683	negative regulation of immune system process	BP	132	28	0.000179472
GO:0048365	Rac GTPase binding	MF	31	11	0.000183529
GO:0023056	positive regulation of signaling	BP	469	73	0.000189516
GO:0001916	positive regulation of T cell mediated cytotoxicity	BP	10	6	0.000190096
GO:0012501	programmed cell death	BP	575	86	0.000194594
GO:0023061	signal release	BP	113	25	0.000199413
GO:0051050	positive regulation of transport	BP	268	47	0.000201514
GO:1901699	cellular response to nitrogen compound	BP	188	36	0.000202057
GO:0009611	response to wounding	BP	167	33	0.000202804
GO:0042582	azurophil granule	CC	133	28	0.000205566
GO:0005766	primary lysosome	CC	133	28	0.000205566
GO:0022617	extracellular matrix disassembly	BP	22	9	0.000205964
GO:0006811	ion transport	BP	299	51	0.000218967
GO:0008305	integrin complex	CC	7	5	0.000221053
GO:0038187	pattern recognition receptor activity	MF	7	5	0.000221053
GO:0098636	protein complex involved in cell adhesion	CC	7	5	0.000221053
GO:0051043	regulation of membrane protein ectodomain proteolysis	BP	7	5	0.000221053
GO:1903530	regulation of secretion by cell	BP	161	32	0.000226666
GO:0050663	cytokine secretion	BP	18	8	0.000236815
GO:0001540	amyloid-beta binding	MF	14	7	0.000241225
GO:0006826	iron ion transport	BP	27	10	0.000241348
GO:0044853	plasma membrane raft	CC	27	10	0.000241348
GO:0048812	neuron projection morphogenesis	BP	121	26	0.000245708
GO:0004866	endopeptidase inhibitor activity	MF	37	12	0.000249201
GO:0001676	long-chain fatty acid metabolic process	BP	37	12	0.000249201
GO:0030414	peptidase inhibitor activity	MF	37	12	0.000249201
GO:0030593	neutrophil chemotaxis	BP	32	11	0.000253671
GO:0015629	actin cytoskeleton	CC	169	33	0.000256384
GO:0045937	positive regulation of phosphate metabolic process	BP	242	43	0.000284076
GO:0010562	positive regulation of phosphorus metabolic process	BP	242	43	0.000284076
GO:0031175	neuron projection development	BP	213	39	0.000292537
GO:0002706	regulation of lymphocyte mediated immunity	BP	43	13	0.00030399
GO:1903557	positive regulation of tumor necrosis factor superfamily cytokine production	BP	23	9	0.000307343
GO:0050767	regulation of neurogenesis	BP	150	30	0.000318305
GO:0030162	regulation of proteolysis	BP	214	39	0.000323442
GO:0051346	negative regulation of hydrolase activity	BP	123	26	0.000323833
GO:0002790	peptide secretion	BP	123	26	0.000323833
GO:0016810	hydrolase activity, acting on carbon-nitrogen (but not peptide) bonds	MF	38	12	0.000330225
GO:0048010	vascular endothelial growth factor receptor signaling pathway	BP	38	12	0.000330225
GO:0010942	positive regulation of cell death	BP	207	38	0.000332064
GO:0006801	superoxide metabolic process	BP	28	10	0.000340765
GO:0031345	negative regulation of cell projection organization	BP	33	11	0.000345167
GO:0051961	negative regulation of nervous system development	BP	49	14	0.000345382
GO:1901890	positive regulation of cell junction assembly	BP	11	6	0.000381278
GO:0005767	secondary lysosome	CC	11	6	0.000381278
GO:0051015	actin filament binding	MF	79	19	0.000382621
GO:0002705	positive regulation of leukocyte mediated immunity	BP	44	13	0.000391054
GO:0035239	tube morphogenesis	BP	138	28	0.000393634
GO:0032870	cellular response to hormone stimulus	BP	166	32	0.000405545
GO:0035592	establishment of protein localization to extracellular region	BP	118	25	0.000406225
GO:0071692	protein localization to extracellular region	BP	118	25	0.000406225
GO:0009306	protein secretion	BP	118	25	0.000406225
GO:0043028	cysteine-type endopeptidase regulator activity involved in apoptotic process	MF	15	7	0.000411722
GO:0140272	exogenous protein binding	MF	15	7	0.000411722
GO:0140375	immune receptor activity	MF	15	7	0.000411722
GO:0001618	virus receptor activity	MF	15	7	0.000411722
GO:0004857	enzyme inhibitor activity	MF	105	23	0.000417361
GO:0006468	protein phosphorylation	BP	473	72	0.000426302
GO:0150034	distal axon	CC	80	19	0.000454136
GO:0000041	transition metal ion transport	BP	34	11	0.000462894
GO:0002708	positive regulation of lymphocyte mediated immunity	BP	29	10	0.000472133
GO:0034599	cellular response to oxidative stress	BP	106	23	0.00048216
GO:0062197	cellular response to chemical stress	BP	126	26	0.000482183
GO:0006915	apoptotic process	BP	557	82	0.000486987
GO:0061135	endopeptidase regulator activity	MF	45	13	0.000498439
GO:0048667	cell morphogenesis involved in neuron differentiation	BP	113	24	0.000509407
GO:0051093	negative regulation of developmental process	BP	161	31	0.00051016
GO:0045859	regulation of protein kinase activity	BP	197	36	0.000523224
GO:0050664	oxidoreductase activity, acting on NAD(P)H, oxygen as acceptor	MF	8	5	0.000538621
GO:0051894	positive regulation of focal adhesion assembly	BP	8	5	0.000538621
GO:0032059	bleb	CC	5	4	0.000554465
GO:0043020	NADPH oxidase complex	CC	5	4	0.000554465
GO:0016175	superoxide-generating NAD(P)H oxidase activity	MF	5	4	0.000554465
GO:0007265	Ras protein signal transduction	BP	107	23	0.00055559
GO:1903555	regulation of tumor necrosis factor superfamily cytokine production	BP	40	12	0.000560271
GO:0048878	chemical homeostasis	BP	242	42	0.000562648
GO:0071674	mononuclear cell migration	BP	20	8	0.000563616
GO:0005546	phosphatidylinositol-4,5-bisphosphate binding	MF	20	8	0.000563616
GO:0006959	humoral immune response	BP	57	15	0.000567818
GO:0009967	positive regulation of signal transduction	BP	421	65	0.000571232
GO:0034097	response to cytokine	BP	413	64	0.000571643
GO:0043549	regulation of kinase activity	BP	220	39	0.000578295
GO:0006897	endocytosis	BP	191	35	0.000593491
GO:0001525	angiogenesis	BP	101	22	0.000603052
GO:0031623	receptor internalization	BP	35	11	0.000612456
GO:0002819	regulation of adaptive immune response	BP	46	13	0.000629789
GO:2000116	regulation of cysteine-type endopeptidase activity	BP	82	19	0.000632559
GO:0045123	cellular extravasation	BP	25	9	0.000634113
GO:0098802	plasma membrane signaling receptor complex	CC	25	9	0.000634113
GO:0008366	axon ensheathment	BP	30	10	0.000642926
GO:0007272	ensheathment of neurons	BP	30	10	0.000642926
GO:0042552	myelination	BP	30	10	0.000642926
GO:0010941	regulation of cell death	BP	480	72	0.000665841
GO:0051345	positive regulation of hydrolase activity	BP	244	42	0.000671655
GO:0030426	growth cone	CC	58	15	0.000693794
GO:0045667	regulation of osteoblast differentiation	BP	12	6	0.000695346
GO:0001914	regulation of T cell mediated cytotoxicity	BP	12	6	0.000695346
GO:0007596	blood coagulation	BP	102	22	0.000695632
GO:0050817	coagulation	BP	102	22	0.000695632
GO:0048666	neuron development	BP	222	39	0.000696337
GO:0005096	GTPase activator activity	MF	89	20	0.000697939
GO:0030182	neuron differentiation	BP	252	43	0.000699587
GO:0033674	positive regulation of kinase activity	BP	143	28	0.000720155
GO:0051046	regulation of secretion	BP	172	32	0.000777757
GO:0010810	regulation of cell-substrate adhesion	BP	71	17	0.000814891
GO:0070663	regulation of leukocyte proliferation	BP	59	15	0.000842776
GO:0032652	regulation of interleukin-1 production	BP	31	10	0.000861686
GO:0030695	GTPase regulator activity	MF	97	21	0.000870643
GO:0040007	growth	BP	195	35	0.000880983
GO:0007187	G protein-coupled receptor signaling pathway, coupled to cyclic nucleotide second messenger	BP	26	9	0.000881179
GO:0045576	mast cell activation	BP	26	9	0.000881179
GO:0030097	hemopoiesis	BP	255	43	0.000901935
GO:0043065	positive regulation of apoptotic process	BP	188	34	0.000907919
GO:0002520	immune system development	BP	278	46	0.000908005
GO:0042129	regulation of T cell proliferation	BP	42	12	0.00091205
GO:0071706	tumor necrosis factor superfamily cytokine production	BP	42	12	0.00091205
GO:0048534	hematopoietic or lymphoid organ development	BP	263	44	0.000931209
GO:0098772	molecular function regulator	MF	619	88	0.000956012
GO:0019932	second-messenger-mediated signaling	BP	72	17	0.000965939
GO:0045861	negative regulation of proteolysis	BP	98	21	0.00100269
GO:0019933	cAMP-mediated signaling	BP	17	7	0.00103156
GO:0004869	cysteine-type endopeptidase inhibitor activity	MF	17	7	0.00103156
GO:0031640	killing of cells of other organism	BP	17	7	0.00103156
GO:0001763	morphogenesis of a branching structure	BP	17	7	0.00103156
GO:0014812	muscle cell migration	BP	17	7	0.00103156
GO:0033003	regulation of mast cell activation	BP	17	7	0.00103156
GO:0007599	hemostasis	BP	105	22	0.00105114
GO:0035295	tube development	BP	175	32	0.00105784
GO:0043410	positive regulation of MAPK cascade	BP	112	23	0.00108802
GO:0008284	positive regulation of cell population proliferation	BP	190	34	0.00110227
GO:0038024	cargo receptor activity	MF	9	5	0.00110762
GO:0098581	detection of external biotic stimulus	BP	9	5	0.00110762
GO:0001846	opsonin binding	MF	9	5	0.00110762
GO:0032814	regulation of natural killer cell activation	BP	9	5	0.00110762
GO:0006929	substrate-dependent cell migration	BP	9	5	0.00110762
GO:0048585	negative regulation of response to stimulus	BP	399	61	0.00111728
GO:0045860	positive regulation of protein kinase activity	BP	126	25	0.00113077
GO:0002764	immune response-regulating signaling pathway	BP	183	33	0.00113675
GO:0032612	interleukin-1 production	BP	32	10	0.00113806
GO:1902105	regulation of leukocyte differentiation	BP	73	17	0.0011402
GO:0089720	caspase binding	MF	3	3	0.00115753
GO:0044194	cytolytic granule	CC	3	3	0.00115753
GO:0009812	flavonoid metabolic process	BP	3	3	0.00115753
GO:0030228	lipoprotein particle receptor activity	MF	3	3	0.00115753
GO:0045916	negative regulation of complement activation	BP	3	3	0.00115753
GO:0001847	opsonin receptor activity	MF	3	3	0.00115753
GO:0042834	peptidoglycan binding	MF	3	3	0.00115753
GO:1903044	protein localization to membrane raft	BP	3	3	0.00115753
GO:1903525	regulation of membrane tubulation	BP	3	3	0.00115753
GO:0016176	superoxide-generating NADPH oxidase activator activity	MF	3	3	0.00115753
GO:0016185	synaptic vesicle budding from presynaptic endocytic zone membrane	BP	3	3	0.00115753
GO:0007409	axonogenesis	BP	86	19	0.00117629
GO:0009595	detection of biotic stimulus	BP	13	6	0.00117777
GO:0006509	membrane protein ectodomain proteolysis	BP	13	6	0.00117777
GO:0005547	phosphatidylinositol-3,4,5-trisphosphate binding	MF	13	6	0.00117777
GO:1901186	positive regulation of ERBB signaling pathway	BP	13	6	0.00117777
GO:0062208	positive regulation of pattern recognition receptor signaling pathway	BP	13	6	0.00117777
GO:0050830	defense response to Gram-positive bacterium	BP	22	8	0.00118344
GO:0015914	phospholipid transport	BP	22	8	0.00118344
GO:0032760	positive regulation of tumor necrosis factor production	BP	22	8	0.00118344
GO:0002709	regulation of T cell mediated immunity	BP	22	8	0.00118344
GO:0061024	membrane organization	BP	344	54	0.00118515
GO:0015748	organophosphate ester transport	BP	27	9	0.00120109
GO:0071559	response to transforming growth factor beta	BP	49	13	0.00121076
GO:0043068	positive regulation of programmed cell death	BP	191	34	0.00121246
GO:0030427	site of polarized growth	CC	61	15	0.00122307
GO:0046578	regulation of Ras protein signal transduction	BP	55	14	0.00123282
GO:0005925	focal adhesion	CC	206	36	0.00123618
GO:0070848	response to growth factor	BP	155	29	0.00124648
GO:0030030	cell projection organization	BP	337	53	0.00126317
GO:0048514	blood vessel morphogenesis	BP	114	23	0.00140074
GO:0050839	cell adhesion molecule binding	MF	230	39	0.00140984
GO:0001944	vasculature development	BP	135	26	0.00143149
GO:0010817	regulation of hormone levels	BP	94	20	0.00144393
GO:0042592	homeostatic process	BP	452	67	0.00146104
GO:1901136	carbohydrate derivative catabolic process	BP	62	15	0.00146182
GO:0002221	pattern recognition receptor signaling pathway	BP	81	18	0.00146811
GO:0010721	negative regulation of cell development	BP	56	14	0.0014898
GO:0050670	regulation of lymphocyte proliferation	BP	56	14	0.0014898
GO:0032944	regulation of mononuclear cell proliferation	BP	56	14	0.0014898
GO:0005775	vacuolar lumen	CC	101	21	0.00150713
GO:0030898	actin-dependent ATPase activity	MF	6	4	0.00152512
GO:0031233	intrinsic component of external side of plasma membrane	CC	6	4	0.00152512
GO:1902992	negative regulation of amyloid precursor protein catabolic process	BP	6	4	0.00152512
GO:0097320	plasma membrane tubulation	BP	6	4	0.00152512
GO:0045954	positive regulation of natural killer cell mediated cytotoxicity	BP	6	4	0.00152512
GO:0060429	epithelium development	BP	231	39	0.00153353
GO:0045730	respiratory burst	BP	18	7	0.0015373
GO:0042325	regulation of phosphorylation	BP	380	58	0.00155911
GO:0007010	cytoskeleton organization	BP	364	56	0.00156368
GO:0071363	cellular response to growth factor stimulus	BP	150	28	0.00156431
GO:0042742	defense response to bacterium	BP	75	17	0.00156971
GO:0048598	embryonic morphogenesis	BP	75	17	0.00156971
GO:1903532	positive regulation of secretion by cell	BP	88	19	0.00157278
GO:0002526	acute inflammatory response	BP	28	9	0.00160862
GO:0030216	keratinocyte differentiation	BP	28	9	0.00160862
GO:0010977	negative regulation of neuron projection development	BP	28	9	0.00160862
GO:0030055	cell-substrate junction	CC	209	36	0.00161575
GO:0032680	regulation of tumor necrosis factor production	BP	39	11	0.00166837
GO:0032868	response to insulin	BP	82	18	0.00170311
GO:0010008	endosome membrane	CC	195	34	0.00175527
GO:0008234	cysteine-type peptidase activity	MF	45	12	0.00177021
GO:0007173	epidermal growth factor receptor signaling pathway	BP	45	12	0.00177021
GO:0003779	actin binding	MF	137	26	0.00178712
GO:0048589	developmental growth	BP	123	24	0.00179974
GO:0097242	amyloid-beta clearance	BP	14	6	0.00188018
GO:0019369	arachidonic acid metabolic process	BP	14	6	0.00188018
GO:1905360	GTPase complex	CC	14	6	0.00188018
GO:0005834	heterotrimeric G-protein complex	CC	14	6	0.00188018
GO:0031294	lymphocyte costimulation	BP	14	6	0.00188018
GO:0050707	regulation of cytokine secretion	BP	14	6	0.00188018
GO:0031295	T cell costimulation	BP	14	6	0.00188018
GO:0033077	T cell differentiation in thymus	BP	14	6	0.00188018
GO:0002768	immune response-regulating cell surface receptor signaling pathway	BP	181	32	0.00189192
GO:0006690	icosanoid metabolic process	BP	34	10	0.00190775
GO:2000117	negative regulation of cysteine-type endopeptidase activity	BP	34	10	0.00190775
GO:0070665	positive regulation of leukocyte proliferation	BP	34	10	0.00190775
GO:0030100	regulation of endocytosis	BP	70	16	0.00195173
GO:0043087	regulation of GTPase activity	BP	138	26	0.00199176
GO:0033993	response to lipid	BP	219	37	0.00199657
GO:0032103	positive regulation of response to external stimulus	BP	189	33	0.00199843
GO:0030855	epithelial cell differentiation	BP	117	23	0.00201326
GO:0045596	negative regulation of cell differentiation	BP	117	23	0.00201326
GO:0031347	regulation of defense response	BP	242	40	0.0020193
GO:0071378	cellular response to growth hormone stimulus	BP	10	5	0.00202515
GO:0060396	growth hormone receptor signaling pathway	BP	10	5	0.00202515
GO:0071709	membrane assembly	BP	10	5	0.00202515
GO:0044091	membrane biogenesis	BP	10	5	0.00202515
GO:0038083	peptidyl-tyrosine autophosphorylation	BP	10	5	0.00202515
GO:0005548	phospholipid transporter activity	MF	10	5	0.00202515
GO:0008233	peptidase activity	MF	160	29	0.00207833
GO:0048523	negative regulation of cellular process	BP	1153	147	0.00210644
GO:0120254	olefinic compound metabolic process	BP	29	9	0.00212004
GO:0031253	cell projection membrane	CC	77	17	0.00212833
GO:0052126	movement in host environment	BP	58	14	0.00213877
GO:0090066	regulation of anatomical structure size	BP	146	27	0.00217792
GO:0005769	early endosome	CC	139	26	0.00221616
GO:0001954	positive regulation of cell-matrix adhesion	BP	19	7	0.00221712
GO:1903307	positive regulation of regulated secretory pathway	BP	19	7	0.00221712
GO:0070851	growth factor receptor binding	MF	24	8	0.00225268
GO:0018212	peptidyl-tyrosine modification	BP	71	16	0.00228244
GO:0018108	peptidyl-tyrosine phosphorylation	BP	71	16	0.00228244
GO:0006898	receptor-mediated endocytosis	BP	91	19	0.00237697
GO:0043112	receptor metabolic process	BP	65	15	0.00242383
GO:0019220	regulation of phosphate metabolic process	BP	436	64	0.00242542
GO:0051174	regulation of phosphorus metabolic process	BP	436	64	0.00242542
GO:0004197	cysteine-type endopeptidase activity	MF	35	10	0.00242587
GO:0010243	response to organonitrogen compound	BP	299	47	0.00243591
GO:0010769	regulation of cell morphogenesis involved in differentiation	BP	78	17	0.00246486
GO:1990778	protein localization to cell periphery	BP	105	21	0.00250477
GO:0043547	positive regulation of GTPase activity	BP	119	23	0.00253774
GO:0051092	positive regulation of NF-kappaB transcription factor activity	BP	59	14	0.00254197
GO:0007229	integrin-mediated signaling pathway	BP	41	11	0.00259115
GO:0002822	regulation of adaptive immune response based on somatic recombination of immune receptors built from immunoglobulin superfamily domains	BP	41	11	0.00259115
GO:0032640	tumor necrosis factor production	BP	41	11	0.00259115
GO:0038127	ERBB signaling pathway	BP	53	13	0.00262264
GO:0071560	cellular response to transforming growth factor beta stimulus	BP	47	12	0.00264705
GO:0044409	entry into host	BP	47	12	0.00264705
GO:0048871	multicellular organismal homeostasis	BP	92	19	0.00271212
GO:0030048	actin filament-based movement	BP	30	9	0.00275309
GO:0043154	negative regulation of cysteine-type endopeptidase activity involved in apoptotic process	BP	30	9	0.00275309
GO:0110053	regulation of actin filament organization	BP	99	20	0.00278417
GO:0001568	blood vessel development	BP	127	24	0.00281839
GO:0032535	regulation of cellular component size	BP	127	24	0.00281839
GO:1901342	regulation of vasculature development	BP	66	15	0.0028426
GO:0007189	adenylate cyclase-activating G protein-coupled receptor signaling pathway	BP	15	6	0.00285915
GO:0005901	caveola	CC	15	6	0.00285915
GO:0061138	morphogenesis of a branching epithelium	BP	15	6	0.00285915
GO:0050765	negative regulation of phagocytosis	BP	15	6	0.00285915
GO:0018958	phenol-containing compound metabolic process	BP	15	6	0.00285915
GO:0002711	positive regulation of T cell mediated immunity	BP	15	6	0.00285915
GO:0002253	activation of immune response	BP	201	34	0.00296126
GO:0002224	toll-like receptor signaling pathway	BP	60	14	0.00300578
GO:0007188	adenylate cyclase-modulating G protein-coupled receptor signaling pathway	BP	25	8	0.00301435
GO:0046209	nitric oxide metabolic process	BP	25	8	0.00301435
GO:0043300	regulation of leukocyte degranulation	BP	25	8	0.00301435
GO:0031267	small GTPase binding	MF	142	26	0.00302344
GO:0060562	epithelial tube morphogenesis	BP	36	10	0.00305111
GO:0031214	biomineral tissue development	BP	20	7	0.00310746
GO:0110148	biomineralization	BP	20	7	0.00310746
GO:0001784	phosphotyrosine residue binding	MF	20	7	0.00310746
GO:0019904	protein domain specific binding	MF	240	39	0.00314553
GO:0004175	endopeptidase activity	MF	100	20	0.00315042
GO:0008286	insulin receptor signaling pathway	BP	42	11	0.00318696
GO:0043588	skin development	BP	42	11	0.00318696
GO:0046718	viral entry into host cell	BP	42	11	0.00318696
GO:0060589	nucleoside-triphosphatase regulator activity	MF	114	22	0.00319003
GO:0035584	calcium-mediated signaling using intracellular calcium source	BP	7	4	0.00326388
GO:0030214	hyaluronan catabolic process	BP	7	4	0.00326388
GO:0061702	inflammasome complex	CC	7	4	0.00326388
GO:0002523	leukocyte migration involved in inflammatory response	BP	7	4	0.00326388
GO:0002717	positive regulation of natural killer cell mediated immunity	BP	7	4	0.00326388
GO:0060143	positive regulation of syncytium formation by plasma membrane fusion	BP	7	4	0.00326388
GO:0060142	regulation of syncytium formation by plasma membrane fusion	BP	7	4	0.00326388
GO:0043408	regulation of MAPK cascade	BP	165	29	0.00334912
GO:0051020	GTPase binding	MF	195	33	0.00337586
GO:0060349	bone morphogenesis	BP	11	5	0.00339504
GO:0042759	long-chain fatty acid biosynthetic process	BP	11	5	0.00339504
GO:0031579	membrane raft organization	BP	11	5	0.00339504
GO:0150117	positive regulation of cell-substrate junction organization	BP	11	5	0.00339504
GO:0045742	positive regulation of epidermal growth factor receptor signaling pathway	BP	11	5	0.00339504
GO:0034114	regulation of heterotypic cell-cell adhesion	BP	11	5	0.00339504
GO:0044877	protein-containing complex binding	MF	442	64	0.00340938
GO:0043067	regulation of programmed cell death	BP	442	64	0.00340938
GO:0016773	phosphotransferase activity, alcohol group as acceptor	MF	158	28	0.00346897
GO:0051047	positive regulation of secretion	BP	94	19	0.003502
GO:0002429	immune response-activating cell surface receptor signaling pathway	BP	173	30	0.00352907
GO:0002757	immune response-activating signal transduction	BP	173	30	0.00352907
GO:0120036	plasma membrane bounded cell projection organization	BP	329	50	0.00366165
GO:0030168	platelet activation	BP	55	13	0.00372074
GO:0050920	regulation of chemotaxis	BP	55	13	0.00372074
GO:0070661	leukocyte proliferation	BP	81	17	0.00375113
GO:0009913	epidermal cell differentiation	BP	37	10	0.00379844
GO:1901184	regulation of ERBB signaling pathway	BP	37	10	0.00379844
GO:0071345	cellular response to cytokine stimulus	BP	387	57	0.00394811
GO:0042102	positive regulation of T cell proliferation	BP	26	8	0.00396243
GO:0045211	postsynaptic membrane	CC	26	8	0.00396243
GO:2001057	reactive nitrogen species metabolic process	BP	26	8	0.00396243
GO:0032651	regulation of interleukin-1 beta production	BP	26	8	0.00396243
GO:0050954	sensory perception of mechanical stimulus	BP	26	8	0.00396243
GO:0032956	regulation of actin cytoskeleton organization	BP	116	22	0.00398704
GO:0045664	regulation of neuron differentiation	BP	116	22	0.00398704
GO:0042981	regulation of apoptotic process	BP	437	63	0.00408472
GO:0043281	regulation of cysteine-type endopeptidase activity involved in apoptotic process	BP	75	16	0.00410736
GO:0072359	circulatory system development	BP	205	34	0.0041127
GO:0002920	regulation of humoral immune response	BP	16	6	0.0041748
GO:0019935	cyclic-nucleotide-mediated signaling	BP	21	7	0.0042472
GO:0033619	membrane protein proteolysis	BP	21	7	0.0042472
GO:0004222	metalloendopeptidase activity	MF	21	7	0.0042472
GO:0060760	positive regulation of response to cytokine stimulus	BP	21	7	0.0042472
GO:0007191	adenylate cyclase-activating dopamine receptor signaling pathway	BP	4	3	0.00426716
GO:0001851	complement component C3b binding	MF	4	3	0.00426716
GO:0016600	flotillin complex	CC	4	3	0.00426716
GO:0001765	membrane raft assembly	BP	4	3	0.00426716
GO:0007077	mitotic nuclear envelope disassembly	BP	4	3	0.00426716
GO:0002921	negative regulation of humoral immune response	BP	4	3	0.00426716
GO:1905049	negative regulation of metallopeptidase activity	BP	4	3	0.00426716
GO:0036149	phosphatidylinositol acyl-chain remodeling	BP	4	3	0.00426716
GO:0060369	positive regulation of Fc receptor mediated stimulatory signaling pathway	BP	4	3	0.00426716
GO:0051044	positive regulation of membrane protein ectodomain proteolysis	BP	4	3	0.00426716
GO:1900122	positive regulation of receptor binding	BP	4	3	0.00426716
GO:0008655	pyrimidine-containing compound salvage	BP	4	3	0.00426716
GO:0046135	pyrimidine nucleoside catabolic process	BP	4	3	0.00426716
GO:0043097	pyrimidine nucleoside salvage	BP	4	3	0.00426716
GO:1902959	regulation of aspartic-type endopeptidase activity involved in amyloid precursor protein catabolic process	BP	4	3	0.00426716
GO:0030050	vesicle transport along actin filament	BP	4	3	0.00426716
GO:0016787	hydrolase activity	MF	762	101	0.00429122
GO:0031344	regulation of cell projection organization	BP	153	27	0.00432934
GO:0051051	negative regulation of transport	BP	124	23	0.00437638
GO:0034614	cellular response to reactive oxygen species	BP	56	13	0.00439521
GO:0032677	regulation of interleukin-8 production	BP	32	9	0.00446158
GO:0051347	positive regulation of transferase activity	BP	176	30	0.00458912
GO:0008360	regulation of cell shape	BP	50	12	0.00459505
GO:0017016	Ras GTPase binding	MF	139	25	0.00461597
GO:0097060	synaptic membrane	CC	44	11	0.00470705
GO:0005774	vacuolar membrane	CC	184	31	0.00476947
GO:0046879	hormone secretion	BP	63	14	0.00482873
GO:0015711	organic anion transport	BP	83	17	0.00488374
GO:0061564	axon development	BP	97	19	0.00503897
GO:0032611	interleukin-1 beta production	BP	27	8	0.00512509
GO:0042383	sarcolemma	CC	27	8	0.00512509
GO:0004252	serine-type endopeptidase activity	MF	27	8	0.00512509
GO:0007160	cell-matrix adhesion	BP	57	13	0.00516493
GO:0030001	metal ion transport	BP	155	27	0.00520196
GO:0005765	lysosomal membrane	CC	170	29	0.00522805
GO:0098852	lytic vacuole membrane	CC	170	29	0.00522805
GO:0006691	leukotriene metabolic process	BP	12	5	0.0053234
GO:0001530	lipopolysaccharide binding	MF	12	5	0.0053234
GO:0090383	phagosome acidification	BP	12	5	0.0053234
GO:0150077	regulation of neuroinflammatory response	BP	12	5	0.0053234
GO:1902903	regulation of supramolecular fiber organization	BP	126	23	0.00537309
GO:0002285	lymphocyte activation involved in immune response	BP	51	12	0.00545344
GO:0050777	negative regulation of immune response	BP	51	12	0.00545344
GO:0030183	B cell differentiation	BP	33	9	0.00557863
GO:0008236	serine-type peptidase activity	MF	33	9	0.00557863
GO:0017171	serine hydrolase activity	MF	33	9	0.00557863
GO:0005856	cytoskeleton	CC	578	79	0.00560428
GO:0007178	transmembrane receptor protein serine/threonine kinase signaling pathway	BP	64	14	0.00560467
GO:0010876	lipid localization	BP	91	18	0.00563274
GO:0001655	urogenital system development	BP	45	11	0.0056572
GO:0072659	protein localization to plasma membrane	BP	98	19	0.00566058
GO:0042982	amyloid precursor protein metabolic process	BP	22	7	0.00567696
GO:2000106	regulation of leukocyte apoptotic process	BP	22	7	0.00567696
GO:0051897	positive regulation of protein kinase B signaling	BP	39	10	0.00572343
GO:1904018	positive regulation of vasculature development	BP	39	10	0.00572343
GO:0007179	transforming growth factor beta receptor signaling pathway	BP	39	10	0.00572343
GO:0006026	aminoglycan catabolic process	BP	17	6	0.00588929
GO:0010761	fibroblast migration	BP	17	6	0.00588929
GO:0042554	superoxide anion generation	BP	17	6	0.00588929
GO:0007162	negative regulation of cell adhesion	BP	71	15	0.00592738
GO:0071900	regulation of protein serine/threonine kinase activity	BP	127	23	0.00593807
GO:0046658	anchored component of plasma membrane	CC	8	4	0.00598913
GO:0043027	cysteine-type endopeptidase inhibitor activity involved in apoptotic process	MF	8	4	0.00598913
GO:0016045	detection of bacterium	BP	8	4	0.00598913
GO:0098543	detection of other organism	BP	8	4	0.00598913
GO:0019865	immunoglobulin binding	MF	8	4	0.00598913
GO:0090148	membrane fission	BP	8	4	0.00598913
GO:0002385	mucosal immune response	BP	8	4	0.00598913
GO:0072672	neutrophil extravasation	BP	8	4	0.00598913
GO:0002251	organ or tissue specific immune response	BP	8	4	0.00598913
GO:0016505	peptidase activator activity involved in apoptotic process	MF	8	4	0.00598913
GO:0031279	regulation of cyclase activity	BP	8	4	0.00598913
GO:0031664	regulation of lipopolysaccharide-mediated signaling pathway	BP	8	4	0.00598913
GO:1903729	regulation of plasma membrane organization	BP	8	4	0.00598913
GO:0046625	sphingolipid binding	MF	8	4	0.00598913
GO:0042588	zymogen granule	CC	8	4	0.00598913
GO:0006979	response to oxidative stress	BP	157	27	0.00621723
GO:0071902	positive regulation of protein serine/threonine kinase activity	BP	85	17	0.00628214
GO:0001667	ameboidal-type cell migration	BP	99	19	0.00634373
GO:0002695	negative regulation of leukocyte activation	BP	52	12	0.00643468
GO:0032869	cellular response to insulin stimulus	BP	65	14	0.00647784
GO:0009914	hormone transport	BP	65	14	0.00647784
GO:0002824	positive regulation of adaptive immune response based on somatic recombination of immune receptors built from immunoglobulin superfamily domains	BP	28	8	0.00653168
GO:0030278	regulation of ossification	BP	28	8	0.00653168
GO:0055080	cation homeostasis	BP	143	25	0.006733
GO:0050768	negative regulation of neurogenesis	BP	46	11	0.00675233
GO:0034341	response to interferon-gamma	BP	72	15	0.00678759
GO:0008238	exopeptidase activity	MF	34	9	0.00690015
GO:0045665	negative regulation of neuron differentiation	BP	34	9	0.00690015
GO:1990138	neuron projection extension	BP	34	9	0.00690015
GO:0042058	regulation of epidermal growth factor receptor signaling pathway	BP	34	9	0.00690015
GO:0060560	developmental growth involved in morphogenesis	BP	40	10	0.00693501
GO:0050921	positive regulation of chemotaxis	BP	40	10	0.00693501
GO:0050729	positive regulation of inflammatory response	BP	40	10	0.00693501
GO:0035578	azurophil granule lumen	CC	79	16	0.00698718
GO:0120035	regulation of plasma membrane bounded cell projection organization	BP	151	26	0.00707932
GO:1901698	response to nitrogen compound	BP	324	48	0.00726823
GO:0051247	positive regulation of protein metabolic process	BP	448	63	0.00728656
GO:0032270	positive regulation of cellular protein metabolic process	BP	423	60	0.00731734
GO:0098771	inorganic ion homeostasis	BP	144	25	0.00737223
GO:0050854	regulation of antigen receptor-mediated signaling pathway	BP	23	7	0.00743845
GO:0043393	regulation of protein binding	BP	66	14	0.00745656
GO:0008544	epidermis development	BP	53	12	0.0075504
GO:0010770	positive regulation of cell morphogenesis involved in differentiation	BP	53	12	0.0075504
GO:0098793	presynapse	CC	115	21	0.00762759
GO:0010975	regulation of neuron projection development	BP	101	19	0.00791223
GO:0045806	negative regulation of endocytosis	BP	13	5	0.00791441
GO:0001891	phagocytic cup	CC	13	5	0.00791441
GO:0031641	regulation of myelination	BP	13	5	0.00791441
GO:0014910	regulation of smooth muscle cell migration	BP	13	5	0.00791441
GO:0016241	regulation of macroautophagy	BP	80	16	0.00791598
GO:0000302	response to reactive oxygen species	BP	80	16	0.00791598
GO:0005884	actin filament	CC	47	11	0.00800672
GO:0031256	leading edge membrane	CC	47	11	0.00800672
GO:0005575	cellular_component	CC	3701	395	0.00804694
GO:0001704	formation of primary germ layer	BP	18	6	0.00806529
GO:0090382	phagosome maturation	BP	18	6	0.00806529
GO:0001961	positive regulation of cytokine-mediated signaling pathway	BP	18	6	0.00806529
GO:0045765	regulation of angiogenesis	BP	60	13	0.00813988
GO:0005912	adherens junction	CC	29	8	0.00821231
GO:0019730	antimicrobial humoral response	BP	29	8	0.00821231
GO:0071887	leukocyte apoptotic process	BP	29	8	0.00821231
GO:0048029	monosaccharide binding	MF	29	8	0.00821231
GO:0002821	positive regulation of adaptive immune response	BP	29	8	0.00821231
GO:0050766	positive regulation of phagocytosis	BP	29	8	0.00821231
GO:0009968	negative regulation of signal transduction	BP	310	46	0.00830511
GO:0034446	substrate adhesion-dependent cell spreading	BP	41	10	0.00833625
GO:0032637	interleukin-8 production	BP	35	9	0.00844894
GO:0045766	positive regulation of angiogenesis	BP	35	9	0.00844894
GO:0045580	regulation of T cell differentiation	BP	35	9	0.00844894
GO:0051338	regulation of transferase activity	BP	262	40	0.00847804
GO:0050878	regulation of body fluid levels	BP	131	23	0.00871137
GO:0016358	dendrite development	BP	54	12	0.0088126
GO:0042098	T cell proliferation	BP	54	12	0.0088126
GO:0007568	aging	BP	95	18	0.00892249
GO:0006629	lipid metabolic process	BP	344	50	0.00896722
GO:0043405	regulation of MAP kinase activity	BP	88	17	0.00897285
GO:0010648	negative regulation of cell communication	BP	328	48	0.00916882
GO:0023057	negative regulation of signaling	BP	328	48	0.00916882
GO:0071396	cellular response to lipid	BP	139	24	0.00917802
GO:1903305	regulation of regulated secretory pathway	BP	48	11	0.00943505
GO:1902106	negative regulation of leukocyte differentiation	BP	24	7	0.00957377
GO:0046914	transition metal ion binding	MF	240	37	0.0095968
GO:0007417	central nervous system development	BP	193	31	0.00968541
GO:0045177	apical part of cell	CC	68	14	0.0097652
GO:0071346	cellular response to interferon-gamma	BP	68	14	0.0097652
GO:0006820	anion transport	BP	103	19	0.00978108
GO:0031362	anchored component of external side of plasma membrane	CC	5	3	0.0098362
GO:0050700	CARD domain binding	MF	5	3	0.0098362
GO:0097001	ceramide binding	MF	5	3	0.0098362
GO:0006068	ethanol catabolic process	BP	5	3	0.0098362
GO:0046629	gamma-delta T cell activation	BP	5	3	0.0098362
GO:0016813	hydrolase activity, acting on carbon-nitrogen (but not peptide) bonds, in linear amidines	MF	5	3	0.0098362
GO:0019864	IgG binding	MF	5	3	0.0098362
GO:0001781	neutrophil apoptotic process	BP	5	3	0.0098362
GO:0120014	phospholipid transfer activity	MF	5	3	0.0098362
GO:0002693	positive regulation of cellular extravasation	BP	5	3	0.0098362
GO:1901741	positive regulation of myoblast fusion	BP	5	3	0.0098362
GO:0034310	primary alcohol catabolic process	BP	5	3	0.0098362
GO:1905245	regulation of aspartic-type peptidase activity	BP	5	3	0.0098362
GO:2001135	regulation of endocytic recycling	BP	5	3	0.0098362
GO:1905449	regulation of Fc-gamma receptor signaling pathway involved in phagocytosis	BP	5	3	0.0098362
GO:1901739	regulation of myoblast fusion	BP	5	3	0.0098362
GO:0033029	regulation of neutrophil apoptotic process	BP	5	3	0.0098362
GO:0007606	sensory perception of chemical stimulus	BP	5	3	0.0098362
GO:0019432	triglyceride biosynthetic process	BP	5	3	0.0098362
GO:0140253	cell-cell fusion	BP	9	4	0.00989434
GO:0060350	endochondral bone morphogenesis	BP	9	4	0.00989434
GO:0048247	lymphocyte chemotaxis	BP	9	4	0.00989434
GO:0050918	positive chemotaxis	BP	9	4	0.00989434
GO:2000108	positive regulation of leukocyte apoptotic process	BP	9	4	0.00989434
GO:1905048	regulation of metallopeptidase activity	BP	9	4	0.00989434
GO:0006949	syncytium formation	BP	9	4	0.00989434
GO:0000768	syncytium formation by plasma membrane fusion	BP	9	4	0.00989434
GO:0002507	tolerance induction	BP	9	4	0.00989434
GO:0032970	regulation of actin filament-based process	BP	125	22	0.009908
GO:0005516	calmodulin binding	MF	42	10	0.0099454
GO:0002698	negative regulation of immune effector process	BP	42	10	0.0099454
GO:0045619	regulation of lymphocyte differentiation	BP	42	10	0.0099454
GO:0007249	I-kappaB kinase/NF-kappaB signaling	BP	89	17	0.010051
GO:0002791	regulation of peptide secretion	BP	89	17	0.010051
GO:0016324	apical plasma membrane	CC	55	12	0.0102336
GO:0045921	positive regulation of exocytosis	BP	36	9	0.0102482
GO:1901888	regulation of cell junction assembly	BP	36	9	0.0102482
GO:0042987	amyloid precursor protein catabolic process	BP	19	6	0.0107644
GO:0004930	G protein-coupled receptor activity	MF	19	6	0.0107644
GO:0070265	necrotic cell death	BP	19	6	0.0107644
GO:0032649	regulation of interferon-gamma production	BP	19	6	0.0107644
GO:0033572	transferrin transport	BP	19	6	0.0107644
GO:0098858	actin-based cell projection	CC	62	13	0.010778
GO:0016301	kinase activity	MF	179	29	0.0108278
GO:0034762	regulation of transmembrane transport	BP	104	19	0.0108401
GO:0004672	protein kinase activity	MF	126	22	0.0108673
GO:0047623	adenosine-phosphate deaminase activity	MF	2	2	0.0110494
GO:0033211	adiponectin-activated signaling pathway	BP	2	2	0.0110494
GO:0097208	alveolar lamellar body	CC	2	2	0.0110494
GO:0003876	AMP deaminase activity	MF	2	2	0.0110494
GO:0004062	aryl sulfotransferase activity	MF	2	2	0.0110494
GO:0044331	cell-cell adhesion mediated by cadherin	BP	2	2	0.0110494
GO:0071726	cellular response to diacyl bacterial lipopeptide	BP	2	2	0.0110494
GO:0035963	cellular response to interleukin-13	BP	2	2	0.0110494
GO:0048875	chemical homeostasis within a tissue	BP	2	2	0.0110494
GO:0035116	embryonic hindlimb morphogenesis	BP	2	2	0.0110494
GO:0002774	Fc receptor mediated inhibitory signaling pathway	BP	2	2	0.0110494
GO:0036056	filtration diaphragm	CC	2	2	0.0110494
GO:0043395	heparan sulfate proteoglycan binding	MF	2	2	0.0110494
GO:0035137	hindlimb morphogenesis	BP	2	2	0.0110494
GO:0036414	histone citrullination	BP	2	2	0.0110494
GO:0036413	histone H3-R26 citrullination	BP	2	2	0.0110494
GO:0050930	induction of positive chemotaxis	BP	2	2	0.0110494
GO:0034688	integrin alphaM-beta2 complex	CC	2	2	0.0110494
GO:0034689	integrin alphaX-beta2 complex	CC	2	2	0.0110494
GO:0002232	leukocyte chemotaxis involved in inflammatory response	BP	2	2	0.0110494
GO:0001875	lipopolysaccharide immune receptor activity	MF	2	2	0.0110494
GO:0005041	low-density lipoprotein particle receptor activity	MF	2	2	0.0110494
GO:0001553	luteinization	BP	2	2	0.0110494
GO:0071608	macrophage inflammatory protein-1 alpha production	BP	2	2	0.0110494
GO:0032393	MHC class I receptor activity	MF	2	2	0.0110494
GO:0023025	MHC class Ib protein complex binding	MF	2	2	0.0110494
GO:0051451	myoblast migration	BP	2	2	0.0110494
GO:0071641	negative regulation of macrophage inflammatory protein 1 alpha production	BP	2	2	0.0110494
GO:1904684	negative regulation of metalloendopeptidase activity	BP	2	2	0.0110494
GO:1902963	negative regulation of metalloendopeptidase activity involved in amyloid precursor protein catabolic process	BP	2	2	0.0110494
GO:0003085	negative regulation of systemic arterial blood pressure	BP	2	2	0.0110494
GO:0017159	pantetheine hydrolase activity	MF	2	2	0.0110494
GO:0015939	pantothenate metabolic process	BP	2	2	0.0110494
GO:0016019	peptidoglycan immune receptor activity	MF	2	2	0.0110494
GO:0044854	plasma membrane raft assembly	BP	2	2	0.0110494
GO:0044857	plasma membrane raft organization	BP	2	2	0.0110494
GO:0005161	platelet-derived growth factor receptor binding	MF	2	2	0.0110494
GO:1903527	positive regulation of membrane tubulation	BP	2	2	0.0110494
GO:2000391	positive regulation of neutrophil extravasation	BP	2	2	0.0110494
GO:0050927	positive regulation of positive chemotaxis	BP	2	2	0.0110494
GO:2000363	positive regulation of prostaglandin-E synthase activity	BP	2	2	0.0110494
GO:0098844	postsynaptic endocytic zone membrane	CC	2	2	0.0110494
GO:0004668	protein-arginine deiminase activity	MF	2	2	0.0110494
GO:0018101	protein citrullination	BP	2	2	0.0110494
GO:0044860	protein localization to plasma membrane raft	BP	2	2	0.0110494
GO:0046133	pyrimidine ribonucleoside catabolic process	BP	2	2	0.0110494
GO:0046131	pyrimidine ribonucleoside metabolic process	BP	2	2	0.0110494
GO:2000047	regulation of cell-cell adhesion mediated by cadherin	BP	2	2	0.0110494
GO:0071640	regulation of macrophage inflammatory protein 1 alpha production	BP	2	2	0.0110494
GO:1902962	regulation of metalloendopeptidase activity involved in amyloid precursor protein catabolic process	BP	2	2	0.0110494
GO:0032823	regulation of natural killer cell differentiation	BP	2	2	0.0110494
GO:2000389	regulation of neutrophil extravasation	BP	2	2	0.0110494
GO:0050926	regulation of positive chemotaxis	BP	2	2	0.0110494
GO:2000361	regulation of prostaglandin-E synthase activity	BP	2	2	0.0110494
GO:2000307	regulation of tumor necrosis factor (ligand) superfamily member 11 production	BP	2	2	0.0110494
GO:0071724	response to diacyl bacterial lipopeptide	BP	2	2	0.0110494
GO:0035962	response to interleukin-13	BP	2	2	0.0110494
GO:0010041	response to iron(III) ion	BP	2	2	0.0110494
GO:0036057	slit diaphragm	CC	2	2	0.0110494
GO:0051923	sulfation	BP	2	2	0.0110494
GO:0008146	sulfotransferase activity	MF	2	2	0.0110494
GO:0043129	surfactant homeostasis	BP	2	2	0.0110494
GO:0038124	toll-like receptor TLR6:TLR2 signaling pathway	BP	2	2	0.0110494
GO:0072535	tumor necrosis factor (ligand) superfamily member 11 production	BP	2	2	0.0110494
GO:0042063	gliogenesis	BP	69	14	0.011113
GO:0044089	positive regulation of cellular component biogenesis	BP	164	27	0.0111509
GO:0048754	branching morphogenesis of an epithelial tube	BP	14	5	0.0112668
GO:0006027	glycosaminoglycan catabolic process	BP	14	5	0.0112668
GO:0016459	myosin complex	CC	14	5	0.0112668
GO:0070266	necroptotic process	BP	14	5	0.0112668
GO:1902624	positive regulation of neutrophil migration	BP	14	5	0.0112668
GO:0045429	positive regulation of nitric oxide biosynthetic process	BP	14	5	0.0112668
GO:1904407	positive regulation of nitric oxide metabolic process	BP	14	5	0.0112668
GO:0043621	protein self-association	MF	14	5	0.0112668
GO:0030449	regulation of complement activation	BP	14	5	0.0112668
GO:0060416	response to growth hormone	BP	14	5	0.0112668
GO:0051091	positive regulation of DNA-binding transcription factor activity	BP	76	15	0.0112783
GO:0017157	regulation of exocytosis	BP	76	15	0.0112783
GO:0050708	regulation of protein secretion	BP	83	16	0.0113079
GO:0031401	positive regulation of protein modification process	BP	291	43	0.0114057
GO:0051129	negative regulation of cellular component organization	BP	211	33	0.0114699
GO:0019900	kinase binding	MF	235	36	0.0116548
GO:1901568	fatty acid derivative metabolic process	BP	56	12	0.0118259
GO:0005902	microvillus	CC	25	7	0.0121247
GO:0030316	osteoclast differentiation	BP	25	7	0.0121247
GO:0045582	positive regulation of T cell differentiation	BP	25	7	0.0121247
GO:0061387	regulation of extent of cell growth	BP	25	7	0.0121247
GO:0007605	sensory perception of sound	BP	25	7	0.0121247
GO:0045444	fat cell differentiation	BP	37	9	0.0123214
GO:0060333	interferon-gamma-mediated signaling pathway	BP	37	9	0.0123214
GO:0001822	kidney development	BP	37	9	0.0123214
GO:0045807	positive regulation of endocytosis	BP	37	9	0.0123214
GO:0001952	regulation of cell-matrix adhesion	BP	37	9	0.0123214
GO:0072001	renal system development	BP	37	9	0.0123214
GO:0033559	unsaturated fatty acid metabolic process	BP	37	9	0.0123214
GO:0002573	myeloid leukocyte differentiation	BP	63	13	0.0123248
GO:0048638	regulation of developmental growth	BP	63	13	0.0123248
GO:0030424	axon	CC	150	25	0.0123395
GO:0007369	gastrulation	BP	31	8	0.0125177
GO:0050671	positive regulation of lymphocyte proliferation	BP	31	8	0.0125177
GO:0032946	positive regulation of mononuclear cell proliferation	BP	31	8	0.0125177
GO:0002886	regulation of myeloid leukocyte mediated immunity	BP	31	8	0.0125177
GO:0007266	Rho protein signal transduction	BP	31	8	0.0125177
GO:0048771	tissue remodeling	BP	31	8	0.0125177
GO:0009893	positive regulation of metabolic process	BP	932	117	0.0126575
GO:0046651	lymphocyte proliferation	BP	77	15	0.0127023
GO:0032943	mononuclear cell proliferation	BP	77	15	0.0127023
GO:0048588	developmental cell growth	BP	50	11	0.0128735
GO:0030099	myeloid cell differentiation	BP	136	23	0.0135759
GO:0050866	negative regulation of cell activation	BP	57	12	0.0136021
GO:0007267	cell-cell signaling	BP	327	47	0.0136837
GO:0043005	neuron projection	CC	278	41	0.0138054
GO:0007204	positive regulation of cytosolic calcium ion concentration	BP	44	10	0.0138615
GO:0071214	cellular response to abiotic stimulus	BP	92	17	0.0139149
GO:0104004	cellular response to environmental stimulus	BP	92	17	0.0139149
GO:0031638	zymogen activation	BP	20	6	0.014046
GO:1902532	negative regulation of intracellular signal transduction	BP	144	24	0.0140698
GO:0046486	glycerolipid metabolic process	BP	114	20	0.0140775
GO:0040008	regulation of growth	BP	137	23	0.0147697
GO:0000139	Golgi membrane	CC	215	33	0.0150209
GO:0071870	cellular response to catecholamine stimulus	BP	26	7	0.0151318
GO:0071868	cellular response to monoamine stimulus	BP	26	7	0.0151318
GO:0005506	iron ion binding	MF	26	7	0.0151318
GO:0001776	leukocyte homeostasis	BP	26	7	0.0151318
GO:0071869	response to catecholamine	BP	26	7	0.0151318
GO:0071867	response to monoamine	BP	26	7	0.0151318
GO:0010659	cardiac muscle cell apoptotic process	BP	10	4	0.0151405
GO:0072073	kidney epithelium development	BP	10	4	0.0151405
GO:0042629	mast cell granule	CC	10	4	0.0151405
GO:0002548	monocyte chemotaxis	BP	10	4	0.0151405
GO:0034123	positive regulation of toll-like receptor signaling pathway	BP	10	4	0.0151405
GO:0043539	protein serine/threonine kinase activator activity	MF	10	4	0.0151405
GO:0010658	striated muscle cell apoptotic process	BP	10	4	0.0151405
GO:0061844	antimicrobial humoral immune response mediated by antimicrobial peptide	BP	15	5	0.0154706
GO:0010771	negative regulation of cell morphogenesis involved in differentiation	BP	15	5	0.0154706
GO:0048640	negative regulation of developmental growth	BP	15	5	0.0154706
GO:0051058	negative regulation of small GTPase mediated signal transduction	BP	15	5	0.0154706
GO:0048008	platelet-derived growth factor receptor signaling pathway	BP	15	5	0.0154706
GO:0033006	regulation of mast cell activation involved in immune response	BP	15	5	0.0154706
GO:0043304	regulation of mast cell degranulation	BP	15	5	0.0154706
GO:0045670	regulation of osteoclast differentiation	BP	15	5	0.0154706
GO:0099072	regulation of postsynaptic membrane neurotransmitter receptor levels	BP	15	5	0.0154706
GO:1903317	regulation of protein maturation	BP	15	5	0.0154706
GO:0070613	regulation of protein processing	BP	15	5	0.0154706
GO:0014909	smooth muscle cell migration	BP	15	5	0.0154706
GO:0032880	regulation of protein localization	BP	297	43	0.0160541
GO:0030073	insulin secretion	BP	45	10	0.0162056
GO:0051250	negative regulation of lymphocyte activation	BP	45	10	0.0162056
GO:0090087	regulation of peptide transport	BP	201	31	0.0170124
GO:0006812	cation transport	BP	209	32	0.0170758
GO:0030072	peptide hormone secretion	BP	52	11	0.017189
GO:0002020	protease binding	MF	39	9	0.0173821
GO:0010506	regulation of autophagy	BP	124	21	0.0176511
GO:0043269	regulation of ion transport	BP	124	21	0.0176511
GO:0036477	somatodendritic compartment	CC	178	28	0.017798
GO:0032609	interferon-gamma production	BP	21	6	0.0179655
GO:0002279	mast cell activation involved in immune response	BP	21	6	0.0179655
GO:0043303	mast cell degranulation	BP	21	6	0.0179655
GO:0010657	muscle cell apoptotic process	BP	21	6	0.0179655
GO:0032732	positive regulation of interleukin-1 production	BP	21	6	0.0179655
GO:0004713	protein tyrosine kinase activity	MF	21	6	0.0179655
GO:0090109	regulation of cell-substrate junction assembly	BP	21	6	0.0179655
GO:0051893	regulation of focal adhesion assembly	BP	21	6	0.0179655
GO:0031644	regulation of nervous system process	BP	21	6	0.0179655
GO:0005085	guanyl-nucleotide exchange factor activity	MF	66	13	0.0180055
GO:0043406	positive regulation of MAP kinase activity	BP	66	13	0.0180055
GO:0055037	recycling endosome	CC	73	14	0.0180087
GO:0051223	regulation of protein transport	BP	194	30	0.0180966
GO:0099515	actin filament-based transport	BP	6	3	0.0181473
GO:0097202	activation of cysteine-type endopeptidase activity	BP	6	3	0.0181473
GO:0046463	acylglycerol biosynthetic process	BP	6	3	0.0181473
GO:0004896	cytokine receptor activity	MF	6	3	0.0181473
GO:0030397	membrane disassembly	BP	6	3	0.0181473
GO:0045671	negative regulation of osteoclast differentiation	BP	6	3	0.0181473
GO:0046460	neutral lipid biosynthetic process	BP	6	3	0.0181473
GO:0001780	neutrophil homeostasis	BP	6	3	0.0181473
GO:0051081	nuclear envelope disassembly	BP	6	3	0.0181473
GO:0036151	phosphatidylcholine acyl-chain remodeling	BP	6	3	0.0181473
GO:0010831	positive regulation of myotube differentiation	BP	6	3	0.0181473
GO:0014911	positive regulation of smooth muscle cell migration	BP	6	3	0.0181473
GO:1903265	positive regulation of tumor necrosis factor-mediated signaling pathway	BP	6	3	0.0181473
GO:0005522	profilin binding	MF	6	3	0.0181473
GO:0070528	protein kinase C signaling	BP	6	3	0.0181473
GO:0033180	proton-transporting V-type ATPase, V1 domain	CC	6	3	0.0181473
GO:0045761	regulation of adenylate cyclase activity	BP	6	3	0.0181473
GO:0010830	regulation of myotube differentiation	BP	6	3	0.0181473
GO:0034143	regulation of toll-like receptor 4 signaling pathway	BP	6	3	0.0181473
GO:0043403	skeletal muscle tissue regeneration	BP	6	3	0.0181473
GO:0070142	synaptic vesicle budding	BP	6	3	0.0181473
GO:0002291	T cell activation via T cell receptor contact with antigen bound to MHC molecule on antigen presenting cell	BP	6	3	0.0181473
GO:0019901	protein kinase binding	MF	210	32	0.0182221
GO:0050731	positive regulation of peptidyl-tyrosine phosphorylation	BP	33	8	0.0182829
GO:0048259	regulation of receptor-mediated endocytosis	BP	33	8	0.0182829
GO:0055065	metal ion homeostasis	BP	117	20	0.0184593
GO:0051090	regulation of DNA-binding transcription factor activity	BP	117	20	0.0184593
GO:0006639	acylglycerol metabolic process	BP	27	7	0.0186341
GO:0006073	cellular glucan metabolic process	BP	27	7	0.0186341
GO:0044042	glucan metabolic process	BP	27	7	0.0186341
GO:0006638	neutral lipid metabolic process	BP	27	7	0.0186341
GO:0045309	protein phosphorylated amino acid binding	MF	27	7	0.0186341
GO:1903533	regulation of protein targeting	BP	27	7	0.0186341
GO:0055082	cellular chemical homeostasis	BP	171	27	0.0188836
GO:0051493	regulation of cytoskeleton organization	BP	179	28	0.0190904
GO:0044087	regulation of cellular component biogenesis	BP	292	42	0.0191517
GO:0031406	carboxylic acid binding	MF	53	11	0.0197134
GO:0010631	epithelial cell migration	BP	74	14	0.0201556
GO:0090132	epithelium migration	BP	74	14	0.0201556
GO:0050804	modulation of chemical synaptic transmission	BP	74	14	0.0201556
GO:0061025	membrane fusion	BP	67	13	0.020282
GO:0046777	protein autophosphorylation	BP	67	13	0.020282
GO:0031399	regulation of protein modification process	BP	470	63	0.0202858
GO:0060341	regulation of cellular localization	BP	318	45	0.020382
GO:0051219	phosphoprotein binding	MF	40	9	0.0204152
GO:0055038	recycling endosome membrane	CC	40	9	0.0204152
GO:0044247	cellular polysaccharide catabolic process	BP	16	5	0.020605
GO:0009251	glucan catabolic process	BP	16	5	0.020605
GO:0002755	MyD88-dependent toll-like receptor signaling pathway	BP	16	5	0.020605
GO:0001786	phosphatidylserine binding	MF	16	5	0.020605
GO:0097300	programmed necrotic cell death	BP	16	5	0.020605
GO:1902991	regulation of amyloid precursor protein catabolic process	BP	16	5	0.020605
GO:0031952	regulation of protein autophosphorylation	BP	16	5	0.020605
GO:0034330	cell junction organization	BP	126	21	0.020884
GO:0050801	ion homeostasis	BP	157	25	0.021222
GO:0008154	actin polymerization or depolymerization	BP	89	16	0.021449
GO:0071496	cellular response to external stimulus	BP	89	16	0.021449
GO:0008237	metallopeptidase activity	MF	47	10	0.0217571
GO:0051480	regulation of cytosolic calcium ion concentration	BP	47	10	0.0217571
GO:0098862	cluster of actin-based cell projections	CC	34	8	0.0217853
GO:0005539	glycosaminoglycan binding	MF	34	8	0.0217853
GO:0050770	regulation of axonogenesis	BP	34	8	0.0217853
GO:0051248	negative regulation of protein metabolic process	BP	336	47	0.0217952
GO:0044769	ATPase activity, coupled to transmembrane movement of ions, rotational mechanism	MF	11	4	0.0218521
GO:0001706	endoderm formation	BP	11	4	0.0218521
GO:0035987	endodermal cell differentiation	BP	11	4	0.0218521
GO:0035254	glutamate receptor binding	MF	11	4	0.0218521
GO:0030212	hyaluronan metabolic process	BP	11	4	0.0218521
GO:0014902	myotube differentiation	BP	11	4	0.0218521
GO:0034122	negative regulation of toll-like receptor signaling pathway	BP	11	4	0.0218521
GO:0009164	nucleoside catabolic process	BP	11	4	0.0218521
GO:0043171	peptide catabolic process	BP	11	4	0.0218521
GO:0032729	positive regulation of interferon-gamma production	BP	11	4	0.0218521
GO:0046961	proton-transporting ATPase activity, rotational mechanism	MF	11	4	0.0218521
GO:0046006	regulation of activated T cell proliferation	BP	11	4	0.0218521
GO:2000114	regulation of establishment of cell polarity	BP	11	4	0.0218521
GO:0032878	regulation of establishment or maintenance of cell polarity	BP	11	4	0.0218521
GO:0090313	regulation of protein targeting to membrane	BP	11	4	0.0218521
GO:1904645	response to amyloid-beta	BP	11	4	0.0218521
GO:0010720	positive regulation of cell development	BP	119	20	0.021926
GO:0005770	late endosome	CC	104	18	0.02196
GO:0099177	regulation of trans-synaptic signaling	BP	75	14	0.0224904
GO:0050730	regulation of peptidyl-tyrosine phosphorylation	BP	54	11	0.022502
GO:1903351	cellular response to dopamine	BP	22	6	0.0225738
GO:0071260	cellular response to mechanical stimulus	BP	22	6	0.0225738
GO:0002448	mast cell mediated immunity	BP	22	6	0.0225738
GO:0061351	neural precursor cell proliferation	BP	22	6	0.0225738
GO:1901616	organic hydroxy compound catabolic process	BP	22	6	0.0225738
GO:0045428	regulation of nitric oxide biosynthetic process	BP	22	6	0.0225738
GO:1903350	response to dopamine	BP	22	6	0.0225738
GO:0006641	triglyceride metabolic process	BP	22	6	0.0225738
GO:0007044	cell-substrate junction assembly	BP	28	7	0.0226683
GO:0044275	cellular carbohydrate catabolic process	BP	28	7	0.0226683
GO:0006112	energy reserve metabolic process	BP	28	7	0.0226683
GO:0004553	hydrolase activity, hydrolyzing O-glycosyl compounds	MF	28	7	0.0226683
GO:0072676	lymphocyte migration	BP	28	7	0.0226683
GO:0098796	membrane protein complex	CC	362	50	0.0226863
GO:0009987	cellular process	BP	3557	383	0.0227266
GO:0034329	cell junction assembly	BP	68	13	0.0227678
GO:2000377	regulation of reactive oxygen species metabolic process	BP	68	13	0.0227678
GO:0010950	positive regulation of endopeptidase activity	BP	61	12	0.0228006
GO:0016485	protein processing	BP	61	12	0.0228006
GO:0010632	regulation of epithelial cell migration	BP	61	12	0.0228006
GO:0002685	regulation of leukocyte migration	BP	61	12	0.0228006
GO:0099512	supramolecular fiber	CC	230	34	0.0232049
GO:0099081	supramolecular polymer	CC	230	34	0.0232049
GO:0016323	basolateral plasma membrane	CC	41	9	0.0238124
GO:0051222	positive regulation of protein transport	BP	120	20	0.0238376
GO:0010038	response to metal ion	BP	105	18	0.024023
GO:0031349	positive regulation of defense response	BP	151	24	0.0241945
GO:0023014	signal transduction by protein phosphorylation	BP	247	36	0.0241959
GO:0019725	cellular homeostasis	BP	239	35	0.0244163
GO:0031032	actomyosin structure organization	BP	48	10	0.0249998
GO:0035577	azurophil granule membrane	CC	48	10	0.0249998
GO:0030670	phagocytic vesicle membrane	CC	48	10	0.0249998
GO:0090130	tissue migration	BP	76	14	0.0250221
GO:0042692	muscle cell differentiation	BP	69	13	0.0254734
GO:0001501	skeletal system development	BP	69	13	0.0254734
GO:0043292	contractile fiber	CC	55	11	0.0255691
GO:0043177	organic acid binding	MF	55	11	0.0255691
GO:0060759	regulation of response to cytokine stimulus	BP	62	12	0.0256861
GO:0046456	icosanoid biosynthetic process	BP	17	5	0.0267366
GO:0000272	polysaccharide catabolic process	BP	17	5	0.0267366
GO:0014068	positive regulation of phosphatidylinositol 3-kinase signaling	BP	17	5	0.0267366
GO:0030295	protein kinase activator activity	MF	17	5	0.0267366
GO:1902622	regulation of neutrophil migration	BP	17	5	0.0267366
GO:0005802	trans-Golgi network	CC	84	15	0.0269517
GO:0009991	response to extracellular stimulus	BP	137	22	0.0271394
GO:0045862	positive regulation of proteolysis	BP	114	19	0.0272206
GO:0048675	axon extension	BP	29	7	0.0272679
GO:0045621	positive regulation of lymphocyte differentiation	BP	29	7	0.0272679
GO:0050806	positive regulation of synaptic transmission	BP	29	7	0.0272679
GO:0002687	positive regulation of leukocyte migration	BP	42	9	0.0275943
GO:0032268	regulation of cellular protein metabolic process	BP	723	91	0.0276656
GO:0006869	lipid transport	BP	77	14	0.0277599
GO:0030832	regulation of actin filament length	BP	77	14	0.0277599
GO:0008064	regulation of actin polymerization or depolymerization	BP	77	14	0.0277599
GO:0006809	nitric oxide biosynthetic process	BP	23	6	0.0279156
GO:0030516	regulation of axon extension	BP	23	6	0.0279156
GO:0150116	regulation of cell-substrate junction organization	BP	23	6	0.0279156
GO:0072678	T cell migration	BP	23	6	0.0279156
GO:0051246	regulation of protein metabolic process	BP	768	96	0.0281087
GO:1904062	regulation of cation transmembrane transport	BP	70	13	0.028409
GO:0006633	fatty acid biosynthetic process	BP	49	10	0.0285761
GO:0051896	regulation of protein kinase B signaling	BP	49	10	0.0285761
GO:0098916	anterograde trans-synaptic signaling	BP	107	18	0.0285872
GO:0007268	chemical synaptic transmission	BP	107	18	0.0285872
GO:0019899	enzyme binding	MF	778	97	0.0291046
GO:1901615	organic hydroxy compound metabolic process	BP	138	22	0.0292434
GO:0098641	cadherin binding involved in cell-cell adhesion	MF	7	3	0.0293098
GO:0008656	cysteine-type endopeptidase activator activity involved in apoptotic process	MF	7	3	0.0293098
GO:0009593	detection of chemical stimulus	BP	7	3	0.0293098
GO:0097009	energy homeostasis	BP	7	3	0.0293098
GO:0001965	G-protein alpha-subunit binding	MF	7	3	0.0293098
GO:0031683	G-protein beta/gamma-subunit complex binding	MF	7	3	0.0293098
GO:0060397	growth hormone receptor signaling pathway via JAK-STAT	BP	7	3	0.0293098
GO:0032794	GTPase activating protein binding	MF	7	3	0.0293098
GO:0070841	inclusion body assembly	BP	7	3	0.0293098
GO:0006925	inflammatory cell apoptotic process	BP	7	3	0.0293098
GO:0002227	innate immune response in mucosa	BP	7	3	0.0293098
GO:0043651	linoleic acid metabolic process	BP	7	3	0.0293098
GO:1990380	Lys48-specific deubiquitinase activity	MF	7	3	0.0293098
GO:0002335	mature B cell differentiation	BP	7	3	0.0293098
GO:0007520	myoblast fusion	BP	7	3	0.0293098
GO:0005641	nuclear envelope lumen	CC	7	3	0.0293098
GO:0050857	positive regulation of antigen receptor-mediated signaling pathway	BP	7	3	0.0293098
GO:0034116	positive regulation of heterotypic cell-cell adhesion	BP	7	3	0.0293098
GO:0010912	positive regulation of isomerase activity	BP	7	3	0.0293098
GO:0032816	positive regulation of natural killer cell activation	BP	7	3	0.0293098
GO:0045669	positive regulation of osteoblast differentiation	BP	7	3	0.0293098
GO:0050855	regulation of B cell receptor signaling pathway	BP	7	3	0.0293098
GO:0002691	regulation of cellular extravasation	BP	7	3	0.0293098
GO:0010911	regulation of isomerase activity	BP	7	3	0.0293098
GO:1903978	regulation of microglial cell activation	BP	7	3	0.0293098
GO:1900120	regulation of receptor binding	BP	7	3	0.0293098
GO:0070232	regulation of T cell apoptotic process	BP	7	3	0.0293098
GO:0043114	regulation of vascular permeability	BP	7	3	0.0293098
GO:0019748	secondary metabolic process	BP	7	3	0.0293098
GO:0097367	carbohydrate derivative binding	MF	707	89	0.0293533
GO:0016049	cell growth	BP	115	19	0.029553
GO:0034765	regulation of ion transmembrane transport	BP	85	15	0.0296964
GO:0050798	activated T cell proliferation	BP	12	4	0.0301165
GO:0071276	cellular response to cadmium ion	BP	12	4	0.0301165
GO:0120009	intermembrane lipid transfer	BP	12	4	0.0301165
GO:0048246	macrophage chemotaxis	BP	12	4	0.0301165
GO:0002762	negative regulation of myeloid leukocyte differentiation	BP	12	4	0.0301165
GO:0099637	neurotransmitter receptor transport	BP	12	4	0.0301165
GO:0043302	positive regulation of leukocyte degranulation	BP	12	4	0.0301165
GO:0033176	proton-transporting V-type ATPase complex	CC	12	4	0.0301165
GO:0070231	T cell apoptotic process	BP	12	4	0.0301165
GO:0002369	T cell cytokine production	BP	12	4	0.0301165
GO:0016798	hydrolase activity, acting on glycosyl bonds	MF	36	8	0.0301621
GO:1903409	reactive oxygen species biosynthetic process	BP	36	8	0.0301621
GO:0009612	response to mechanical stimulus	BP	36	8	0.0301621
GO:0097169	AIM2 inflammasome complex	CC	3	2	0.0308332
GO:0004679	AMP-activated protein kinase activity	MF	3	2	0.0308332
GO:0002477	antigen processing and presentation of exogenous peptide antigen via MHC class Ib	BP	3	2	0.0308332
GO:0005952	cAMP-dependent protein kinase complex	CC	3	2	0.0308332
GO:0008603	cAMP-dependent protein kinase regulator activity	MF	3	2	0.0308332
GO:0072584	caveolin-mediated endocytosis	BP	3	2	0.0308332
GO:0071221	cellular response to bacterial lipopeptide	BP	3	2	0.0308332
GO:0071220	cellular response to bacterial lipoprotein	BP	3	2	0.0308332
GO:0071727	cellular response to triacyl bacterial lipopeptide	BP	3	2	0.0308332
GO:0032490	detection of molecule of bacterial origin	BP	3	2	0.0308332
GO:0045503	dynein light chain binding	MF	3	2	0.0308332
GO:0060441	epithelial tube branching involved in lung morphogenesis	BP	3	2	0.0308332
GO:0098888	extrinsic component of presynaptic membrane	CC	3	2	0.0308332
GO:0000306	extrinsic component of vacuolar membrane	CC	3	2	0.0308332
GO:0008865	fructokinase activity	MF	3	2	0.0308332
GO:0004340	glucokinase activity	MF	3	2	0.0308332
GO:0046836	glycolipid transport	BP	3	2	0.0308332
GO:0043208	glycosphingolipid binding	MF	3	2	0.0308332
GO:0004396	hexokinase activity	MF	3	2	0.0308332
GO:0002767	immune response-inhibiting cell surface receptor signaling pathway	BP	3	2	0.0308332
GO:0032264	IMP salvage	BP	3	2	0.0308332
GO:1901678	iron coordination entity transport	BP	3	2	0.0308332
GO:0042599	lamellar body	CC	3	2	0.0308332
GO:0071723	lipopeptide binding	MF	3	2	0.0308332
GO:0046696	lipopolysaccharide receptor complex	CC	3	2	0.0308332
GO:2001301	lipoxin biosynthetic process	BP	3	2	0.0308332
GO:2001300	lipoxin metabolic process	BP	3	2	0.0308332
GO:0019158	mannokinase activity	MF	3	2	0.0308332
GO:0042438	melanin biosynthetic process	BP	3	2	0.0308332
GO:0006582	melanin metabolic process	BP	3	2	0.0308332
GO:0035709	memory T cell activation	BP	3	2	0.0308332
GO:0090647	modulation of age-related behavioral decline	BP	3	2	0.0308332
GO:0014904	myotube cell development	BP	3	2	0.0308332
GO:0001787	natural killer cell proliferation	BP	3	2	0.0308332
GO:0007194	negative regulation of adenylate cyclase activity	BP	3	2	0.0308332
GO:0002578	negative regulation of antigen processing and presentation	BP	3	2	0.0308332
GO:0045914	negative regulation of catecholamine metabolic process	BP	3	2	0.0308332
GO:0031280	negative regulation of cyclase activity	BP	3	2	0.0308332
GO:0045963	negative regulation of dopamine metabolic process	BP	3	2	0.0308332
GO:0035331	negative regulation of hippo signaling	BP	3	2	0.0308332
GO:0090084	negative regulation of inclusion body assembly	BP	3	2	0.0308332
GO:0051045	negative regulation of membrane protein ectodomain proteolysis	BP	3	2	0.0308332
GO:0034128	negative regulation of MyD88-independent toll-like receptor signaling pathway	BP	3	2	0.0308332
GO:0032815	negative regulation of natural killer cell activation	BP	3	2	0.0308332
GO:0031953	negative regulation of protein autophosphorylation	BP	3	2	0.0308332
GO:1905809	negative regulation of synapse organization	BP	3	2	0.0308332
GO:0002829	negative regulation of type 2 immune response	BP	3	2	0.0308332
GO:0005165	neurotrophin receptor binding	MF	3	2	0.0308332
GO:0005167	neurotrophin TRK receptor binding	MF	3	2	0.0308332
GO:0005168	neurotrophin TRKA receptor binding	MF	3	2	0.0308332
GO:1904090	peptidase inhibitor complex	CC	3	2	0.0308332
GO:0097013	phagocytic vesicle lumen	CC	3	2	0.0308332
GO:0036148	phosphatidylglycerol acyl-chain remodeling	BP	3	2	0.0308332
GO:0008526	phosphatidylinositol transfer activity	MF	3	2	0.0308332
GO:1902961	positive regulation of aspartic-type endopeptidase activity involved in amyloid precursor protein catabolic process	BP	3	2	0.0308332
GO:1905205	positive regulation of connective tissue replacement	BP	3	2	0.0308332
GO:2001137	positive regulation of endocytic recycling	BP	3	2	0.0308332
GO:1905451	positive regulation of Fc-gamma receptor signaling pathway involved in phagocytosis	BP	3	2	0.0308332
GO:0034112	positive regulation of homotypic cell-cell adhesion	BP	3	2	0.0308332
GO:1903980	positive regulation of microglial cell activation	BP	3	2	0.0308332
GO:0032819	positive regulation of natural killer cell proliferation	BP	3	2	0.0308332
GO:1902565	positive regulation of neutrophil activation	BP	3	2	0.0308332
GO:0043315	positive regulation of neutrophil degranulation	BP	3	2	0.0308332
GO:0033089	positive regulation of T cell differentiation in thymus	BP	3	2	0.0308332
GO:1904754	positive regulation of vascular associated smooth muscle cell migration	BP	3	2	0.0308332
GO:0097179	protease inhibitor complex	CC	3	2	0.0308332
GO:0090279	regulation of calcium ion import	BP	3	2	0.0308332
GO:1903659	regulation of complement-dependent cytotoxicity	BP	3	2	0.0308332
GO:1905203	regulation of connective tissue replacement	BP	3	2	0.0308332
GO:0035330	regulation of hippo signaling	BP	3	2	0.0308332
GO:0002923	regulation of humoral immune response mediated by circulating immunoglobulin	BP	3	2	0.0308332
GO:1904683	regulation of metalloendopeptidase activity	BP	3	2	0.0308332
GO:0034127	regulation of MyD88-independent toll-like receptor signaling pathway	BP	3	2	0.0308332
GO:0032817	regulation of natural killer cell proliferation	BP	3	2	0.0308332
GO:0070339	response to bacterial lipopeptide	BP	3	2	0.0308332
GO:0032493	response to bacterial lipoprotein	BP	3	2	0.0308332
GO:0071725	response to triacyl bacterial lipopeptide	BP	3	2	0.0308332
GO:0004711	ribosomal protein S6 kinase activity	MF	3	2	0.0308332
GO:0044550	secondary metabolite biosynthetic process	BP	3	2	0.0308332
GO:0048741	skeletal muscle fiber development	BP	3	2	0.0308332
GO:0016188	synaptic vesicle maturation	BP	3	2	0.0308332
GO:0038123	toll-like receptor TLR1:TLR2 signaling pathway	BP	3	2	0.0308332
GO:0034505	tooth mineralization	BP	3	2	0.0308332
GO:0030003	cellular cation homeostasis	BP	131	21	0.030975
GO:0032271	regulation of protein polymerization	BP	93	16	0.0313207
GO:0008150	biological_process	BP	3647	390	0.0314542
GO:0010952	positive regulation of peptidase activity	BP	71	13	0.0315845
GO:0030833	regulation of actin filament polymerization	BP	71	13	0.0315845
GO:0001664	G protein-coupled receptor binding	MF	43	9	0.0317802
GO:0010634	positive regulation of epithelial cell migration	BP	43	9	0.0317802
GO:0006936	muscle contraction	BP	64	12	0.0322435
GO:0010035	response to inorganic substance	BP	171	26	0.0323501
GO:1990845	adaptive thermogenesis	BP	30	7	0.0324633
GO:0150115	cell-substrate junction organization	BP	30	7	0.0324633
GO:0044264	cellular polysaccharide metabolic process	BP	30	7	0.0324633
GO:0055072	iron ion homeostasis	BP	30	7	0.0324633
GO:1900024	regulation of substrate adhesion-dependent cell spreading	BP	30	7	0.0324633
GO:0051260	protein homooligomerization	BP	50	10	0.0325017
GO:0032412	regulation of ion transmembrane transporter activity	BP	50	10	0.0325017
GO:1903708	positive regulation of hemopoiesis	BP	57	11	0.0325936
GO:0006873	cellular ion homeostasis	BP	132	21	0.0333725
GO:0070997	neuron death	BP	109	18	0.0337733
GO:0099537	trans-synaptic signaling	BP	109	18	0.0337733
GO:0050435	amyloid-beta metabolic process	BP	18	5	0.0339178
GO:0046849	bone remodeling	BP	18	5	0.0339178
GO:0043094	cellular metabolic compound salvage	BP	18	5	0.0339178
GO:1901658	glycosyl compound catabolic process	BP	18	5	0.0339178
GO:0033293	monocarboxylic acid binding	MF	18	5	0.0339178
GO:0032731	positive regulation of interleukin-1 beta production	BP	18	5	0.0339178
GO:1903428	positive regulation of reactive oxygen species biosynthetic process	BP	18	5	0.0339178
GO:0140238	presynaptic endocytosis	BP	18	5	0.0339178
GO:0048488	synaptic vesicle endocytosis	BP	18	5	0.0339178
GO:0048705	skeletal system morphogenesis	BP	24	6	0.0340296
GO:0036465	synaptic vesicle recycling	BP	24	6	0.0340296
GO:0048471	perinuclear region of cytoplasm	CC	245	35	0.0340591
GO:0051235	maintenance of location	BP	94	16	0.0342421
GO:0099536	synaptic signaling	BP	117	19	0.0346641
GO:2000379	positive regulation of reactive oxygen species metabolic process	BP	37	8	0.0350837
GO:0002688	regulation of leukocyte chemotaxis	BP	37	8	0.0350837
GO:1901222	regulation of NIK/NF-kappaB signaling	BP	37	8	0.0350837
GO:0044262	cellular carbohydrate metabolic process	BP	87	15	0.0357957
GO:0097191	extrinsic apoptotic signaling pathway	BP	65	12	0.0359376
GO:0033500	carbohydrate homeostasis	BP	58	11	0.0365767
GO:0042593	glucose homeostasis	BP	58	11	0.0365767
GO:0002831	regulation of response to biotic stimulus	BP	173	26	0.0367588
GO:0030016	myofibril	CC	51	10	0.0367914
GO:0050714	positive regulation of protein secretion	BP	51	10	0.0367914
GO:0043491	protein kinase B signaling	BP	51	10	0.0367914
GO:0046883	regulation of hormone secretion	BP	51	10	0.0367914
GO:0001818	negative regulation of cytokine production	BP	80	14	0.0372952
GO:0038093	Fc receptor signaling pathway	BP	118	19	0.0374526
GO:0070201	regulation of establishment of protein localization	BP	206	30	0.0381207
GO:0006796	phosphate-containing compound metabolic process	BP	922	112	0.0382784
GO:0035265	organ growth	BP	31	7	0.0382807
GO:0030641	regulation of cellular pH	BP	31	7	0.0382807
GO:0006885	regulation of pH	BP	31	7	0.0382807
GO:1903426	regulation of reactive oxygen species biosynthetic process	BP	31	7	0.0382807
GO:0097190	apoptotic signaling pathway	BP	198	29	0.0384535
GO:0003012	muscle system process	BP	88	15	0.0391647
GO:0016235	aggresome	CC	13	4	0.0399841
GO:0098632	cell-cell adhesion mediator activity	MF	13	4	0.0399841
GO:0007492	endoderm development	BP	13	4	0.0399841
GO:1905517	macrophage migration	BP	13	4	0.0399841
GO:0071624	positive regulation of granulocyte chemotaxis	BP	13	4	0.0399841
GO:0090023	positive regulation of neutrophil chemotaxis	BP	13	4	0.0399841
GO:0045778	positive regulation of ossification	BP	13	4	0.0399841
GO:0004712	protein serine/threonine/tyrosine kinase activity	MF	13	4	0.0399841
GO:0071675	regulation of mononuclear cell migration	BP	13	4	0.0399841
GO:0048864	stem cell development	BP	13	4	0.0399841
GO:0005126	cytokine receptor binding	MF	38	8	0.0405216
GO:0016064	immunoglobulin mediated immune response	BP	38	8	0.0405216
GO:0055067	monovalent inorganic cation homeostasis	BP	38	8	0.0405216
GO:0045926	negative regulation of growth	BP	38	8	0.0405216
GO:1903707	negative regulation of hemopoiesis	BP	38	8	0.0405216
GO:0051592	response to calcium ion	BP	38	8	0.0405216
GO:0001959	regulation of cytokine-mediated signaling pathway	BP	59	11	0.0408895
GO:0051701	interaction with host	BP	81	14	0.0409414
GO:0010959	regulation of metal ion transport	BP	81	14	0.0409414
GO:0048041	focal adhesion assembly	BP	25	6	0.0409469
GO:0032757	positive regulation of interleukin-8 production	BP	25	6	0.0409469
GO:1900026	positive regulation of substrate adhesion-dependent cell spreading	BP	25	6	0.0409469
GO:0010001	glial cell differentiation	BP	52	10	0.0414586
GO:0022898	regulation of transmembrane transporter activity	BP	52	10	0.0414586
GO:0051146	striated muscle cell differentiation	BP	52	10	0.0414586
GO:0006793	phosphorus metabolic process	BP	934	113	0.0416137
GO:0044255	cellular lipid metabolic process	BP	274	38	0.0418649
GO:0046164	alcohol catabolic process	BP	19	5	0.0421869
GO:0019209	kinase activator activity	MF	19	5	0.0421869
GO:0019915	lipid storage	BP	19	5	0.0421869
GO:0050772	positive regulation of axonogenesis	BP	19	5	0.0421869
GO:0042734	presynaptic membrane	CC	19	5	0.0421869
GO:1902743	regulation of lamellipodium organization	BP	19	5	0.0421869
GO:0048519	negative regulation of biological process	BP	1367	160	0.0426406
GO:0005086	ARF guanyl-nucleotide exchange factor activity	MF	8	3	0.0433023
GO:0019239	deaminase activity	MF	8	3	0.0433023
GO:0006067	ethanol metabolic process	BP	8	3	0.0433023
GO:0035329	hippo signaling	BP	8	3	0.0433023
GO:0035255	ionotropic glutamate receptor binding	MF	8	3	0.0433023
GO:0072673	lamellipodium morphogenesis	BP	8	3	0.0433023
GO:0043236	laminin binding	MF	8	3	0.0433023
GO:0002323	natural killer cell activation involved in immune response	BP	8	3	0.0433023
GO:0050771	negative regulation of axonogenesis	BP	8	3	0.0433023
GO:0043174	nucleoside salvage	BP	8	3	0.0433023
GO:0043173	nucleotide salvage	BP	8	3	0.0433023
GO:0022602	ovulation cycle process	BP	8	3	0.0433023
GO:0097038	perinuclear endoplasmic reticulum	CC	8	3	0.0433023
GO:0043325	phosphatidylinositol-3,4-bisphosphate binding	MF	8	3	0.0433023
GO:0007200	phospholipase C-activating G protein-coupled receptor signaling pathway	BP	8	3	0.0433023
GO:0002675	positive regulation of acute inflammatory response	BP	8	3	0.0433023
GO:0046641	positive regulation of alpha-beta T cell proliferation	BP	8	3	0.0433023
GO:0050715	positive regulation of cytokine secretion	BP	8	3	0.0433023
GO:0043394	proteoglycan binding	MF	8	3	0.0433023
GO:0072529	pyrimidine-containing compound catabolic process	BP	8	3	0.0433023
GO:0046134	pyrimidine nucleoside biosynthetic process	BP	8	3	0.0433023
GO:0045661	regulation of myoblast differentiation	BP	8	3	0.0433023
GO:0048713	regulation of oligodendrocyte differentiation	BP	8	3	0.0433023
GO:0042454	ribonucleoside catabolic process	BP	8	3	0.0433023
GO:0032420	stereocilium	CC	8	3	0.0433023
GO:0032421	stereocilium bundle	CC	8	3	0.0433023
GO:0043069	negative regulation of programmed cell death	BP	258	36	0.0433887
GO:0008285	negative regulation of cell population proliferation	BP	128	20	0.0440274
GO:0000165	MAPK cascade	BP	242	34	0.0448706
GO:0051130	positive regulation of cellular component organization	BP	369	49	0.0451213
GO:0031901	early endosome membrane	CC	60	11	0.0455426
GO:0002440	production of molecular mediator of immune response	BP	60	11	0.0455426
GO:0061061	muscle structure development	BP	113	18	0.0461817
GO:0019724	B cell mediated immunity	BP	39	8	0.0464931
GO:0098657	import into cell	BP	39	8	0.0464931
GO:0006575	cellular modified amino acid metabolic process	BP	53	10	0.0465157
GO:0032409	regulation of transporter activity	BP	53	10	0.0465157
GO:0048872	homeostasis of number of cells	BP	75	13	0.0468693
GO:0019887	protein kinase regulator activity	MF	46	9	0.0469311
GO:0006906	vesicle fusion	BP	46	9	0.0469311
GO:1904951	positive regulation of establishment of protein localization	BP	129	20	0.0472302
GO:0032269	negative regulation of cellular protein metabolic process	BP	319	43	0.0475944
GO:0005977	glycogen metabolic process	BP	26	6	0.0486915
GO:0020037	heme binding	MF	26	6	0.0486915
GO:0050679	positive regulation of epithelial cell proliferation	BP	26	6	0.0486915
GO:0043066	negative regulation of apoptotic process	BP	252	35	0.048741
GO:0008610	lipid biosynthetic process	BP	194	28	0.0487703
GO:1905475	regulation of protein localization to membrane	BP	68	12	0.048802
GO:0016310	phosphorylation	BP	643	80	0.0494355
GO:0010604	positive regulation of macromolecule metabolic process	BP	850	103	0.0501686
GO:0044282	small molecule catabolic process	BP	162	24	0.0504426
GO:0070382	exocytic vesicle	CC	61	11	0.0505458
GO:0030133	transport vesicle	CC	138	21	0.0507577
GO:0030282	bone mineralization	BP	14	4	0.0514711
GO:0045445	myoblast differentiation	BP	14	4	0.0514711
GO:0009678	pyrophosphate hydrolysis-driven proton transmembrane transporter activity	MF	14	4	0.0514711
GO:0045685	regulation of glial cell differentiation	BP	14	4	0.0514711
GO:0070228	regulation of lymphocyte apoptotic process	BP	14	4	0.0514711
GO:0042269	regulation of natural killer cell mediated cytotoxicity	BP	14	4	0.0514711
GO:0002715	regulation of natural killer cell mediated immunity	BP	14	4	0.0514711
GO:1903670	regulation of sprouting angiogenesis	BP	14	4	0.0514711
GO:0005089	Rho guanyl-nucleotide exchange factor activity	MF	14	4	0.0514711
GO:0007601	visual perception	BP	14	4	0.0514711
GO:0051128	regulation of cellular component organization	BP	680	84	0.0515097
GO:0004177	aminopeptidase activity	MF	20	5	0.0515672
GO:0032602	chemokine production	BP	20	5	0.0515672
GO:0006956	complement activation	BP	20	5	0.0515672
GO:0046847	filopodium assembly	BP	20	5	0.0515672
GO:0070227	lymphocyte apoptotic process	BP	20	5	0.0515672
GO:0070373	negative regulation of ERK1 and ERK2 cascade	BP	20	5	0.0515672
GO:0120162	positive regulation of cold-induced thermogenesis	BP	20	5	0.0515672
GO:0045995	regulation of embryonic development	BP	20	5	0.0515672
GO:0071622	regulation of granulocyte chemotaxis	BP	20	5	0.0515672
GO:0061097	regulation of protein tyrosine kinase activity	BP	20	5	0.0515672
GO:0042802	identical protein binding	MF	600	75	0.0517512
GO:0030004	cellular monovalent inorganic cation homeostasis	BP	33	7	0.0518662
GO:0030038	contractile actin filament bundle assembly	BP	33	7	0.0518662
GO:0002367	cytokine production involved in immune response	BP	33	7	0.0518662
GO:0016234	inclusion body	CC	33	7	0.0518662
GO:0032091	negative regulation of protein binding	BP	33	7	0.0518662
GO:0043149	stress fiber assembly	BP	33	7	0.0518662
GO:0055002	striated muscle cell development	BP	33	7	0.0518662
GO:0001558	regulation of cell growth	BP	99	16	0.0518899
GO:0060548	negative regulation of cell death	BP	287	39	0.0518939
GO:0008270	zinc ion binding	MF	179	26	0.0526972
GO:0090174	organelle membrane fusion	BP	47	9	0.0528934
GO:1902107	positive regulation of leukocyte differentiation	BP	47	9	0.0528934
GO:0110165	cellular anatomical entity	CC	3680	392	0.0529779
GO:0051098	regulation of binding	BP	115	18	0.0534824
GO:0002833	positive regulation of response to biotic stimulus	BP	123	19	0.053907
GO:0051962	positive regulation of nervous system development	BP	92	15	0.0549227
GO:0045927	positive regulation of growth	BP	62	11	0.0559077
GO:0042113	B cell activation	BP	77	13	0.0561747
GO:0045017	glycerolipid biosynthetic process	BP	77	13	0.0561747
GO:0033673	negative regulation of kinase activity	BP	77	13	0.0561747
GO:0001503	ossification	BP	77	13	0.0561747
GO:0030864	cortical actin cytoskeleton	CC	27	6	0.0572793
GO:0005088	Ras guanyl-nucleotide exchange factor activity	MF	27	6	0.0572793
GO:0014066	regulation of phosphatidylinositol 3-kinase signaling	BP	27	6	0.0572793
GO:0046686	response to cadmium ion	BP	27	6	0.0572793
GO:0003996	acyl-CoA ligase activity	MF	4	2	0.0573992
GO:0090599	alpha-glucosidase activity	MF	4	2	0.0573992
GO:0060055	angiogenesis involved in wound healing	BP	4	2	0.0573992
GO:0030506	ankyrin binding	MF	4	2	0.0573992
GO:0030881	beta-2-microglobulin binding	MF	4	2	0.0573992
GO:0098868	bone growth	BP	4	2	0.0573992
GO:0001569	branching involved in blood vessel morphogenesis	BP	4	2	0.0573992
GO:0004198	calcium-dependent cysteine-type endopeptidase activity	MF	4	2	0.0573992
GO:0033192	calmodulin-dependent protein phosphatase activity	MF	4	2	0.0573992
GO:0004691	cAMP-dependent protein kinase activity	MF	4	2	0.0573992
GO:0071223	cellular response to lipoteichoic acid	BP	4	2	0.0573992
GO:0035627	ceramide transport	BP	4	2	0.0573992
GO:0097546	ciliary base	CC	4	2	0.0573992
GO:0006957	complement activation, alternative pathway	BP	4	2	0.0573992
GO:0004875	complement receptor activity	MF	4	2	0.0573992
GO:0002430	complement receptor mediated signaling pathway	BP	4	2	0.0573992
GO:0004690	cyclic nucleotide-dependent protein kinase activity	MF	4	2	0.0573992
GO:0004128	cytochrome-b5 reductase activity, acting on NAD(P)H	MF	4	2	0.0573992
GO:0102391	decanoate-CoA ligase activity	MF	4	2	0.0573992
GO:0003373	dynamin family protein polymerization involved in membrane fission	BP	4	2	0.0573992
GO:0003374	dynamin family protein polymerization involved in mitochondrial fission	BP	4	2	0.0573992
GO:0003416	endochondral bone growth	BP	4	2	0.0573992
GO:0001958	endochondral ossification	BP	4	2	0.0573992
GO:0031680	G-protein beta/gamma-subunit complex	CC	4	2	0.0573992
GO:0042492	gamma-delta T cell differentiation	BP	4	2	0.0573992
GO:0003417	growth plate cartilage development	BP	4	2	0.0573992
GO:0002765	immune response-inhibiting signal transduction	BP	4	2	0.0573992
GO:0032958	inositol phosphate biosynthetic process	BP	4	2	0.0573992
GO:0048009	insulin-like growth factor receptor signaling pathway	BP	4	2	0.0573992
GO:0032593	insulin-responsive compartment	CC	4	2	0.0573992
GO:0043560	insulin receptor substrate binding	MF	4	2	0.0573992
GO:0005639	integral component of nuclear inner membrane	CC	4	2	0.0573992
GO:0031229	intrinsic component of nuclear inner membrane	CC	4	2	0.0573992
GO:0044354	macropinosome	CC	4	2	0.0573992
GO:0031956	medium-chain fatty acid-CoA ligase activity	MF	4	2	0.0573992
GO:0051673	membrane disruption in other organism	BP	4	2	0.0573992
GO:0023029	MHC class Ib protein binding	MF	4	2	0.0573992
GO:0035696	monocyte extravasation	BP	4	2	0.0573992
GO:1902430	negative regulation of amyloid-beta formation	BP	4	2	0.0573992
GO:0030517	negative regulation of axon extension	BP	4	2	0.0573992
GO:0033239	negative regulation of cellular amine metabolic process	BP	4	2	0.0573992
GO:2001268	negative regulation of cysteine-type endopeptidase activity involved in apoptotic signaling pathway	BP	4	2	0.0573992
GO:0034115	negative regulation of heterotypic cell-cell adhesion	BP	4	2	0.0573992
GO:0031665	negative regulation of lipopolysaccharide-mediated signaling pathway	BP	4	2	0.0573992
GO:0051350	negative regulation of lyase activity	BP	4	2	0.0573992
GO:0002091	negative regulation of receptor internalization	BP	4	2	0.0573992
GO:0031588	nucleotide-activated protein kinase complex	CC	4	2	0.0573992
GO:0016701	oxidoreductase activity, acting on single donors with incorporation of molecular oxygen	MF	4	2	0.0573992
GO:0016702	oxidoreductase activity, acting on single donors with incorporation of molecular oxygen, incorporation of two atoms of oxygen	MF	4	2	0.0573992
GO:0036312	phosphatidylinositol 3-kinase regulatory subunit binding	MF	4	2	0.0573992
GO:0004435	phosphatidylinositol phospholipase C activity	MF	4	2	0.0573992
GO:0044352	pinosome	CC	4	2	0.0573992
GO:1905247	positive regulation of aspartic-type peptidase activity	BP	4	2	0.0573992
GO:0031281	positive regulation of cyclase activity	BP	4	2	0.0573992
GO:0046645	positive regulation of gamma-delta T cell activation	BP	4	2	0.0573992
GO:0045588	positive regulation of gamma-delta T cell differentiation	BP	4	2	0.0573992
GO:0031643	positive regulation of myelination	BP	4	2	0.0573992
GO:0033034	positive regulation of myeloid cell apoptotic process	BP	4	2	0.0573992
GO:0045663	positive regulation of myoblast differentiation	BP	4	2	0.0573992
GO:0150078	positive regulation of neuroinflammatory response	BP	4	2	0.0573992
GO:0033031	positive regulation of neutrophil apoptotic process	BP	4	2	0.0573992
GO:1905461	positive regulation of vascular associated smooth muscle cell apoptotic process	BP	4	2	0.0573992
GO:0098843	postsynaptic endocytic zone	CC	4	2	0.0573992
GO:0007205	protein kinase C-activating G protein-coupled receptor signaling pathway	BP	4	2	0.0573992
GO:2000425	regulation of apoptotic cell clearance	BP	4	2	0.0573992
GO:0070587	regulation of cell-cell adhesion involved in gastrulation	BP	4	2	0.0573992
GO:1903903	regulation of establishment of T cell polarity	BP	4	2	0.0573992
GO:0046643	regulation of gamma-delta T cell activation	BP	4	2	0.0573992
GO:0045586	regulation of gamma-delta T cell differentiation	BP	4	2	0.0573992
GO:0090083	regulation of inclusion body assembly	BP	4	2	0.0573992
GO:2000392	regulation of lamellipodium morphogenesis	BP	4	2	0.0573992
GO:1903613	regulation of protein tyrosine phosphatase activity	BP	4	2	0.0573992
GO:0002664	regulation of T cell tolerance induction	BP	4	2	0.0573992
GO:1902947	regulation of tau-protein kinase activity	BP	4	2	0.0573992
GO:1904752	regulation of vascular associated smooth muscle cell migration	BP	4	2	0.0573992
GO:0003091	renal water homeostasis	BP	4	2	0.0573992
GO:0036075	replacement ossification	BP	4	2	0.0573992
GO:0070391	response to lipoteichoic acid	BP	4	2	0.0573992
GO:0097577	sequestering of iron ion	BP	4	2	0.0573992
GO:0002517	T cell tolerance induction	BP	4	2	0.0573992
GO:0036462	TRAIL-activated apoptotic signaling pathway	BP	4	2	0.0573992
GO:0019198	transmembrane receptor protein phosphatase activity	MF	4	2	0.0573992
GO:0005001	transmembrane receptor protein tyrosine phosphatase activity	MF	4	2	0.0573992
GO:0097422	tubular endosome	CC	4	2	0.0573992
GO:0140036	ubiquitin-dependent protein binding	MF	4	2	0.0573992
GO:1904738	vascular associated smooth muscle cell migration	BP	4	2	0.0573992
GO:0055012	ventricular cardiac muscle cell differentiation	BP	4	2	0.0573992
GO:0050699	WW domain binding	MF	4	2	0.0573992
GO:0019207	kinase regulator activity	MF	55	10	0.0578409
GO:0002793	positive regulation of peptide secretion	BP	55	10	0.0578409
GO:0051402	neuron apoptotic process	BP	70	12	0.0589487
GO:0019722	calcium-mediated signaling	BP	48	9	0.0593303
GO:0051924	regulation of calcium ion transport	BP	48	9	0.0593303
GO:0050773	regulation of dendrite development	BP	34	7	0.059665
GO:0002761	regulation of myeloid leukocyte differentiation	BP	34	7	0.059665
GO:0032011	ARF protein signal transduction	BP	9	3	0.0600062
GO:0046835	carbohydrate phosphorylation	BP	9	3	0.0600062
GO:0009712	catechol-containing compound metabolic process	BP	9	3	0.0600062
GO:0006584	catecholamine metabolic process	BP	9	3	0.0600062
GO:1904646	cellular response to amyloid-beta	BP	9	3	0.0600062
GO:0097153	cysteine-type endopeptidase activity involved in apoptotic process	MF	9	3	0.0600062
GO:0050780	dopamine receptor binding	MF	9	3	0.0600062
GO:0050840	extracellular matrix binding	MF	9	3	0.0600062
GO:0016814	hydrolase activity, acting on carbon-nitrogen (but not peptide) bonds, in cyclic amidines	MF	9	3	0.0600062
GO:0004497	monooxygenase activity	MF	9	3	0.0600062
GO:0048747	muscle fiber development	BP	9	3	0.0600062
GO:0031489	myosin V binding	MF	9	3	0.0600062
GO:1901889	negative regulation of cell junction assembly	BP	9	3	0.0600062
GO:0048261	negative regulation of receptor-mediated endocytosis	BP	9	3	0.0600062
GO:0045332	phospholipid translocation	BP	9	3	0.0600062
GO:0051491	positive regulation of filopodium assembly	BP	9	3	0.0600062
GO:0031954	positive regulation of protein autophosphorylation	BP	9	3	0.0600062
GO:0090314	positive regulation of protein targeting to membrane	BP	9	3	0.0600062
GO:0043368	positive T cell selection	BP	9	3	0.0600062
GO:0032012	regulation of ARF protein signal transduction	BP	9	3	0.0600062
GO:0070672	response to interleukin-15	BP	9	3	0.0600062
GO:0030175	filopodium	CC	41	8	0.0600914
GO:0045936	negative regulation of phosphate metabolic process	BP	165	24	0.0602728
GO:0030041	actin filament polymerization	BP	78	13	0.0612672
GO:0045637	regulation of myeloid cell differentiation	BP	78	13	0.0612672
GO:0001933	negative regulation of protein phosphorylation	BP	117	18	0.06156
GO:0072330	monocarboxylic acid biosynthetic process	BP	63	11	0.0616357
GO:0002312	B cell activation involved in immune response	BP	21	5	0.0620677
GO:0034451	centriolar satellite	CC	21	5	0.0620677
GO:0016811	hydrolase activity, acting on carbon-nitrogen (but not peptide) bonds, in linear amides	MF	21	5	0.0620677
GO:0051452	intracellular pH reduction	BP	21	5	0.0620677
GO:0016504	peptidase activator activity	MF	21	5	0.0620677
GO:0046626	regulation of insulin receptor signaling pathway	BP	21	5	0.0620677
GO:0060191	regulation of lipase activity	BP	21	5	0.0620677
GO:0045202	synapse	CC	317	42	0.0628846
GO:0018105	peptidyl-serine phosphorylation	BP	86	14	0.0629986
GO:0031346	positive regulation of cell projection organization	BP	86	14	0.0629986
GO:0010563	negative regulation of phosphorus metabolic process	BP	166	24	0.0638322
GO:0008021	synaptic vesicle	CC	56	10	0.0641262
GO:0008015	blood circulation	BP	94	15	0.0642501
GO:0001669	acrosomal vesicle	CC	15	4	0.0645621
GO:0000186	activation of MAPKK activity	BP	15	4	0.0645621
GO:0034205	amyloid-beta formation	BP	15	4	0.0645621
GO:0019731	antibacterial humoral response	BP	15	4	0.0645621
GO:0098631	cell adhesion mediator activity	MF	15	4	0.0645621
GO:0007212	dopamine receptor signaling pathway	BP	15	4	0.0645621
GO:0005980	glycogen catabolic process	BP	15	4	0.0645621
GO:0001772	immunological synapse	CC	15	4	0.0645621
GO:0002756	MyD88-independent toll-like receptor signaling pathway	BP	15	4	0.0645621
GO:0004715	non-membrane spanning protein tyrosine kinase activity	MF	15	4	0.0645621
GO:0004620	phospholipase activity	MF	15	4	0.0645621
GO:0048786	presynaptic active zone	CC	15	4	0.0645621
GO:0002712	regulation of B cell mediated immunity	BP	15	4	0.0645621
GO:0051489	regulation of filopodium assembly	BP	15	4	0.0645621
GO:0002889	regulation of immunoglobulin mediated immune response	BP	15	4	0.0645621
GO:0043550	regulation of lipid kinase activity	BP	15	4	0.0645621
GO:0090022	regulation of neutrophil chemotaxis	BP	15	4	0.0645621
GO:0010517	regulation of phospholipase activity	BP	15	4	0.0645621
GO:0002090	regulation of receptor internalization	BP	15	4	0.0645621
GO:0003073	regulation of systemic arterial blood pressure	BP	15	4	0.0645621
GO:0050953	sensory perception of light stimulus	BP	15	4	0.0645621
GO:0035666	TRIF-dependent toll-like receptor signaling pathway	BP	15	4	0.0645621
GO:0140096	catalytic activity, acting on a protein	MF	536	67	0.0646536
GO:0051258	protein polymerization	BP	118	18	0.0658994
GO:0031667	response to nutrient levels	BP	126	19	0.0659351
GO:0022408	negative regulation of cell-cell adhesion	BP	49	9	0.06625
GO:0008361	regulation of cell size	BP	49	9	0.06625
GO:0001894	tissue homeostasis	BP	49	9	0.06625
GO:0051607	defense response to virus	BP	79	13	0.06666
GO:0042641	actomyosin	CC	28	6	0.0667186
GO:0006022	aminoglycan metabolic process	BP	28	6	0.0667186
GO:0050853	B cell receptor signaling pathway	BP	28	6	0.0667186
GO:0005903	brush border	CC	28	6	0.0667186
GO:0106106	cold-induced thermogenesis	BP	28	6	0.0667186
GO:0120161	regulation of cold-induced thermogenesis	BP	28	6	0.0667186
GO:0051453	regulation of intracellular pH	BP	28	6	0.0667186
GO:0051492	regulation of stress fiber assembly	BP	28	6	0.0667186
GO:0046906	tetrapyrrole binding	MF	28	6	0.0667186
GO:0090287	regulation of cellular response to growth factor stimulus	BP	42	8	0.0677377
GO:0030017	sarcomere	CC	42	8	0.0677377
GO:1901570	fatty acid derivative biosynthetic process	BP	35	7	0.068147
GO:0055001	muscle cell development	BP	35	7	0.068147
GO:0005976	polysaccharide metabolic process	BP	35	7	0.068147
GO:0008217	regulation of blood pressure	BP	35	7	0.068147
GO:0061041	regulation of wound healing	BP	35	7	0.068147
GO:0044419	interspecies interaction between organisms	BP	826	99	0.0700786
GO:0006508	proteolysis	BP	512	64	0.070209
GO:0006874	cellular calcium ion homeostasis	BP	72	12	0.0704152
GO:0006469	negative regulation of protein kinase activity	BP	72	12	0.0704152
GO:0033218	amide binding	MF	119	18	0.0704434
GO:0002262	myeloid cell homeostasis	BP	50	9	0.0736582
GO:2001056	positive regulation of cysteine-type endopeptidase activity	BP	50	9	0.0736582
GO:0030509	BMP signaling pathway	BP	22	5	0.0736836
GO:0051216	cartilage development	BP	22	5	0.0736836
GO:0071773	cellular response to BMP stimulus	BP	22	5	0.0736836
GO:0045851	pH reduction	BP	22	5	0.0736836
GO:1900076	regulation of cellular response to insulin stimulus	BP	22	5	0.0736836
GO:0014013	regulation of gliogenesis	BP	22	5	0.0736836
GO:0071772	response to BMP	BP	22	5	0.0736836
GO:0042277	peptide binding	MF	88	14	0.0737117
GO:0030666	endocytic vesicle membrane	CC	65	11	0.0742135
GO:0043123	positive regulation of I-kappaB kinase/NF-kappaB signaling	BP	65	11	0.0742135
GO:0051650	establishment of vesicle localization	BP	96	15	0.0745917
GO:1901214	regulation of neuron death	BP	96	15	0.0745917
GO:0042493	response to drug	BP	112	17	0.0752697
GO:0005776	autophagosome	CC	43	8	0.0759566
GO:0055074	calcium ion homeostasis	BP	73	12	0.0766557
GO:1902905	positive regulation of supramolecular fiber organization	BP	73	12	0.0766557
GO:0048306	calcium-dependent protein binding	MF	29	6	0.0770101
GO:0070301	cellular response to hydrogen peroxide	BP	29	6	0.0770101
GO:0110020	regulation of actomyosin structure organization	BP	29	6	0.0770101
GO:2001257	regulation of cation channel activity	BP	29	6	0.0770101
GO:0003018	vascular process in circulatory system	BP	29	6	0.0770101
GO:0046631	alpha-beta T cell activation	BP	36	7	0.0773158
GO:0060348	bone development	BP	36	7	0.0773158
GO:0043202	lysosomal lumen	CC	36	7	0.0773158
GO:0032587	ruffle membrane	CC	36	7	0.0773158
GO:0060322	head development	BP	153	22	0.077407
GO:0050673	epithelial cell proliferation	BP	58	10	0.0779724
GO:1903827	regulation of cellular protein localization	BP	203	28	0.0780823
GO:0007420	brain development	BP	145	21	0.0782874
GO:0045453	bone resorption	BP	16	4	0.0792145
GO:0044291	cell-cell contact zone	CC	16	4	0.0792145
GO:0050829	defense response to Gram-negative bacterium	BP	16	4	0.0792145
GO:0050886	endocrine process	BP	16	4	0.0792145
GO:0097192	extrinsic apoptotic signaling pathway in absence of ligand	BP	16	4	0.0792145
GO:0051156	glucose 6-phosphate metabolic process	BP	16	4	0.0792145
GO:0001960	negative regulation of cytokine-mediated signaling pathway	BP	16	4	0.0792145
GO:0060761	negative regulation of response to cytokine stimulus	BP	16	4	0.0792145
GO:0031594	neuromuscular junction	CC	16	4	0.0792145
GO:2001238	positive regulation of extrinsic apoptotic signaling pathway	BP	16	4	0.0792145
GO:0032642	regulation of chemokine production	BP	16	4	0.0792145
GO:0045646	regulation of erythrocyte differentiation	BP	16	4	0.0792145
GO:0046596	regulation of viral entry into host cell	BP	16	4	0.0792145
GO:0038034	signal transduction in absence of ligand	BP	16	4	0.0792145
GO:0016763	transferase activity, transferring pentosyl groups	MF	16	4	0.0792145
GO:0019200	carbohydrate kinase activity	MF	10	3	0.0792344
GO:0031904	endosome lumen	CC	10	3	0.0792344
GO:0120013	lipid transfer activity	MF	10	3	0.0792344
GO:0034204	lipid translocation	BP	10	3	0.0792344
GO:0060425	lung morphogenesis	BP	10	3	0.0792344
GO:0070006	metalloaminopeptidase activity	MF	10	3	0.0792344
GO:1901223	negative regulation of NIK/NF-kappaB signaling	BP	10	3	0.0792344
GO:0042698	ovulation cycle	BP	10	3	0.0792344
GO:0005942	phosphatidylinositol 3-kinase complex	CC	10	3	0.0792344
GO:0006213	pyrimidine nucleoside metabolic process	BP	10	3	0.0792344
GO:0097120	receptor localization to synapse	BP	10	3	0.0792344
GO:0002673	regulation of acute inflammatory response	BP	10	3	0.0792344
GO:0046640	regulation of alpha-beta T cell proliferation	BP	10	3	0.0792344
GO:0051339	regulation of lyase activity	BP	10	3	0.0792344
GO:0097035	regulation of membrane lipid distribution	BP	10	3	0.0792344
GO:0033032	regulation of myeloid cell apoptotic process	BP	10	3	0.0792344
GO:0010939	regulation of necrotic cell death	BP	10	3	0.0792344
GO:0002724	regulation of T cell cytokine production	BP	10	3	0.0792344
GO:0007223	Wnt signaling pathway, calcium modulating pathway	BP	10	3	0.0792344
GO:0050769	positive regulation of neurogenesis	BP	89	14	0.0794901
GO:0016052	carbohydrate catabolic process	BP	97	15	0.0801514
GO:0006875	cellular metal ion homeostasis	BP	105	16	0.0804379
GO:0004674	protein serine/threonine kinase activity	MF	105	16	0.0804379
GO:0032675	regulation of interleukin-6 production	BP	44	8	0.0847497
GO:0043523	regulation of neuron apoptotic process	BP	59	10	0.0855404
GO:0003013	circulatory system process	BP	98	15	0.0859735
GO:0044057	regulation of system process	BP	98	15	0.0859735
GO:0098742	cell-cell adhesion via plasma-membrane adhesion molecules	BP	23	5	0.0863969
GO:0048709	oligodendrocyte differentiation	BP	23	5	0.0863969
GO:2000401	regulation of lymphocyte migration	BP	23	5	0.0863969
GO:0043502	regulation of muscle adaptation	BP	23	5	0.0863969
GO:0010803	regulation of tumor necrosis factor-mediated signaling pathway	BP	23	5	0.0863969
GO:0070542	response to fatty acid	BP	23	5	0.0863969
GO:0006904	vesicle docking involved in exocytosis	BP	23	5	0.0863969
GO:0010628	positive regulation of gene expression	BP	528	65	0.0876252
GO:0022853	active ion transmembrane transporter activity	MF	30	6	0.0881468
GO:0048813	dendrite morphogenesis	BP	30	6	0.0881468
GO:0042445	hormone metabolic process	BP	30	6	0.0881468
GO:0006911	phagocytosis, engulfment	BP	30	6	0.0881468
GO:0032092	positive regulation of protein binding	BP	30	6	0.0881468
GO:0048018	receptor ligand activity	MF	30	6	0.0881468
GO:0048278	vesicle docking	BP	30	6	0.0881468
GO:0051651	maintenance of location in cell	BP	67	11	0.0883128
GO:0004645	1,4-alpha-oligoglucan phosphorylase activity	MF	5	2	0.0891079
GO:0050427	3'-phosphoadenosine 5'-phosphosulfate metabolic process	BP	5	2	0.0891079
GO:0034199	activation of protein kinase A activity	BP	5	2	0.0891079
GO:0002003	angiotensin maturation	BP	5	2	0.0891079
GO:0002428	antigen processing and presentation of peptide antigen via MHC class Ib	BP	5	2	0.0891079
GO:0047676	arachidonate-CoA ligase activity	MF	5	2	0.0891079
GO:0060351	cartilage development involved in endochondral bone morphogenesis	BP	5	2	0.0891079
GO:0043369	CD4-positive or CD8-positive, alpha-beta T cell lineage commitment	BP	5	2	0.0891079
GO:0042609	CD4 receptor binding	MF	5	2	0.0891079
GO:0070586	cell-cell adhesion involved in gastrulation	BP	5	2	0.0891079
GO:0061005	cell differentiation involved in kidney development	BP	5	2	0.0891079
GO:0071377	cellular response to glucagon stimulus	BP	5	2	0.0891079
GO:0097278	complement-dependent cytotoxicity	BP	5	2	0.0891079
GO:0001849	complement component C1q complex binding	MF	5	2	0.0891079
GO:0097709	connective tissue replacement	BP	5	2	0.0891079
GO:0042832	defense response to protozoan	BP	5	2	0.0891079
GO:0044327	dendritic spine head	CC	5	2	0.0891079
GO:0072677	eosinophil migration	BP	5	2	0.0891079
GO:0090136	epithelial cell-cell adhesion	BP	5	2	0.0891079
GO:0035850	epithelial cell differentiation involved in kidney development	BP	5	2	0.0891079
GO:0016803	ether hydrolase activity	MF	5	2	0.0891079
GO:0099243	extrinsic component of synaptic membrane	CC	5	2	0.0891079
GO:0015645	fatty acid ligase activity	MF	5	2	0.0891079
GO:0031681	G-protein beta-subunit binding	MF	5	2	0.0891079
GO:0005095	GTPase inhibitor activity	MF	5	2	0.0891079
GO:0051122	hepoxilin biosynthetic process	BP	5	2	0.0891079
GO:0051121	hepoxilin metabolic process	BP	5	2	0.0891079
GO:0031258	lamellipodium membrane	CC	5	2	0.0891079
GO:0019372	lipoxygenase pathway	BP	5	2	0.0891079
GO:0004467	long-chain fatty acid-CoA ligase activity	MF	5	2	0.0891079
GO:0097531	mast cell migration	BP	5	2	0.0891079
GO:0072163	mesonephric epithelium development	BP	5	2	0.0891079
GO:0072164	mesonephric tubule development	BP	5	2	0.0891079
GO:0001823	mesonephros development	BP	5	2	0.0891079
GO:0032288	myelin assembly	BP	5	2	0.0891079
GO:0044793	negative regulation by host of viral process	BP	5	2	0.0891079
GO:0150079	negative regulation of neuroinflammatory response	BP	5	2	0.0891079
GO:0120033	negative regulation of plasma membrane bounded cell projection assembly	BP	5	2	0.0891079
GO:0044387	negative regulation of protein kinase activity by regulation of protein phosphorylation	BP	5	2	0.0891079
GO:0021675	nerve development	BP	5	2	0.0891079
GO:0099590	neurotransmitter receptor internalization	BP	5	2	0.0891079
GO:0072559	NLRP3 inflammasome complex	CC	5	2	0.0891079
GO:0009313	oligosaccharide catabolic process	BP	5	2	0.0891079
GO:0016653	oxidoreductase activity, acting on NAD(P)H, heme protein as acceptor	MF	5	2	0.0891079
GO:0060389	pathway-restricted SMAD protein phosphorylation	BP	5	2	0.0891079
GO:0046189	phenol-containing compound biosynthetic process	BP	5	2	0.0891079
GO:1901611	phosphatidylglycerol binding	MF	5	2	0.0891079
GO:0006658	phosphatidylserine metabolic process	BP	5	2	0.0891079
GO:0004629	phospholipase C activity	MF	5	2	0.0891079
GO:0004859	phospholipase inhibitor activity	MF	5	2	0.0891079
GO:0001778	plasma membrane repair	BP	5	2	0.0891079
GO:0030501	positive regulation of bone mineralization	BP	5	2	0.0891079
GO:0045723	positive regulation of fatty acid biosynthetic process	BP	5	2	0.0891079
GO:0051770	positive regulation of nitric-oxide synthase biosynthetic process	BP	5	2	0.0891079
GO:1903319	positive regulation of protein maturation	BP	5	2	0.0891079
GO:0010954	positive regulation of protein processing	BP	5	2	0.0891079
GO:0140239	postsynaptic endocytosis	BP	5	2	0.0891079
GO:0098884	postsynaptic neurotransmitter receptor internalization	BP	5	2	0.0891079
GO:0034035	purine ribonucleoside bisphosphate metabolic process	BP	5	2	0.0891079
GO:0070269	pyroptosis	BP	5	2	0.0891079
GO:0002002	regulation of angiotensin levels in blood	BP	5	2	0.0891079
GO:2000479	regulation of cAMP-dependent protein kinase activity	BP	5	2	0.0891079
GO:0010968	regulation of microtubule nucleation	BP	5	2	0.0891079
GO:1902683	regulation of receptor localization to synapse	BP	5	2	0.0891079
GO:0001991	regulation of systemic arterial blood pressure by circulatory renin-angiotensin	BP	5	2	0.0891079
GO:0002828	regulation of type 2 immune response	BP	5	2	0.0891079
GO:1905459	regulation of vascular associated smooth muscle cell apoptotic process	BP	5	2	0.0891079
GO:0097327	response to antineoplastic agent	BP	5	2	0.0891079
GO:0001562	response to protozoan	BP	5	2	0.0891079
GO:0005160	transforming growth factor beta receptor binding	MF	5	2	0.0891079
GO:0042092	type 2 immune response	BP	5	2	0.0891079
GO:0140035	ubiquitination-like modification-dependent protein binding	MF	5	2	0.0891079
GO:0016461	unconventional myosin complex	CC	5	2	0.0891079
GO:0001657	ureteric bud development	BP	5	2	0.0891079
GO:1905288	vascular associated smooth muscle cell apoptotic process	BP	5	2	0.0891079
GO:0017166	vinculin binding	MF	5	2	0.0891079
GO:0042589	zymogen granule membrane	CC	5	2	0.0891079
GO:0042542	response to hydrogen peroxide	BP	52	9	0.0899512
GO:0072503	cellular divalent inorganic cation homeostasis	BP	75	12	0.0901662
GO:0032147	activation of protein kinase activity	BP	83	13	0.0913111
GO:0051648	vesicle localization	BP	99	15	0.0920598
GO:0002064	epithelial cell development	BP	45	8	0.0941154
GO:0019955	cytokine binding	MF	17	4	0.0953616
GO:0031312	extrinsic component of organelle membrane	CC	17	4	0.0953616
GO:0009250	glucan biosynthetic process	BP	17	4	0.0953616
GO:0005978	glycogen biosynthetic process	BP	17	4	0.0953616
GO:0051149	positive regulation of muscle cell differentiation	BP	17	4	0.0953616
GO:1900015	regulation of cytokine production involved in inflammatory response	BP	17	4	0.0953616
GO:2000404	regulation of T cell migration	BP	17	4	0.0953616
GO:0031668	cellular response to extracellular stimulus	BP	68	11	0.0959377
GO:0045454	cell redox homeostasis	BP	38	7	0.0977034
GO:0032418	lysosome localization	BP	38	7	0.0977034
GO:0043025	neuronal cell body	CC	108	16	0.0979551
GO:0031325	positive regulation of cellular metabolic process	BP	812	96	0.0982307
GO:0016772	transferase activity, transferring phosphorus-containing groups	MF	225	30	0.0986563
GO:0080134	regulation of response to stress	BP	470	58	0.0998441
GO:0061448	connective tissue development	BP	31	6	0.100115
GO:0050660	flavin adenine dinucleotide binding	MF	31	6	0.100115
GO:0097581	lamellipodium organization	BP	31	6	0.100115
GO:0050868	negative regulation of T cell activation	BP	31	6	0.100115
GO:0002690	positive regulation of leukocyte chemotaxis	BP	31	6	0.100115
GO:0034219	carbohydrate transmembrane transport	BP	24	5	0.100178
GO:1904659	glucose transmembrane transport	BP	24	5	0.100178
GO:0030203	glycosaminoglycan metabolic process	BP	24	5	0.100178
GO:0008645	hexose transmembrane transport	BP	24	5	0.100178
GO:0015749	monosaccharide transmembrane transport	BP	24	5	0.100178
GO:0042267	natural killer cell mediated cytotoxicity	BP	24	5	0.100178
GO:0002228	natural killer cell mediated immunity	BP	24	5	0.100178
GO:0002286	T cell activation involved in immune response	BP	24	5	0.100178
GO:0006953	acute-phase response	BP	11	3	0.100753
GO:0046633	alpha-beta T cell proliferation	BP	11	3	0.100753
GO:0005154	epidermal growth factor receptor binding	MF	11	3	0.100753
GO:0051861	glycolipid binding	MF	11	3	0.100753
GO:0033028	myeloid cell apoptotic process	BP	11	3	0.100753
GO:0038066	p38MAPK cascade	BP	11	3	0.100753
GO:0032266	phosphatidylinositol-3-phosphate binding	MF	11	3	0.100753
GO:0046326	positive regulation of glucose import	BP	11	3	0.100753
GO:0010661	positive regulation of muscle cell apoptotic process	BP	11	3	0.100753
GO:0051155	positive regulation of striated muscle cell differentiation	BP	11	3	0.100753
GO:0034110	regulation of homotypic cell-cell adhesion	BP	11	3	0.100753
GO:2000177	regulation of neural precursor cell proliferation	BP	11	3	0.100753
GO:0003044	regulation of systemic arterial blood pressure mediated by a chemical signal	BP	11	3	0.100753
GO:1990776	response to angiotensin	BP	11	3	0.100753
GO:0043029	T cell homeostasis	BP	11	3	0.100753
GO:0016050	vesicle organization	BP	158	22	0.101397
GO:0090316	positive regulation of intracellular protein transport	BP	69	11	0.103946
GO:0051259	protein complex oligomerization	BP	69	11	0.103946
GO:0032635	interleukin-6 production	BP	46	8	0.104049
GO:0030307	positive regulation of cell growth	BP	46	8	0.104049
GO:0099504	synaptic vesicle cycle	BP	46	8	0.104049
GO:0005938	cell cortex	CC	101	15	0.105029
GO:0042578	phosphoric ester hydrolase activity	MF	101	15	0.105029
GO:0072507	divalent inorganic cation homeostasis	BP	77	12	0.105057
GO:0043122	regulation of I-kappaB kinase/NF-kappaB signaling	BP	77	12	0.105057
GO:0001872	(1->3)-beta-D-glucan binding	MF	1	1	0.105235
GO:0047191	1-alkylglycerophosphocholine O-acyltransferase activity	MF	1	1	0.105235
GO:0036134	12-hydroxyheptadecatrienoic acid synthase activity	MF	1	1	0.105235
GO:0047144	2-acylglycerol-3-phosphate O-acyltransferase activity	MF	1	1	0.105235
GO:0004134	4-alpha-glucanotransferase activity	MF	1	1	0.105235
GO:0002953	5'-deoxynucleotidase activity	MF	1	1	0.105235
GO:0102092	5-diphosphoinositol pentakisphosphate 3-kinase activity	MF	1	1	0.105235
GO:0017168	5-oxoprolinase (ATP-hydrolyzing) activity	MF	1	1	0.105235
GO:0003069	acetylcholine-mediated vasodilation involved in regulation of systemic arterial blood pressure	BP	1	1	0.105235
GO:0016880	acid-ammonia (or amide) ligase activity	MF	1	1	0.105235
GO:0060478	acrosomal vesicle exocytosis	BP	1	1	0.105235
GO:0030037	actin filament reorganization involved in cell cycle	BP	1	1	0.105235
GO:0032397	activating MHC class I receptor activity	MF	1	1	0.105235
GO:0002525	acute inflammatory response to non-antigenic stimulus	BP	1	1	0.105235
GO:0047372	acylglycerol lipase activity	MF	1	1	0.105235
GO:0072570	ADP-D-ribose binding	MF	1	1	0.105235
GO:0007571	age-dependent general metabolic decline	BP	1	1	0.105235
GO:0001306	age-dependent response to oxidative stress	BP	1	1	0.105235
GO:0001315	age-dependent response to reactive oxygen species	BP	1	1	0.105235
GO:0098630	aggregation of unicellular organisms	BP	1	1	0.105235
GO:0033721	aldehyde dehydrogenase (NADP+) activity	MF	1	1	0.105235
GO:0004035	alkaline phosphatase activity	MF	1	1	0.105235
GO:0047391	alkylglycerophosphoethanolamine phosphodiesterase activity	MF	1	1	0.105235
GO:0047655	allyl-alcohol dehydrogenase activity	MF	1	1	0.105235
GO:0071133	alpha9-beta1 integrin-ADAM8 complex	CC	1	1	0.105235
GO:0071065	alpha9-beta1 integrin-vascular cell adhesion molecule-1 complex	CC	1	1	0.105235
GO:0019676	ammonia assimilation cycle	BP	1	1	0.105235
GO:0016211	ammonia ligase activity	MF	1	1	0.105235
GO:0140157	ammonium import across plasma membrane	BP	1	1	0.105235
GO:0072488	ammonium transmembrane transport	BP	1	1	0.105235
GO:0008519	ammonium transmembrane transporter activity	MF	1	1	0.105235
GO:0015696	ammonium transport	BP	1	1	0.105235
GO:0006196	AMP catabolic process	BP	1	1	0.105235
GO:0021764	amygdala development	BP	1	1	0.105235
GO:0016160	amylase activity	MF	1	1	0.105235
GO:0004135	amylo-alpha-1,6-glucosidase activity	MF	1	1	0.105235
GO:0106003	amyloid-beta complex	CC	1	1	0.105235
GO:0099029	anchored component of presynaptic active zone membrane	CC	1	1	0.105235
GO:0099026	anchored component of presynaptic membrane	CC	1	1	0.105235
GO:0001788	antibody-dependent cellular cytotoxicity	BP	1	1	0.105235
GO:0002481	antigen processing and presentation of exogenous protein antigen via MHC class Ib, TAP-dependent	BP	1	1	0.105235
GO:0001547	antral ovarian follicle growth	BP	1	1	0.105235
GO:0003383	apical constriction	BP	1	1	0.105235
GO:0043293	apoptosome	CC	1	1	0.105235
GO:0004052	arachidonate 12(S)-lipoxygenase activity	MF	1	1	0.105235
GO:0050473	arachidonate 15-lipoxygenase activity	MF	1	1	0.105235
GO:0004051	arachidonate 5-lipoxygenase activity	MF	1	1	0.105235
GO:0002538	arachidonic acid metabolite production involved in inflammatory response	BP	1	1	0.105235
GO:0008391	arachidonic acid monooxygenase activity	MF	1	1	0.105235
GO:0001923	B-1 B cell differentiation	BP	1	1	0.105235
GO:0002337	B-1a B cell differentiation	BP	1	1	0.105235
GO:0018479	benzaldehyde dehydrogenase (NAD+) activity	MF	1	1	0.105235
GO:0018477	benzaldehyde dehydrogenase (NADP+) activity	MF	1	1	0.105235
GO:0019115	benzaldehyde dehydrogenase [NAD(P)+] activity	MF	1	1	0.105235
GO:0030156	benzodiazepine receptor binding	MF	1	1	0.105235
GO:0004566	beta-glucuronidase activity	MF	1	1	0.105235
GO:0102500	beta-maltose 4-alpha-glucanotransferase activity	MF	1	1	0.105235
GO:0004567	beta-mannosidase activity	MF	1	1	0.105235
GO:0042710	biofilm formation	BP	1	1	0.105235
GO:0047710	bis(5'-adenosyl)-triphosphatase activity	MF	1	1	0.105235
GO:0060670	branching involved in labyrinthine layer morphogenesis	BP	1	1	0.105235
GO:0019957	C-C chemokine binding	MF	1	1	0.105235
GO:0016493	C-C chemokine receptor activity	MF	1	1	0.105235
GO:0016494	C-X-C chemokine receptor activity	MF	1	1	0.105235
GO:0061577	calcium ion transmembrane transport via high voltage-gated calcium channel	BP	1	1	0.105235
GO:0070836	caveola assembly	BP	1	1	0.105235
GO:0035698	CD8-positive, alpha-beta cytotoxic T cell extravasation	BP	1	1	0.105235
GO:0035697	CD8-positive, alpha-beta T cell extravasation	BP	1	1	0.105235
GO:0071976	cell gliding	BP	1	1	0.105235
GO:0021534	cell proliferation in hindbrain	BP	1	1	0.105235
GO:0071477	cellular hypotonic salinity response	BP	1	1	0.105235
GO:0072338	cellular lactam metabolic process	BP	1	1	0.105235
GO:0090346	cellular organofluorine metabolic process	BP	1	1	0.105235
GO:0090345	cellular organohalogen metabolic process	BP	1	1	0.105235
GO:0071245	cellular response to carbon monoxide	BP	1	1	0.105235
GO:0098759	cellular response to interleukin-8	BP	1	1	0.105235
GO:0071283	cellular response to iron(III) ion	BP	1	1	0.105235
GO:0071374	cellular response to parathyroid hormone stimulus	BP	1	1	0.105235
GO:0071228	cellular response to tumor cell	BP	1	1	0.105235
GO:0071493	cellular response to UV-B	BP	1	1	0.105235
GO:0071494	cellular response to UV-C	BP	1	1	0.105235
GO:0071529	cementum mineralization	BP	1	1	0.105235
GO:0102121	ceramidase activity	MF	1	1	0.105235
GO:0004098	cerebroside-sulfatase activity	MF	1	1	0.105235
GO:0004950	chemokine receptor activity	MF	1	1	0.105235
GO:0035988	chondrocyte proliferation	BP	1	1	0.105235
GO:0060200	clathrin-sculpted acetylcholine transport vesicle	CC	1	1	0.105235
GO:0060201	clathrin-sculpted acetylcholine transport vesicle membrane	CC	1	1	0.105235
GO:0060199	clathrin-sculpted glutamate transport vesicle	CC	1	1	0.105235
GO:0060203	clathrin-sculpted glutamate transport vesicle membrane	CC	1	1	0.105235
GO:0070081	clathrin-sculpted monoamine transport vesicle	CC	1	1	0.105235
GO:0070083	clathrin-sculpted monoamine transport vesicle membrane	CC	1	1	0.105235
GO:0038064	collagen receptor activity	MF	1	1	0.105235
GO:0004877	complement component C3b receptor activity	MF	1	1	0.105235
GO:0001855	complement component C4b binding	MF	1	1	0.105235
GO:0001861	complement component C4b receptor activity	MF	1	1	0.105235
GO:0001856	complement component C5a binding	MF	1	1	0.105235
[truncated: 13,361 more rows]
